# Supplementary material for: Cas10 relieves host growth arrest to facilitate spacer retention during type III-A CRISPR-Cas immunity
Source: Cell Host Microbe. Author manuscript; Available in PMC 2025 Apr 11. (PMC11708336; doi:10.1016/j.chom.2024.11.005)
Supplement: 2 — Supplementary Table S1. Strains, plasmids, oligonucleotides, cloning strategies, and NGS data used in this paper. Related to STAR Methods and Figures 1–4 and S1–S4. (Tab A) Bacterial strains and bacteriophages used in this study. (Tab B) Plasmids used in this study. (Tab C) Oligonucleotide sequences used in this study. (Tab D) Cloning strategies for plasmids that were constructed in this study. (Tab E) Annotated reads from NGS of ΦNM4γ4 spacer library assays, used in panels 1C, 2A, 3A, S1A-B, S1D, S2A-D, S3A-B. F) Frequencies of RNA-seq reads of ΦNM4γ4, used in panels S1C-D. (Tab G) Frequencies of RNA-seq reads of ΦNM1γ6, used in panel S4B. (Tab H) Annotated reads from NGS of ΦNM1γ6 spacer library assays, used in panels S4C-L. (Tab I) Annotated reads from NGS of ΦNM4γ4 WT spacer acquisition assays, used in panel 4A. (Tab J) Annotated reads from NGS of ΦNM4γ4 dcsm6 spacer acquisition assays, used in panel 4C. (Tab K) Annotated reads from NGS of ΦNM4γ4 cas10HD spacer acquisition assays, used in panel 4B. [file NIHMS2035246-supplement-2.xlsx]

## Sheet: A. Bacterial strains and phages
Name	Description	Source
S. aureus RN4220	Laboratory strain of S. aureus	PMID: 6226876
Endura Duo electrocompetent cells	Competent cells for cloning and maintaining unstable or repetitive sequences and lentiviral libraries with high efficiency	Biosearch Technologies; Cat#60242
FNM4g4	Lytic only FNM4 mutant	PMID: 25707807
FNM4g4gfp	FNM4g4 encoding for GFP protein	This study
FNM1g6	Lytic only FNM1 mutant	PMID: 25707807
F12g3	Lytic only F12 mutant	PMID: 28355179
80avir	Lytic only Φ80α mutant	PMID: 37968393

## Sheet: B. Plasmids
Plasmid name	Plasmid contents	Source
pNP54	pCRISPR S. epidermidis type III-A spc47. Used to clone pAS04, pAS55	PMID: 28826839
pCN57	GFP expression. Used to clone pAS23	PMID: 15466553
pAS04	pCRISPR S. epidermidis type III-A spc47:dcsm6	This study
pAS20	pCRISPR S. epidermidis type III-A spc15. Used to clone pAS21, pAS53	This study
pAS21	pCRISPR S. epidermidis type III-A spc15:dcsm6	This study
pAS22	Used to clone FNM4g4-GFP	This study
pAS23	Used to clone FNM4g4-GFP	This study
pAS53	pCRISPR S. epidermidis type III-A spc15:cas10HD	This study
pAS54	pCRISPR S. epidermidis type III-A spc15:dcsm6:cas10HD	This study
pAS55	pCRISPR S. epidermidis type III-A spc47:cas10HD	This study
pAS56	pCRISPR S. epidermidis type III-A spc47:dcsm6:cas10HD	This study
pAS61	mCherry expression.	This study
pAS66	pCRISPR S. epidermidis type III-A spc17. Used to clone pAS71	This study
pAS67	pCRISPR S. epidermidis type III-A spc19. Used to clone pAS72	This study
pAS69	pCRISPR S. epidermidis type III-A spc29. Used to clone pAS72	This study
pAS70	pCRISPR S. epidermidis type III-A spc36. Used to clone pAS74, pAS78	This study
pAS71	pCRISPR S. epidermidis type III-A spc17:dcsm6	This study
pAS72	pCRISPR S. epidermidis type III-A spc19:dcsm6	This study
pAS73	pCRISPR S. epidermidis type III-A spc29:dcsm6	This study
pAS74	pCRISPR S. epidermidis type III-A spc36:dcsm6	This study
pAS78	pCRISPR S. epidermidis type III-A spc36:cas10HD	This study
pC194	Used to clone pAS23	PMID: 6950931
pDB114	Used to clone pAS22	PMID: 25282355
pFNMB0-mCherry-2	Used to clone pAS61	PMID: 30234022
pGG-BsaI-R	Used to clone pAS70	PMID: 25959775
pGG79-F	Used to clone pAS20	PMID: 25174707
pLM554	pCRISPR S. epidermidis type III-A ∆spc	PMID: 23935102
pLZ12spec	Used to clone pNA15	PMID: 7806375
pNA1	pCRISPR S. epidermidis type III-A ∆array, used for spacer library assay	PMID: 35048966
pNA2	pCRISPR S. epidermidis type III-A with single repeat, used for naïve spacer acquisition assay	PMID: 35048966
pNA3	pCRISPR S. epidermidis type III-A dcsm6 with single repeat, used for naïve spacer acquisition assay	This study
pNA4	pCRISPR S. epidermidis type III-A cas10HD with single repeat, used for naïve spacer acquisition assay	This study
pNA15	The CRISPR array of S. epidermidis type III-A, with a BsaI spacer used for Golden Gate assembly of the spacer library	This study
pNA23	pCRISPR S. epidermidis type III-A dcsm6 ∆array, used for spacer library assay	This study
pNA24	pCRISPR S. epidermidis type III-A cas10HD ∆array, used for spacer library assay	This study
pNA28	pCRISPR S. epidermidis type III-A dcsm6 dcsm3 ∆array, used for spacer library assay	This study
pNA34	pCRISPR S. epidermidis type III-A cas10HD dcsm3 ∆array, used for spacer library assay	This study
pNL03	pCRISPR S. epidermidis type III-A spc35	This study
pNL09	pCRISPR S. epidermidis type III-A spc35:dcsm6	This study
pNL223	pCRISPR S. epidermidis type III-A spc29:dcsm6:cas10HD	This study
pNL224	pCRISPR S. epidermidis type III-A spc35:dcsm6:cas10HD	This study

## Sheet: C. Primer list
Name	Sequence
AS18	CCAACAAACGACTTTTAGTATAACC
AS19	GGTTATACTAAAAGTCGTTTGTTGG
AS23	CGTCGAATTGCTAGTAAATATCGTCTTAG
AS24	CTAAGACGATATTTACTAGCAATTCGACG
AS25	GATATAAATGGTTTAGCAAATTCCATAGCCGCTAATTTAGATAC
AS26	GTATCTAAATTAGCGGCTATGGAATTTGCTAAACCATTTATATC
AS83	GAACGGAATTTGTATTCTTCTTGAAGTTTTCCTATTAAT
AS84	CGATATTAATAGGAAAACTTCAAGAAGAATACAAATTCC
AS94	AAACTATAATGTTGTTATTTGCTAATAGTTTGTTG
AS95	AAAACAACAAACTATTAGCAAATAACAACATTATA
AS96	GGAGGAATTACAAATGAACGCAC
AS97	GATTCCATTCTTTTGTTTGTCTGCC
AS98	CTGATCAAATACTCTTCCAATTTAG
AS99	GTGCTGAAGTCAAGTTTGAAGG
AS100	GGATAAAGTGGGATATTTTTAAAATCAACCCTCCTCATCACAATGGCAGTTGTGACGTGG
AS101	CCACGTCACAACTGCCATTGTGATGAGGAGGGTTGATTTTAAAAATATCCCACTTTATCC
AS102	CTTTACTCATTGATTAACTCCTCCTTAAAATTATTTGCTAATAGTTTGTTCTGCGAACTT
AS103	TCGCCTTTTGAAGTTCGCAGAACAAACTATTAGCAAATAATTTTAAGGAGGAGTTAATCA
AS104	GCAAATAATTTTAAGGAGGAGTTAATCAATGAGTAAAGGAGAAGAACTTTTCACTGGAGT
AS105	TTGGGACAACTCCAGTGAAAAGTTCTTCTCCTTTACTCATTGATTAACTCCTCCTTAAAA
AS106	CACATGGCATGGATGAACTATACAAATAACAACATTATACACGAAAGGAAAGATAGAAAT
AS107	ATTTCTATCTTTCCTTTCGTGTATAATGTTGTTATTTGTATAGTTCATCCATGCCATGTG
AS108	CCGCAAAGATAATTTAGGTGTAGAAAATTTATACATTGATATATTTATGTTACAGTAATA
AS109	TATTACTGTAACATAAATATATCAATGTATAAATTTTCTACACCTAAATTATCTTTGCGG
AS171	GTATGGCTCTTTATTAGCAGCGATAGGGAAAATTATATATCGAAGTGGTGATCATAC
AS172	GTATGATCACCACTTCGATATATAATTTTCCCTATCGCTGCTAATAAAGAGCCATAC
AS364	AACTAATTAATTTAAGAAGGAGATATACATATGGTGAGCAAGGGCGAGGAGGATAACATG
AS365	TATTTATTATGCATTTAGAATAGGCGCGCCTTACTTGTACAGCTCGTCCATGCCGCCGGT
AS366	GGCGCGCCTATTCTAAATGCATAATAAATACTGATAACATCTTATATTTTGTATTATATT
AS367	ATGTATATCTCCTTCTTAAATTAATTAGTTAACGAATTCGAGCTCGGTACCCGGGGATCC
AS518	GGTGTAGTAATTAATCCTGG
AS519	CAATAAATGATTGACCACC
JTR496	GGCTCTTTATTAGCAGCGATCGGGAAAATTATATATCGAAGTGG
JTR497	CCCGATCGCTGCTAATAAAGAGCCATACATTAATATATTTTTTTTATTCATTTTAACC
NA101	NNNNNAGAAAAGGGGACGAGAAC
NA102	NNNNNTCGGGGTGGGTATCGATC
NA134	CACATCAGAAAATGGAATATCAGGTAGTAATTCC
NA135	GGAATTACTACCTGATATTCCATTTTCTGATGTG
NA146	CTGAAGGAAGATCTGGATCCTAATGAACGGATCCTTTAAAGTATATATCAGATTGTTTCG
NA147	ACTGATGGGCCCCTGCAGATGAATTTTTTCCATCCCCTAGAAATTAATCAATGCGTATTT
NA148	TGATTAATTTCTAGGGGATGGAAAAAATTCATCTGCAGGGGCCCATCAGTCTGACGACCA
NA149	TGATATATACTTTAAAGGATCCGTTCATTAGGATCCAGATCTTCCTTCAGGTTATGACCA
NA162	NNNNNGGCATTTGTTAAAGTATCGGATC
NA163	NNNNNTAGAGTGTTGTTAGATTTAGTTC
NA565	GAACTGCTTTTTTAATTTATAATTACATTTAGACGCTAA
NA566	GATCTTAGCGTCTAAATGTAATTATAAATTAAAAAAGCA
NA567	GAACTCGTTAAATAGTCATCATCATTTCTAAAATTGTCCA
NA568	GATCTGGACAATTTTAGAAATGATGATGACTATTTAACGA
PS247	GATATAAATGGTTTAGCAAATTCCATAGCCGCTAATTTAGATAC
PS248	GTATCTAAATTAGCGGCTATGGAATTTGCTAAACCATTTATATC
PS465	GAATCTAGTATGATTGGAGCAATTGcTTCTCCTGTAGTTAGAGATTTGCAAACC
PS466	GGTTTGCAAATCTCTAACTACAGGAGAAgCAATTGCTCCAATCATACTAGATTC
W614	GGTTATACTAAAAGTCGTTTGTTGG
W852	CCAACAAACGACTTTTAGTATAACC
NL41	GAACAAATAAACTCCACCTGAAATAGTTTTAATTTTAAC
NL42	CGATGTTAAAATTAAAACTATTTCAGGTGGAGTTTATTT

## Sheet: D. Cloning strategies
Name	Cloning strategy
pAS04	PCR amplification of pNP54 using primer pairs AS25 and AS24, and AS26 and AS23, followed by Gibson assembly of the two PCR fragments to introduce dcsm6.
pAS20	pGG79-F was digested with BsaI. Oligonucleotides AS83 and AS84 were annealed and then ligated into the digested pGG79-F backbone to create pCRISPR with spc15.
pAS21	PCR amplification of pAS20 usingprimer pairs AS25 and AS24, and AS26 and AS23, followed by Gibson assembly of the two PCR fragments to introduce dcsm6.
pAS22	pDB114 was digested with BsaI. Oligonucleotides AS94 and AS95 were annealed and ligated into the digested pDB114 backbone to introduce a targeting spacer against wildtype FNM4g4 in the creation of FNM4g4gfp
pAS23	PCR amplification of pC194, pCN57, and genomic DNA of wildtype FNM4g4 with primers AS96 through AS109, followed by Gibson assembly of the four PCR fragments to create a plasmid with GFP flanked by FNM4g4 homology arms.
pAS53	PCR amplification of pAS20 using primer pairs AS171 and AS19, and AS172 and AS18, followed by Gibson assembly of the two PCR fragments to introduce cas10HD.
pAS54	PCR amplification of pAS21 using primer pairs AS171 and AS19, and AS172 and AS18, followed by Gibson assembly of the two PCR fragments to introduce cas10HD.
pAS55	PCR amplification of pNP54 using primer pairs AS171 and AS19, and AS172 and AS18, followed by Gibson assembly of the two PCR fragments to introduce cas10HD.
pAS56	PCR amplification of pAS04 using primer pairs AS171 and AS19, and AS172 and AS18, followed by Gibson assembly of the two PCR fragments to introduce cas10HD.
pAS61	mCherry was amplified off of pFNMB0-mCherry-2 with primers AS364 and AS365. Gibson assembly carried out with additional fragment amplified from pCN57 using primers AS366 and AS367.
pAS66	pGG79-F was digested with BsaI. Oligonucleotides NA559 and NA560 were annealed and then ligated into the digested pGG79-F backbone to create pCRISPR with spc17.
pAS67	pGG79-F was digested with BsaI. Oligonucleotides NA561 and NA562 were annealed and then ligated into the digested pGG79-F backbone to create pCRISPR with spc19.
pAS69	pGG79-F was digested with BsaI. Oligonucleotides NA565 and NA566 were annealed and then ligated into the digested pGG79-F backbone to create pCRISPR with spc29.
pAS70	pGG79-F was digested with BsaI. Oligonucleotides NA567 and NA568 were annealed and then ligated into the digested pGG79-F backbone to create pCRISPR with spc36.
pAS71	PCR amplification of pAS66 using primer pairs AS25 and AS24, and AS26 and AS23, followed by Gibson assembly of the two PCR fragments to introduce dcsm6.
pAS72	PCR amplification of pAS67 using primer pairs AS25 and AS24, and AS26 and AS23, followed by Gibson assembly of the two PCR fragments to introduce dcsm6.
pAS73	PCR amplification of pAS69 using primer pairs AS25 and AS24, and AS26 and AS23, followed by Gibson assembly of the two PCR fragments to introduce dcsm6.
pAS74	PCR amplification of pAS70 using primer pairs AS25 and AS24, and AS26 and AS23, followed by Gibson assembly of the two PCR fragments to introduce dcsm6.
pAS78	PCR amplification of pAS70 using AS171/AS19 and AS172/AS18, followed by Gibson assembly of the two PCR fragments to introduce cas10HD.
pNA3	PCR amplification of pNA2 using PS427/W614 and PS248/W852, followed by Gibson assembly of the two PCR fragments.
pNA4	PCR amplification of pNA2 using JTR496/W614 and JTR497/W852, followed by Gibson assembly of the two PCR fragments.
pNA15	PCR amplification of pGG-BsaI-R using NA146/NA147, and of pLZ12spec with NA149/NA134 and NA148/NA135, followed by Gibson assembly of the three PCR fragments.
pNA23	PCR amplification of pNA1 using PS427/W614 and PS248/W852, followed by Gibson assembly of the two PCR fragments.
pNA24	PCR amplification of pNA1 using JTR496/W614 and JTR497/W852, followed by Gibson assembly of the two PCR fragments.
pNA28	PCR amplification of pNA23 using PS465/W614 and PS466/W852, followed by Gibson assembly of the two PCR fragments.
pNA34	PCR amplification of pNA24 using PS465/W614 and PS466/W852, followed by Gibson assembly of the two PCR fragments.
pNL03	pGG79-F was digested with BsaI. Oligonucleotides NL41 and NL42 were annealed and then ligated into the digested pGG79-F backbone to create pCRISPR with spc35.
pNL09	PCR amplification of pNL03 using primer pairs AS25 and AS24, and AS26 and AS23, followed by Gibson assembly of the two PCR fragments to introduce dcsm6.
pNL223	PCR amplification of pAS73 using primer pairs AS171 and AS19, and AS172 and AS18, followed by Gibson assembly of the two PCR fragments to introduce cas10HD
pNL224	PCR amplification of pNL09 using primer pairs AS171 and AS19, and AS172 and AS18, followed by Gibson assembly of the two PCR fragments to introduce cas10HD
pNL225	PCR amplification of pAS74 using primer pairs AS171 and AS19, and AS172 and AS18, followed by Gibson assembly of the two PCR fragments to introduce cas10HD

## Sheet: E. NM4g4 Spacer library reads
name	spacer	Reads in WT t0	Reads in WT 5hr	Reads in WT ON	Reads in dcsm6 t0	Reads in dcsm6 5hr	Reads in dcsm6 ON	Reads in dHD t0	Reads in dHD 5hr	Reads in dHD ON	Target RNAseq coverage at 5min (of complemetary strands)
Primer_for_0	TAACTTGTGTTAAAAAGCCTTTAATATCAGTTGTT	39	190	170	141	34	9	140	147	69	80
Primer_for_1	ACTTGTGTTAAAAAGCCTTTAATATCAGTTGTTAC	38	115	107	170	43	20	151	96	121	86
Primer_for_2	TTGTGTTAAAAAGCCTTTAATATCAGTTGTTACAA	112	609	592	1	9	0	4	4	0	90
Primer_for_3	GTGTTAAAAAGCCTTTAATATCAGTTGTTACAAAG	20	42	44	40	18	3	117	154	60	92
Primer_for_4	GTTAAAAAGCCTTTAATATCAGTTGTTACAAAGGA	46	212	217	111	110	162	115	115	31	94
Primer_for_5	TAAAAAGCCTTTAATATCAGTTGTTACAAAGGATT	8	33	21	106	51	64	23	22	33	96
Primer_for_6	AAAAGCCTTTAATATCAGTTGTTACAAAGGATTTG	88	430	393	121	8	1	77	88	57	98
Primer_for_7	AAGCCTTTAATATCAGTTGTTACAAAGGATTTGTA	256	1347	1334	168	23	0	134	183	58	103
Primer_for_8	GCCTTTAATATCAGTTGTTACAAAGGATTTGTAGC	7	46	41	14	0	0	58	94	25	122
Primer_for_9	CTTTAATATCAGTTGTTACAAAGGATTTGTAGCGT	193	767	780	154	30	0	298	420	224	142
Primer_for_10	TTAATATCAGTTGTTACAAAGGATTTGTAGCGTCT	63	184	186	68	5	0	44	52	49	162
Primer_for_11	AATATCAGTTGTTACAAAGGATTTGTAGCGTCTTT	87	327	357	11	5	0	125	114	45	186
Primer_for_12	TATCAGTTGTTACAAAGGATTTGTAGCGTCTTTAA	25	87	85	54	29	5	19	23	27	210
Primer_for_13	TCAGTTGTTACAAAGGATTTGTAGCGTCTTTAAAA	55	238	302	51	5	2	58	57	0	236
Primer_for_14	AGTTGTTACAAAGGATTTGTAGCGTCTTTAAAAAT	0	0	0	13	2	0	10	17	0	262
Primer_for_15	TTGTTACAAAGGATTTGTAGCGTCTTTAAAAATAA	66	386	374	67	25	7	49	38	31	288
Primer_for_16	GTTACAAAGGATTTGTAGCGTCTTTAAAAATAAAA	7	13	10	59	5	0	48	53	12	314
Primer_for_17	TACAAAGGATTTGTAGCGTCTTTAAAAATAAAAAA	65	342	353	46	12	3	71	73	38	340
Primer_for_18	CAAAGGATTTGTAGCGTCTTTAAAAATAAAAAAGG	136	523	567	91	22	6	61	72	18	366
Primer_for_19	AAGGATTTGTAGCGTCTTTAAAAATAAAAAAGGGC	120	409	493	232	34	0	139	185	49	392
Primer_for_20	GGATTTGTAGCGTCTTTAAAAATAAAAAAGGGCAG	105	161	159	109	8	0	102	119	11	418
Primer_for_21	ATTTGTAGCGTCTTTAAAAATAAAAAAGGGCAGAA	35	163	160	140	10	1	54	64	50	444
Primer_for_22	TTGTAGCGTCTTTAAAAATAAAAAAGGGCAGAAAA	22	163	148	48	3	0	11	18	23	470
Primer_for_23	GTAGCGTCTTTAAAAATAAAAAAGGGCAGAAAAAG	4	15	23	47	7	0	9	17	6	496
Primer_for_24	AGCGTCTTTAAAAATAAAAAAGGGCAGAAAAAGGG	135	232	249	50	2	0	32	43	51	521
Primer_for_25	CGTCTTTAAAAATAAAAAAGGGCAGAAAAAGGGCA	20	18	19	74	7	0	38	36	12	537
Primer_for_26	TCTTTAAAAATAAAAAAGGGCAGAAAAAGGGCAGA	0	0	0	0	0	0	34	37	42	545
Primer_for_27	TTTAAAAATAAAAAAGGGCAGAAAAAGGGCAGATA	0	0	0	0	0	0	18	20	29	553
Primer_for_28	TAAAAATAAAAAAGGGCAGAAAAAGGGCAGATACC	114	131	165	99	9	0	23	15	34	557
Primer_for_29	AAAATAAAAAAGGGCAGAAAAAGGGCAGATACCTT	78	54	68	107	4	0	159	82	29	561
Primer_for_30	AATAAAAAAGGGCAGAAAAAGGGCAGATACCTTTT	60	59	80	74	7	1	89	88	50	564
Primer_for_31	TAAAAAAGGGCAGAAAAAGGGCAGATACCTTTTAG	47	52	47	23	1	0	18	25	0	566
Primer_for_32	AAAAAGGGCAGAAAAAGGGCAGATACCTTTTAGTA	97	287	300	233	20	1	204	296	116	568
Primer_for_33	AAAGGGCAGAAAAAGGGCAGATACCTTTTAGTACA	144	355	366	213	24	3	116	189	137	571
Primer_for_34	AGGGCAGAAAAAGGGCAGATACCTTTTAGTACACA	105	273	319	140	17	0	143	193	48	575
Primer_for_35	GGCAGAAAAAGGGCAGATACCTTTTAGTACACAAG	84	190	204	67	13	0	34	43	21	579
Primer_for_36	CAGAAAAAGGGCAGATACCTTTTAGTACACAAGTT	144	542	545	69	16	1	153	211	109	583
Primer_for_37	GAAAAAGGGCAGATACCTTTTAGTACACAAGTTTT	106	529	573	478	53	22	169	243	197	587
Primer_for_38	AAAAGGGCAGATACCTTTTAGTACACAAGTTTTTC	142	531	563	264	76	144	133	138	20	591
Primer_for_39	AAGGGCAGATACCTTTTAGTACACAAGTTTTTCTA	149	56	19	156	3	0	268	25	21	595
Primer_for_40	GGGCAGATACCTTTTAGTACACAAGTTTTTCTAAT	36	7	2	71	3	0	87	9	16	599
Primer_for_41	GCAGATACCTTTTAGTACACAAGTTTTTCTAATTT	30	124	109	44	27	14	96	126	29	603
Primer_for_42	AGATACCTTTTAGTACACAAGTTTTTCTAATTTTT	144	483	458	182	60	41	112	163	48	607
Primer_for_43	ATACCTTTTAGTACACAAGTTTTTCTAATTTTTGC	59	320	306	110	251	212	85	137	89	614
Primer_for_44	ACCTTTTAGTACACAAGTTTTTCTAATTTTTGCTC	231	1164	1226	171	939	946	123	125	171	651
Primer_for_45	CTTTTAGTACACAAGTTTTTCTAATTTTTGCTCTA	61	307	264	53	129	109	49	58	0	694
Primer_for_46	TTTAGTACACAAGTTTTTCTAATTTTTGCTCTAAC	161	928	888	192	885	977	184	139	192	737
Primer_for_47	TAGTACACAAGTTTTTCTAATTTTTGCTCTAACTC	190	922	823	134	929	975	216	80	530	780
Primer_for_48	GTACACAAGTTTTTCTAATTTTTGCTCTAACTCTC	133	776	726	76	601	778	74	45	32	823
Primer_for_49	ACACAAGTTTTTCTAATTTTTGCTCTAACTCTCTG	121	538	518	207	1238	1336	46	59	36	867
Primer_for_50	ACAAGTTTTTCTAATTTTTGCTCTAACTCTCTGTC	279	1633	1738	128	861	927	350	303	589	929
Primer_for_51	AAGTTTTTCTAATTTTTGCTCTAACTCTCTGTCCA	143	804	984	164	637	638	226	232	42	1000
Primer_for_52	GTTTTTCTAATTTTTGCTCTAACTCTCTGTCCATT	170	969	1036	159	1036	1028	152	136	159	1086
Primer_for_53	TTTTCTAATTTTTGCTCTAACTCTCTGTCCATTTT	111	535	616	12	95	97	117	108	97	1172
Primer_for_54	TTCTAATTTTTGCTCTAACTCTCTGTCCATTTTCT	93	651	707	38	132	146	93	95	69	1268
Primer_for_55	CTAATTTTTGCTCTAACTCTCTGTCCATTTTCTCT	161	1017	986	180	1002	1296	177	169	57	1377
Primer_for_56	AATTTTTGCTCTAACTCTCTGTCCATTTTCTCTGT	229	1401	1477	167	761	696	187	235	151	1498
Primer_for_57	TTTTTGCTCTAACTCTCTGTCCATTTTCTCTGTTA	101	443	454	104	461	503	76	97	83	1620
Primer_for_58	TTTGCTCTAACTCTCTGTCCATTTTCTCTGTTACA	167	904	875	237	1611	1854	190	161	281	1743
Primer_for_59	TGCTCTAACTCTCTGTCCATTTTCTCTGTTACATG	415	1550	1624	505	2419	2527	418	330	242	1866
Primer_for_60	CTCTAACTCTCTGTCCATTTTCTCTGTTACATGTG	91	380	372	99	174	90	105	85	61	1987
Primer_for_61	CTAACTCTCTGTCCATTTTCTCTGTTACATGTGTA	143	727	609	122	508	451	102	76	47	2090
Primer_for_62	AACTCTCTGTCCATTTTCTCTGTTACATGTGTATA	205	844	875	280	309	246	172	144	152	2176
Primer_for_63	CTCTCTGTCCATTTTCTCTGTTACATGTGTATACA	114	394	345	309	649	529	191	116	69	2259
Primer_for_64	CTCTGTCCATTTTCTCTGTTACATGTGTATACACC	101	521	487	149	375	325	208	113	131	2344
Primer_for_65	CTGTCCATTTTCTCTGTTACATGTGTATACACCTT	476	1781	1934	457	795	836	310	236	191	2436
Primer_for_66	GTCCATTTTCTCTGTTACATGTGTATACACCTTTA	215	831	866	87	149	108	191	89	68	2529
Primer_for_67	CCATTTTCTCTGTTACATGTGTATACACCTTTATA	129	712	565	197	1084	889	183	189	140	2614
Primer_for_68	ATTTTCTCTGTTACATGTGTATACACCTTTATAGT	177	557	551	132	965	1047	82	46	43	2686
Primer_for_69	TTTCTCTGTTACATGTGTATACACCTTTATAGTCG	60	359	343	49	570	551	67	53	51	2749
Primer_for_70	TCTCTGTTACATGTGTATACACCTTTATAGTCGTT	221	1287	1337	239	1721	1888	293	209	145	2807
Primer_for_71	TCTGTTACATGTGTATACACCTTTATAGTCGTTTT	88	390	414	95	1284	3350	98	87	42	2864
Primer_for_72	TGTTACATGTGTATACACCTTTATAGTCGTTTTTT	113	750	669	149	1592	1766	156	98	98	2902
Primer_for_73	TTACATGTGTATACACCTTTATAGTCGTTTTTTCA	77	406	366	263	1982	2212	190	125	133	2927
Primer_for_74	ACATGTGTATACACCTTTATAGTCGTTTTTTCATC	170	719	685	249	1362	1406	226	185	162	2947
Primer_for_75	ATGTGTATACACCTTTATAGTCGTTTTTTCATCTC	286	1546	1551	210	1452	1411	243	242	240	2963
Primer_for_76	GTGTATACACCTTTATAGTCGTTTTTTCATCTCTA	75	420	364	62	488	478	123	71	92	2981
Primer_for_77	GTATACACCTTTATAGTCGTTTTTTCATCTCTATG	131	737	562	493	4974	5554	344	181	1338	3000
Primer_for_78	ATACACCTTTATAGTCGTTTTTTCATCTCTATGTC	155	995	988	118	941	1018	231	151	86	3026
Primer_for_79	ACACCTTTATAGTCGTTTTTTCATCTCTATGTCCT	413	2618	2649	539	1023	757	255	300	209	3074
Primer_for_80	ACCTTTATAGTCGTTTTTTCATCTCTATGTCCTAC	164	639	511	169	478	472	107	78	38	3138
Primer_for_81	CTTTATAGTCGTTTTTTCATCTCTATGTCCTACTC	105	589	524	154	212	148	94	65	31	3204
Primer_for_82	TTATAGTCGTTTTTTCATCTCTATGTCCTACTCTT	243	1040	1011	77	38	7	195	165	825	3264
Primer_for_83	ATAGTCGTTTTTTCATCTCTATGTCCTACTCTTTT	154	718	796	127	39	14	159	140	143	3319
Primer_for_84	AGTCGTTTTTTCATCTCTATGTCCTACTCTTTTCA	462	1894	2970	349	54	20	263	239	80	3369
Primer_for_85	TCGTTTTTTCATCTCTATGTCCTACTCTTTTCATA	168	674	705	216	29	1	168	200	150	3419
Primer_for_86	GTTTTTTCATCTCTATGTCCTACTCTTTTCATAAT	26	105	95	96	12	9	75	85	55	3461
Primer_for_87	TTTTTCATCTCTATGTCCTACTCTTTTCATAATTG	60	236	257	31	11	0	150	151	99	3501
Primer_for_88	TTTCATCTCTATGTCCTACTCTTTTCATAATTGCT	105	509	518	35	116	104	49	34	11	3541
Primer_for_89	TCATCTCTATGTCCTACTCTTTTCATAATTGCTTT	73	301	261	113	33	13	226	101	741	3579
Primer_for_90	ATCTCTATGTCCTACTCTTTTCATAATTGCTTTTA	252	754	791	250	143	86	359	230	490	3617
Primer_for_91	CTCTATGTCCTACTCTTTTCATAATTGCTTTTAAC	423	2045	2008	447	153	116	238	247	162	3652
Primer_for_92	CTATGTCCTACTCTTTTCATAATTGCTTTTAACGA	178	620	661	203	136	66	288	170	68	3691
Primer_for_93	ATGTCCTACTCTTTTCATAATTGCTTTTAACGATA	406	1067	1114	388	342	194	437	290	278	3727
Primer_for_94	GTCCTACTCTTTTCATAATTGCTTTTAACGATATA	52	246	278	65	33	10	38	26	8	3761
Primer_for_95	CCTACTCTTTTCATAATTGCTTTTAACGATATATT	118	475	423	129	29	12	171	129	105	3794
Primer_for_96	TACTCTTTTCATAATTGCTTTTAACGATATATTCA	267	1174	1230	158	108	70	310	169	408	3818
Primer_for_97	CTCTTTTCATAATTGCTTTTAACGATATATTCATT	56	259	275	28	8	1	44	23	8	3805
Primer_for_98	CTTTTCATAATTGCTTTTAACGATATATTCATTTC	98	368	362	75	43	26	72	47	63	3785
Primer_for_99	TTTCATAATTGCTTTTAACGATATATTCATTTCCG	76	406	420	125	255	202	67	40	73	3781
Primer_for_100	TCATAATTGCTTTTAACGATATATTCATTTCCGCC	231	991	985	251	127	54	278	225	94	3787
Primer_for_101	ATAATTGCTTTTAACGATATATTCATTTCCGCCAA	23	94	77	32	27	21	85	63	74	3801
Primer_for_102	AATTGCTTTTAACGATATATTCATTTCCGCCAATA	103	513	559	47	44	32	141	153	141	3823
Primer_for_103	TTGCTTTTAACGATATATTCATTTCCGCCAATAAA	47	247	225	43	129	137	55	57	7	3845
Primer_for_104	GCTTTTAACGATATATTCATTTCCGCCAATAAACT	66	403	314	127	384	367	43	48	44	3867
Primer_for_105	TTTTAACGATATATTCATTTCCGCCAATAAACTTA	143	610	631	55	293	321	57	44	63	3890
Primer_for_106	TTAACGATATATTCATTTCCGCCAATAAACTTATG	94	501	417	178	540	536	72	68	51	3913
Primer_for_107	AACGATATATTCATTTCCGCCAATAAACTTATGTG	194	655	652	252	1003	1646	236	102	61	3939
Primer_for_108	CGATATATTCATTTCCGCCAATAAACTTATGTGTG	152	665	493	171	683	594	215	136	169	3964
Primer_for_109	ATATATTCATTTCCGCCAATAAACTTATGTGTGTA	213	1184	1184	103	399	382	155	99	31	3995
Primer_for_110	ATATTCATTTCCGCCAATAAACTTATGTGTGTATG	136	622	671	251	651	670	133	116	200	4025
Primer_for_111	ATTCATTTCCGCCAATAAACTTATGTGTGTATGCC	167	743	904	107	222	174	101	77	107	4063
Primer_for_112	TCATTTCCGCCAATAAACTTATGTGTGTATGCCTT	109	415	430	213	201	172	132	107	100	4103
Primer_for_113	ATTTCCGCCAATAAACTTATGTGTGTATGCCTTAG	225	881	839	248	642	529	95	64	118	4137
Primer_for_114	TTCCGCCAATAAACTTATGTGTGTATGCCTTAGTG	106	456	456	151	218	137	137	97	43	4173
Primer_for_115	CCGCCAATAAACTTATGTGTGTATGCCTTAGTGTG	80	203	182	127	46	25	104	84	36	4211
Primer_for_116	GCCAATAAACTTATGTGTGTATGCCTTAGTGTGTG	59	152	156	132	128	107	161	108	76	4260
Primer_for_117	CAATAAACTTATGTGTGTATGCCTTAGTGTGTGAG	170	673	690	170	242	151	283	216	92	4286
Primer_for_118	ATAAACTTATGTGTGTATGCCTTAGTGTGTGAGTA	66	342	399	142	502	1095	70	49	53	4296
Primer_for_119	AAACTTATGTGTGTATGCCTTAGTGTGTGAGTAGT	207	902	1159	111	130	93	140	115	143	4289
Primer_for_120	ACTTATGTGTGTATGCCTTAGTGTGTGAGTAGTAA	54	238	279	205	561	974	38	46	3	4277
Primer_for_121	TTATGTGTGTATGCCTTAGTGTGTGAGTAGTAACT	150	585	671	156	362	350	153	178	142	4261
Primer_for_122	ATGTGTGTATGCCTTAGTGTGTGAGTAGTAACTTT	66	198	242	220	501	367	124	138	114	4243
Primer_for_123	GTGTGTATGCCTTAGTGTGTGAGTAGTAACTTTTT	29	67	79	160	399	338	131	100	126	4225
Primer_for_124	GTGTATGCCTTAGTGTGTGAGTAGTAACTTTTTTA	84	377	403	256	525	435	188	194	165	4206
Primer_for_125	GTATGCCTTAGTGTGTGAGTAGTAACTTTTTTATT	118	495	537	197	219	177	244	265	224	4182
Primer_for_126	ATGCCTTAGTGTGTGAGTAGTAACTTTTTTATTTA	152	527	566	114	222	143	139	107	73	4151
Primer_for_127	GCCTTAGTGTGTGAGTAGTAACTTTTTTATTTATA	89	351	361	24	12	4	73	69	1	4116
Primer_for_128	CTTAGTGTGTGAGTAGTAACTTTTTTATTTATATT	57	267	306	58	26	11	23	37	52	4077
Primer_for_129	TAGTGTGTGAGTAGTAACTTTTTTATTTATATTTA	14	39	53	19	19	14	82	76	71	4028
Primer_for_130	GTGTGTGAGTAGTAACTTTTTTATTTATATTTAAT	104	174	222	84	33	13	36	30	11	3977
Primer_for_131	GTGTGAGTAGTAACTTTTTTATTTATATTTAATGA	32	123	131	21	44	16	19	20	2	3913
Primer_for_132	GTGAGTAGTAACTTTTTTATTTATATTTAATGATT	94	364	375	101	452	767	85	55	44	3841
Primer_for_133	GAGTAGTAACTTTTTTATTTATATTTAATGATTCT	192	1068	1006	136	747	719	174	129	105	3765
Primer_for_134	GTAGTAACTTTTTTATTTATATTTAATGATTCTGC	101	389	384	75	151	134	48	41	32	3681
Primer_for_135	AGTAACTTTTTTATTTATATTTAATGATTCTGCAG	157	810	809	151	116	53	138	127	78	3604
Primer_for_136	TAACTTTTTTATTTATATTTAATGATTCTGCAGCT	139	152	92	261	15	0	220	245	87	3538
Primer_for_137	ACTTTTTTATTTATATTTAATGATTCTGCAGCTGA	236	816	892	228	36	9	240	199	113	3477
Primer_for_138	TTTTTTATTTATATTTAATGATTCTGCAGCTGAGG	0	4	4	8	0	0	7	10	3	3419
Primer_for_139	TTTTATTTATATTTAATGATTCTGCAGCTGAGGAC	16	25	38	83	5	0	15	37	1	3362
Primer_for_140	TTATTTATATTTAATGATTCTGCAGCTGAGGACAA	65	95	100	70	4	0	47	73	20	3306
Primer_for_141	ATTTATATTTAATGATTCTGCAGCTGAGGACAATC	73	163	187	149	13	0	138	198	121	3248
Primer_for_142	TTATATTTAATGATTCTGCAGCTGAGGACAATCGT	112	304	326	74	13	3	171	180	419	3193
Primer_for_143	ATATTTAATGATTCTGCAGCTGAGGACAATCGTTT	80	145	137	295	20	0	267	347	42	3141
Primer_for_144	ATTTAATGATTCTGCAGCTGAGGACAATCGTTTGT	66	154	157	72	10	1	124	148	63	3088
Primer_for_145	TTAATGATTCTGCAGCTGAGGACAATCGTTTGTTT	103	188	184	45	8	3	200	141	1209	3024
Primer_for_146	AATGATTCTGCAGCTGAGGACAATCGTTTGTTTAT	138	206	175	160	10	1	143	173	794	2956
Primer_for_147	TGATTCTGCAGCTGAGGACAATCGTTTGTTTATCC	84	99	77	145	16	1	275	259	105	2881
Primer_for_148	ATTCTGCAGCTGAGGACAATCGTTTGTTTATCCTA	0	0	0	33	0	0	15	13	0	2820
Primer_for_149	TCTGCAGCTGAGGACAATCGTTTGTTTATCCTACT	225	238	288	405	24	0	324	287	149	2767
Primer_for_150	TGCAGCTGAGGACAATCGTTTGTTTATCCTACTGC	200	208	116	151	8	0	124	49	44	2718
Primer_for_151	CAGCTGAGGACAATCGTTTGTTTATCCTACTGCCT	104	117	100	138	4	0	172	52	95	2667
Primer_for_152	GCTGAGGACAATCGTTTGTTTATCCTACTGCCTTG	23	28	23	28	0	0	91	48	7	2615
Primer_for_153	TGAGGACAATCGTTTGTTTATCCTACTGCCTTGCA	341	530	456	276	21	1	242	282	139	2564
Primer_for_154	AGGACAATCGTTTGTTTATCCTACTGCCTTGCATA	225	239	207	326	14	2	214	228	121	2512
Primer_for_155	GACAATCGTTTGTTTATCCTACTGCCTTGCATAGG	114	198	163	77	12	0	171	228	215	2452
Primer_for_156	CAATCGTTTGTTTATCCTACTGCCTTGCATAGGAT	240	120	117	197	14	0	246	431	130	2386
Primer_for_157	ATCGTTTGTTTATCCTACTGCCTTGCATAGGATTT	239	340	332	315	18	2	123	224	89	2318
Primer_for_158	CGTTTGTTTATCCTACTGCCTTGCATAGGATTTCC	133	102	71	155	11	1	130	235	59	2250
Primer_for_159	TTTGTTTATCCTACTGCCTTGCATAGGATTTCCTT	212	515	551	105	15	1	173	179	509	2184
Primer_for_160	TGTTTATCCTACTGCCTTGCATAGGATTTCCTTGG	130	253	237	114	12	0	177	295	473	2119
Primer_for_161	TTTATCCTACTGCCTTGCATAGGATTTCCTTGGCA	156	453	424	311	26	1	254	460	53	2059
Primer_for_162	TATCCTACTGCCTTGCATAGGATTTCCTTGGCAAG	342	499	453	150	11	0	138	187	75	2013
Primer_for_163	TCCTACTGCCTTGCATAGGATTTCCTTGGCAAGTT	353	845	748	174	20	0	144	191	86	1976
Primer_for_164	CTACTGCCTTGCATAGGATTTCCTTGGCAAGTTGT	146	558	487	175	20	17	348	285	1314	1946
Primer_for_165	ACTGCCTTGCATAGGATTTCCTTGGCAAGTTGTGA	95	283	275	94	6	1	121	201	50	1918
Primer_for_166	TGCCTTGCATAGGATTTCCTTGGCAAGTTGTGAAT	109	350	343	127	14	7	87	92	10	1886
Primer_for_167	CCTTGCATAGGATTTCCTTGGCAAGTTGTGAATAT	217	651	509	277	24	0	204	289	449	1852
Primer_for_168	TTGCATAGGATTTCCTTGGCAAGTTGTGAATATAA	95	135	149	203	7	1	132	138	9	1817
Primer_for_169	GCATAGGATTTCCTTGGCAAGTTGTGAATATAAAC	103	263	273	222	17	0	123	159	75	1783
Primer_for_170	ATAGGATTTCCTTGGCAAGTTGTGAATATAAACCC	113	304	327	72	9	0	134	107	54	1761
Primer_for_171	AGGATTTCCTTGGCAAGTTGTGAATATAAACCCTC	126	515	553	79	11	0	611	355	198	1752
Primer_for_172	GATTTCCTTGGCAAGTTGTGAATATAAACCCTCTA	52	152	165	159	18	1	131	129	29	1758
Primer_for_173	TTTCCTTGGCAAGTTGTGAATATAAACCCTCTATC	231	537	566	214	16	2	182	194	101	1776
Primer_for_174	TCCTTGGCAAGTTGTGAATATAAACCCTCTATCAA	77	234	273	115	7	0	154	157	75	1796
Primer_for_175	CTTGGCAAGTTGTGAATATAAACCCTCTATCAACA	282	735	849	230	16	0	247	286	175	1807
Primer_for_176	TGGCAAGTTGTGAATATAAACCCTCTATCAACATA	49	81	88	174	5	8	115	118	42	1817
Primer_for_177	GCAAGTTGTGAATATAAACCCTCTATCAACATAGC	85	109	109	173	10	0	94	110	167	1824
Primer_for_178	AAGTTGTGAATATAAACCCTCTATCAACATAGCTT	60	159	170	72	14	0	177	211	145	1826
Primer_for_179	GTTGTGAATATAAACCCTCTATCAACATAGCTTGG	195	329	352	89	7	0	204	277	142	1825
Primer_for_180	TGTGAATATAAACCCTCTATCAACATAGCTTGGTT	122	317	297	412	22	6	382	357	174	1831
Primer_for_181	TGAATATAAACCCTCTATCAACATAGCTTGGTTCC	96	359	348	205	26	2	165	105	76	1855
Primer_for_182	AATATAAACCCTCTATCAACATAGCTTGGTTCCCA	74	259	251	38	7	4	83	84	3	1897
Primer_for_183	TATAAACCCTCTATCAACATAGCTTGGTTCCCATT	86	279	259	137	42	86	131	105	96	1940
Primer_for_184	TAAACCCTCTATCAACATAGCTTGGTTCCCATTGT	256	1034	1151	75	20	7	159	140	197	1981
Primer_for_185	AACCCTCTATCAACATAGCTTGGTTCCCATTGTTG	88	224	250	86	13	2	195	152	117	2019
Primer_for_186	CCCTCTATCAACATAGCTTGGTTCCCATTGTTGCA	119	335	346	67	16	8	121	110	107	2064
Primer_for_187	CTCTATCAACATAGCTTGGTTCCCATTGTTGCATC	203	745	751	370	64	109	392	306	235	2108
Primer_for_188	CTATCAACATAGCTTGGTTCCCATTGTTGCATCTT	292	762	734	207	39	35	313	225	113	2132
Primer_for_189	ATCAACATAGCTTGGTTCCCATTGTTGCATCTTTT	332	1235	1263	131	38	15	291	142	1406	2153
Primer_for_190	CAACATAGCTTGGTTCCCATTGTTGCATCTTTTTA	155	373	324	194	22	0	255	213	133	2167
Primer_for_191	ACATAGCTTGGTTCCCATTGTTGCATCTTTTTATT	117	443	497	44	10	11	89	98	85	2180
Primer_for_192	ATAGCTTGGTTCCCATTGTTGCATCTTTTTATTTT	287	1613	1576	226	34	1	315	400	195	2196
Primer_for_193	AGCTTGGTTCCCATTGTTGCATCTTTTTATTTTCT	377	1659	1758	310	301	336	470	354	650	2217
Primer_for_194	CTTGGTTCCCATTGTTGCATCTTTTTATTTTCTAA	371	1386	1269	366	332	269	331	230	79	2237
Primer_for_195	TGGTTCCCATTGTTGCATCTTTTTATTTTCTAACA	67	365	349	118	355	342	111	77	46	2257
Primer_for_196	GTTCCCATTGTTGCATCTTTTTATTTTCTAACATT	122	418	465	50	80	163	135	79	58	2280
Primer_for_197	TCCCATTGTTGCATCTTTTTATTTTCTAACATTAT	33	132	127	35	68	52	36	17	62	2300
Primer_for_198	CCATTGTTGCATCTTTTTATTTTCTAACATTATTT	101	519	448	84	44	22	132	115	96	2312
Primer_for_199	ATTGTTGCATCTTTTTATTTTCTAACATTATTTTT	144	665	712	140	202	181	159	136	95	2295
Primer_for_200	TGTTGCATCTTTTTATTTTCTAACATTATTTTTTT	203	1105	1070	367	828	1216	353	261	341	2275
Primer_for_201	TTGCATCTTTTTATTTTCTAACATTATTTTTTTCA	159	675	713	154	940	1152	65	50	25	2264
Primer_for_202	GCATCTTTTTATTTTCTAACATTATTTTTTTCAAT	344	2054	1794	231	2115	2369	242	206	245	2260
Primer_for_203	ATCTTTTTATTTTCTAACATTATTTTTTTCAATAC	11	120	124	0	1	0	1	2	0	2253
Primer_for_204	CTTTTTATTTTCTAACATTATTTTTTTCAATACAT	136	995	879	99	923	1054	141	111	34	2243
Primer_for_205	TTTTATTTTCTAACATTATTTTTTTCAATACATTT	72	420	422	86	780	851	86	69	71	2235
Primer_for_206	TTATTTTCTAACATTATTTTTTTCAATACATTTGC	21	91	71	56	776	1321	58	23	28	2221
Primer_for_207	ATTTTCTAACATTATTTTTTTCAATACATTTGCTA	20	106	97	0	1	0	10	5	1	2209
Primer_for_208	TTTCTAACATTATTTTTTTCAATACATTTGCTATC	154	867	874	97	442	470	139	74	115	2198
Primer_for_209	TCTAACATTATTTTTTTCAATACATTTGCTATCCT	185	1010	1011	161	772	907	295	172	340	2193
Primer_for_210	TAACATTATTTTTTTCAATACATTTGCTATCCTTG	144	864	749	73	314	248	245	93	760	2189
Primer_for_211	ACATTATTTTTTTCAATACATTTGCTATCCTTGAA	230	1275	1136	164	264	161	124	72	61	2187
Primer_for_212	ATTATTTTTTTCAATACATTTGCTATCCTTGAATT	121	693	712	63	19	3	150	120	15	2189
Primer_for_213	TATTTTTTTCAATACATTTGCTATCCTTGAATTGA	103	546	530	29	50	82	39	41	7	2192
Primer_for_214	TTTTTTTCAATACATTTGCTATCCTTGAATTGATG	32	153	162	84	32	10	67	57	27	2194
Primer_for_215	TTTTTCAATACATTTGCTATCCTTGAATTGATGGC	90	297	319	42	6	1	113	127	94	2198
Primer_for_216	TTTCAATACATTTGCTATCCTTGAATTGATGGCGA	208	419	492	141	27	0	179	134	72	2202
Primer_for_217	TCAATACATTTGCTATCCTTGAATTGATGGCGATT	148	550	540	224	80	45	273	185	145	2206
Primer_for_218	AATACATTTGCTATCCTTGAATTGATGGCGATTTT	9	16	22	112	7	3	114	121	114	2210
Primer_for_219	TACATTTGCTATCCTTGAATTGATGGCGATTTTTC	372	1319	1480	336	48	13	275	270	112	2214
Primer_for_220	CATTTGCTATCCTTGAATTGATGGCGATTTTTCTT	159	361	406	185	27	8	192	127	215	2218
Primer_for_221	TTTGCTATCCTTGAATTGATGGCGATTTTTCTTCC	60	204	248	119	8	2	70	75	0	2222
Primer_for_222	TGCTATCCTTGAATTGATGGCGATTTTTCTTCCTA	55	208	239	272	73	133	151	113	65	2226
Primer_for_223	CTATCCTTGAATTGATGGCGATTTTTCTTCCTAGT	250	631	534	248	53	42	375	239	165	2227
Primer_for_224	ATCCTTGAATTGATGGCGATTTTTCTTCCTAGTTC	131	571	588	92	29	42	146	98	50	2226
Primer_for_225	CCTTGAATTGATGGCGATTTTTCTTCCTAGTTCGG	154	387	330	104	10	3	164	168	110	2222
Primer_for_226	TTGAATTGATGGCGATTTTTCTTCCTAGTTCGGCC	0	0	0	0	0	0	20	20	0	2216
Primer_for_227	GAATTGATGGCGATTTTTCTTCCTAGTTCGGCCAA	43	120	121	53	3	0	98	89	428	2208
Primer_for_228	ATTGATGGCGATTTTTCTTCCTAGTTCGGCCAAAG	196	496	587	156	23	1	138	171	62	2200
Primer_for_229	TGATGGCGATTTTTCTTCCTAGTTCGGCCAAAGTC	88	348	304	130	5	0	102	109	151	2192
Primer_for_230	ATGGCGATTTTTCTTCCTAGTTCGGCCAAAGTCAT	165	528	583	295	40	20	163	190	85	2176
Primer_for_231	GGCGATTTTTCTTCCTAGTTCGGCCAAAGTCATAC	308	1226	1323	363	199	95	359	324	232	2160
Primer_for_232	CGATTTTTCTTCCTAGTTCGGCCAAAGTCATACCT	195	890	784	212	41	9	144	149	82	2143
Primer_for_233	ATTTTTCTTCCTAGTTCGGCCAAAGTCATACCTTG	70	198	219	82	19	6	89	63	61	2121
Primer_for_234	TTTTCTTCCTAGTTCGGCCAAAGTCATACCTTGTT	251	1262	1457	144	64	54	203	210	58	2098
Primer_for_235	TTCTTCCTAGTTCGGCCAAAGTCATACCTTGTTTT	137	466	505	197	25	17	189	177	179	2072
Primer_for_236	CTTCCTAGTTCGGCCAAAGTCATACCTTGTTTTTC	113	282	268	176	29	7	143	115	80	2041
Primer_for_237	TCCTAGTTCGGCCAAAGTCATACCTTGTTTTTCTC	321	1113	1286	225	124	134	159	120	142	2005
Primer_for_238	CTAGTTCGGCCAAAGTCATACCTTGTTTTTCTCTT	69	268	262	186	59	27	124	102	2	1965
Primer_for_239	AGTTCGGCCAAAGTCATACCTTGTTTTTCTCTTGA	153	517	436	241	88	114	238	218	165	1923
Primer_for_240	TTCGGCCAAAGTCATACCTTGTTTTTCTCTTGATT	254	854	931	261	81	42	191	127	262	1882
Primer_for_241	CGGCCAAAGTCATACCTTGTTTTTCTCTTGATTGT	172	533	519	307	117	78	389	317	468	1843
Primer_for_242	GCCAAAGTCATACCTTGTTTTTCTCTTGATTGTTT	125	509	539	270	153	85	120	98	116	1802
Primer_for_243	CAAAGTCATACCTTGTTTTTCTCTTGATTGTTTCA	186	849	886	318	378	445	255	172	255	1762
Primer_for_244	AAGTCATACCTTGTTTTTCTCTTGATTGTTTCATT	317	1037	1110	303	128	198	333	186	145	1717
Primer_for_245	GTCATACCTTGTTTTTCTCTTGATTGTTTCATTCT	175	681	724	252	47	14	206	121	159	1670
Primer_for_246	CATACCTTGTTTTTCTCTTGATTGTTTCATTCTTT	125	466	463	302	377	1177	259	221	164	1617
Primer_for_247	TACCTTGTTTTTCTCTTGATTGTTTCATTCTTTTT	462	1796	2030	422	352	387	375	205	216	1563
Primer_for_248	CCTTGTTTTTCTCTTGATTGTTTCATTCTTTTTGA	65	405	420	259	381	623	131	100	87	1504
Primer_for_249	TTGTTTTTCTCTTGATTGTTTCATTCTTTTTGAAA	130	606	663	189	196	456	137	90	150	1446
Primer_for_250	GTTTTTCTCTTGATTGTTTCATTCTTTTTGAAAAG	4	21	13	0	0	0	58	64	61	1390
Primer_for_251	TTTTCTCTTGATTGTTTCATTCTTTTTGAAAAGCA	130	549	593	87	178	154	41	51	30	1336
Primer_for_252	TTCTCTTGATTGTTTCATTCTTTTTGAAAAGCACA	187	740	801	217	281	271	129	100	54	1284
Primer_for_253	CTCTTGATTGTTTCATTCTTTTTGAAAAGCACATC	20	110	126	53	62	55	182	135	121	1232
Primer_for_254	CTTGATTGTTTCATTCTTTTTGAAAAGCACATCGT	74	265	274	288	156	68	63	55	91	1185
Primer_for_255	TGATTGTTTCATTCTTTTTGAAAAGCACATCGTAA	182	994	874	134	304	328	185	146	53	1136
Primer_for_256	ATTGTTTCATTCTTTTTGAAAAGCACATCGTAATA	88	297	342	170	245	270	148	72	623	1081
Primer_for_257	TGTTTCATTCTTTTTGAAAAGCACATCGTAATACA	127	613	576	57	77	60	149	126	88	1015
Primer_for_258	TTTCATTCTTTTTGAAAAGCACATCGTAATACAGC	153	633	671	35	48	35	66	57	21	938
Primer_for_259	TCATTCTTTTTGAAAAGCACATCGTAATACAGCTC	322	1176	1138	243	121	248	233	222	64	861
Primer_for_260	ATTCTTTTTGAAAAGCACATCGTAATACAGCTCCT	57	148	154	41	4	0	50	60	46	781
Primer_for_261	TCTTTTTGAAAAGCACATCGTAATACAGCTCCTTT	174	799	835	147	69	128	82	79	15	704
Primer_for_262	TTTTTGAAAAGCACATCGTAATACAGCTCCTTTTA	150	450	520	40	28	20	218	121	627	630
Primer_for_263	TTTGAAAAGCACATCGTAATACAGCTCCTTTTACT	204	766	752	153	95	117	174	176	211	559
Primer_for_264	TGAAAAGCACATCGTAATACAGCTCCTTTTACTTG	97	276	283	140	88	155	96	93	139	496
Primer_for_265	AAAAGCACATCGTAATACAGCTCCTTTTACTTGAT	340	1206	1161	393	208	105	1349	1029	211	439
Primer_for_266	AAGCACATCGTAATACAGCTCCTTTTACTTGATAG	100	356	361	205	56	15	198	221	107	387
Primer_for_267	GCACATCGTAATACAGCTCCTTTTACTTGATAGTT	133	282	267	128	7	0	110	126	116	335
Primer_for_268	ACATCGTAATACAGCTCCTTTTACTTGATAGTTCT	312	514	514	303	32	6	340	367	65	283
Primer_for_269	ATCGTAATACAGCTCCTTTTACTTGATAGTTCTAT	123	73	55	102	3	1	110	223	90	231
Primer_for_270	CGTAATACAGCTCCTTTTACTTGATAGTTCTATTA	143	120	115	54	6	1	75	122	45	181
Primer_for_271	TAATACAGCTCCTTTTACTTGATAGTTCTATTATA	144	91	33	120	5	0	65	119	65	134
Primer_for_272	ATACAGCTCCTTTTACTTGATAGTTCTATTATAAG	157	94	31	146	6	0	153	263	63	89
Primer_for_273	ACAGCTCCTTTTACTTGATAGTTCTATTATAAGGA	44	46	11	52	4	0	113	203	19	52
Primer_for_274	AGCTCCTTTTACTTGATAGTTCTATTATAAGGAAA	50	55	14	184	7	1	136	234	101	24
Primer_for_275	CTCCTTTTACTTGATAGTTCTATTATAAGGAAAAC	51	36	17	15	3	0	34	129	37	13
Primer_for_276	CCTTTTACTTGATAGTTCTATTATAAGGAAAACTT	49	39	6	84	9	2	182	332	503	6
Primer_for_277	TTTTACTTGATAGTTCTATTATAAGGAAAACTTTC	92	74	22	203	5	0	49	109	5	2
Primer_for_278	TTACTTGATAGTTCTATTATAAGGAAAACTTTCGG	76	52	12	116	6	0	136	228	54	0
Primer_for_279	ACTTGATAGTTCTATTATAAGGAAAACTTTCGGCA	49	26	10	44	0	0	78	110	9	0
Primer_for_280	TTGATAGTTCTATTATAAGGAAAACTTTCGGCATT	123	99	26	26	3	0	90	112	24	0
Primer_for_281	GATAGTTCTATTATAAGGAAAACTTTCGGCATTTG	41	26	5	129	4	0	24	46	7	0
Primer_for_282	TAGTTCTATTATAAGGAAAACTTTCGGCATTTGCA	153	92	23	166	5	0	185	367	162	0
Primer_for_283	GTTCTATTATAAGGAAAACTTTCGGCATTTGCAAT	272	194	75	701	22	2	562	539	1301	0
Primer_for_284	TCTATTATAAGGAAAACTTTCGGCATTTGCAATAT	2229	1535	530	1577	65	3	2132	2840	2745	0
Primer_for_285	TATTATAAGGAAAACTTTCGGCATTTGCAATATTT	1252	715	234	1233	49	4	1359	1935	891	0
Primer_for_286	TTATAAGGAAAACTTTCGGCATTTGCAATATTTTT	15	6	2	20	0	0	18	43	0	0
Primer_for_287	ATAAGGAAAACTTTCGGCATTTGCAATATTTTTCT	177	106	29	342	16	0	263	269	35	0
Primer_for_288	AAGGAAAACTTTCGGCATTTGCAATATTTTTCTAA	55	29	6	71	5	0	55	132	18	0
Primer_for_289	GGAAAACTTTCGGCATTTGCAATATTTTTCTAAAA	44	35	8	36	2	0	102	186	32	0
Primer_for_290	AAAACTTTCGGCATTTGCAATATTTTTCTAAAAAA	63	43	11	183	8	1	43	63	15	0
Primer_for_291	AACTTTCGGCATTTGCAATATTTTTCTAAAAAACT	69	48	19	74	8	0	119	181	56	0
Primer_for_292	CTTTCGGCATTTGCAATATTTTTCTAAAAAACTTT	101	56	20	92	5	0	55	36	12	0
Primer_for_293	TTCGGCATTTGCAATATTTTTCTAAAAAACTTTCG	8	3	3	13	4	0	72	111	10	0
Primer_for_294	CGGCATTTGCAATATTTTTCTAAAAAACTTTCGTA	148	103	40	123	16	0	74	156	4	0
Primer_for_295	GCATTTGCAATATTTTTCTAAAAAACTTTCGTAAA	121	82	15	40	7	0	153	253	99	0
Primer_for_296	ATTTGCAATATTTTTCTAAAAAACTTTCGTAAAAT	142	101	26	70	3	0	51	101	21	0
Primer_for_297	TTGCAATATTTTTCTAAAAAACTTTCGTAAAATGC	25	14	5	72	4	0	102	245	4	0
Primer_for_298	GCAATATTTTTCTAAAAAACTTTCGTAAAATGCTT	230	129	45	282	10	0	100	228	59	0
Primer_for_299	AATATTTTTCTAAAAAACTTTCGTAAAATGCTTGA	32	11	10	27	2	0	14	49	13	0
Primer_for_300	TATTTTTCTAAAAAACTTTCGTAAAATGCTTGACC	226	313	516	67	8	0	58	143	42	0
Primer_for_301	TTTTTCTAAAAAACTTTCGTAAAATGCTTGACCTC	114	83	25	299	16	0	144	243	72	0
Primer_for_302	TTTCTAAAAAACTTTCGTAAAATGCTTGACCTCTT	173	84	27	114	9	1	188	360	88	0
Primer_for_303	TCTAAAAAACTTTCGTAAAATGCTTGACCTCTTTT	349	240	72	227	17	0	163	445	105	0
Primer_for_304	TAAAAAACTTTCGTAAAATGCTTGACCTCTTTTGT	56	49	9	98	9	1	87	202	3	0
Primer_for_305	AAAAACTTTCGTAAAATGCTTGACCTCTTTTGTAA	206	165	61	393	28	0	154	333	66	0
Primer_for_306	AAACTTTCGTAAAATGCTTGACCTCTTTTGTAACA	293	188	56	159	6	0	123	268	92	0
Primer_for_307	ACTTTCGTAAAATGCTTGACCTCTTTTGTAACATC	156	115	39	202	14	0	206	343	86	0
Primer_for_308	TTTCGTAAAATGCTTGACCTCTTTTGTAACATCAT	65	46	20	259	13	0	44	37	2	0
Primer_for_309	TCGTAAAATGCTTGACCTCTTTTGTAACATCATGA	237	154	56	149	13	0	259	562	163	0
Primer_for_310	GTAAAATGCTTGACCTCTTTTGTAACATCATGATA	63	36	11	57	3	0	111	269	35	0
Primer_for_311	AAAATGCTTGACCTCTTTTGTAACATCATGATAAG	131	66	24	142	8	0	94	207	97	0
Primer_for_312	AATGCTTGACCTCTTTTGTAACATCATGATAAGAT	35	7	2	264	16	0	251	507	127	0
Primer_for_313	TGCTTGACCTCTTTTGTAACATCATGATAAGATTA	21	4	0	106	9	0	185	366	41	0
Primer_for_314	CTTGACCTCTTTTGTAACATCATGATAAGATTACT	194	77	16	484	26	1	359	516	558	0
Primer_for_315	TGACCTCTTTTGTAACATCATGATAAGATTACTTA	57	31	14	125	11	0	87	165	20	0
Primer_for_316	ACCTCTTTTGTAACATCATGATAAGATTACTTACG	72	35	19	97	8	0	94	190	82	0
Primer_for_317	CTCTTTTGTAACATCATGATAAGATTACTTACGTA	11	6	1	12	2	0	46	113	15	0
Primer_for_318	CTTTTGTAACATCATGATAAGATTACTTACGTAAT	154	134	28	58	2	0	113	200	192	0
Primer_for_319	TTTGTAACATCATGATAAGATTACTTACGTAATGC	18	9	2	83	3	0	62	113	8	0
Primer_for_320	TGTAACATCATGATAAGATTACTTACGTAATGCGA	56	28	4	5	0	0	14	15	0	0
Primer_for_321	TAACATCATGATAAGATTACTTACGTAATGCGAAA	83	63	13	109	11	0	166	260	97	0
Primer_for_322	ACATCATGATAAGATTACTTACGTAATGCGAAAGG	50	48	8	25	2	0	64	105	51	0
Primer_for_323	ATCATGATAAGATTACTTACGTAATGCGAAAGGTG	91	56	18	191	6	1	99	11	376	0
Primer_for_324	CATGATAAGATTACTTACGTAATGCGAAAGGTGGT	140	118	32	252	25	0	118	24	39	0
Primer_for_325	TGATAAGATTACTTACGTAATGCGAAAGGTGGTGA	77	60	17	179	11	0	124	51	86	0
Primer_for_326	ATAAGATTACTTACGTAATGCGAAAGGTGGTGAAA	24	10	11	60	3	0	118	64	12	2
Primer_for_327	AAGATTACTTACGTAATGCGAAAGGTGGTGAAAAG	37	29	14	131	6	0	55	13	14	4
Primer_for_328	GATTACTTACGTAATGCGAAAGGTGGTGAAAAGAA	10	4	1	70	3	0	5	2	0	6
Primer_for_329	TTACTTACGTAATGCGAAAGGTGGTGAAAAGAAAT	25	9	1	63	4	0	44	11	16	8
Primer_for_330	ACTTACGTAATGCGAAAGGTGGTGAAAAGAAATGC	143	106	31	150	11	0	253	171	45	10
Primer_for_331	TTACGTAATGCGAAAGGTGGTGAAAAGAAATGCCT	70	36	16	243	16	1	192	47	139	12
Primer_for_332	ACGTAATGCGAAAGGTGGTGAAAAGAAATGCCTAT	130	95	35	121	17	0	295	140	62	14
Primer_for_333	GTAATGCGAAAGGTGGTGAAAAGAAATGCCTATAG	34	23	6	124	6	0	59	11	26	16
Primer_for_334	AATGCGAAAGGTGGTGAAAAGAAATGCCTATAGAT	125	80	29	169	16	0	124	18	11	18
Primer_for_335	TGCGAAAGGTGGTGAAAAGAAATGCCTATAGATAC	76	46	21	84	1	0	84	22	15	20
Primer_for_336	CGAAAGGTGGTGAAAAGAAATGCCTATAGATACTA	50	24	7	54	2	0	59	49	12	22
Primer_for_337	AAAGGTGGTGAAAAGAAATGCCTATAGATACTAAA	67	38	18	38	4	0	34	27	0	24
Primer_for_338	AGGTGGTGAAAAGAAATGCCTATAGATACTAAACT	294	282	205	44	3	0	83	41	19	26
Primer_for_339	GTGGTGAAAAGAAATGCCTATAGATACTAAACTTT	162	148	46	153	10	0	256	69	94	28
Primer_for_340	GGTGAAAAGAAATGCCTATAGATACTAAACTTTTG	47	19	6	58	3	0	76	77	17	30
Primer_for_341	TGAAAAGAAATGCCTATAGATACTAAACTTTTGAA	45	46	16	70	3	0	19	46	15	32
Primer_for_342	AAAAGAAATGCCTATAGATACTAAACTTTTGAAAT	219	112	29	288	16	0	146	345	102	34
Primer_for_343	AAGAAATGCCTATAGATACTAAACTTTTGAAATCT	172	76	22	178	15	0	98	219	67	35
Primer_for_344	GAAATGCCTATAGATACTAAACTTTTGAAATCTAA	15	7	2	72	2	0	149	185	43	35
Primer_for_345	AATGCCTATAGATACTAAACTTTTGAAATCTAAAA	181	125	32	275	17	0	125	161	19	35
Primer_for_346	TGCCTATAGATACTAAACTTTTGAAATCTAAAATG	0	0	0	15	0	0	54	2	0	35
Primer_for_347	CCTATAGATACTAAACTTTTGAAATCTAAAATGGC	120	63	35	196	16	1	135	255	66	35
Primer_for_348	TATAGATACTAAACTTTTGAAATCTAAAATGGCTT	207	127	26	143	7	0	170	120	9	35
Primer_for_349	TAGATACTAAACTTTTGAAATCTAAAATGGCTTTG	21	16	2	32	4	0	0	1	0	35
Primer_for_350	GATACTAAACTTTTGAAATCTAAAATGGCTTTGAA	80	32	15	198	9	0	183	86	68	35
Primer_for_351	TACTAAACTTTTGAAATCTAAAATGGCTTTGAAAG	28	19	3	47	5	0	52	10	0	35
Primer_for_352	CTAAACTTTTGAAATCTAAAATGGCTTTGAAAGAA	31	31	6	57	6	0	65	10	15	35
Primer_for_353	AAACTTTTGAAATCTAAAATGGCTTTGAAAGAACA	47	33	13	141	18	6	85	17	18	35
Primer_for_354	ACTTTTGAAATCTAAAATGGCTTTGAAAGAACATA	39	13	9	84	2	0	52	18	10	35
Primer_for_355	TTTTGAAATCTAAAATGGCTTTGAAAGAACATAAC	63	49	8	48	5	0	53	6	10	35
Primer_for_356	TTGAAATCTAAAATGGCTTTGAAAGAACATAACAT	295	218	44	131	9	0	251	79	115	35
Primer_for_357	GAAATCTAAAATGGCTTTGAAAGAACATAACATCA	73	43	8	77	4	0	71	28	8	35
Primer_for_358	AATCTAAAATGGCTTTGAAAGAACATAACATCAAA	39	19	3	39	5	0	11	2	0	35
Primer_for_359	TCTAAAATGGCTTTGAAAGAACATAACATCAAAAC	74	31	13	81	1	0	96	3	19	35
Primer_for_360	TAAAATGGCTTTGAAAGAACATAACATCAAAACCC	54	49	11	58	2	0	96	11	24	35
Primer_for_361	AAATGGCTTTGAAAGAACATAACATCAAAACCCTT	186	101	28	679	26	6	326	55	3230	35
Primer_for_362	ATGGCTTTGAAAGAACATAACATCAAAACCCTTTC	82	59	10	15	2	0	86	11	14	35
Primer_for_363	GGCTTTGAAAGAACATAACATCAAAACCCTTTCTG	45	33	8	45	4	0	131	15	66	35
Primer_for_364	CTTTGAAAGAACATAACATCAAAACCCTTTCTGAA	89	74	27	69	10	0	84	37	32	35
Primer_for_365	TTGAAAGAACATAACATCAAAACCCTTTCTGAAGA	72	23	14	154	6	0	106	78	24	35
Primer_for_366	GAAAGAACATAACATCAAAACCCTTTCTGAAGAAA	68	46	16	56	1	0	28	38	0	35
Primer_for_367	AAGAACATAACATCAAAACCCTTTCTGAAGAAATT	104	52	11	104	2	0	82	95	14	35
Primer_for_368	GAACATAACATCAAAACCCTTTCTGAAGAAATTGG	61	33	19	204	4	0	83	11	53	35
Primer_for_369	ACATAACATCAAAACCCTTTCTGAAGAAATTGGTG	331	262	81	184	9	1	218	41	72	35
Primer_for_370	ATAACATCAAAACCCTTTCTGAAGAAATTGGTGTC	84	26	15	81	2	0	42	3	0	35
Primer_for_371	AACATCAAAACCCTTTCTGAAGAAATTGGTGTCAA	430	302	105	190	16	0	442	182	111	35
Primer_for_372	CATCAAAACCCTTTCTGAAGAAATTGGTGTCAATA	99	68	31	185	9	0	187	95	32	35
Primer_for_373	TCAAAACCCTTTCTGAAGAAATTGGTGTCAATAGA	92	75	16	37	6	0	111	30	65	35
Primer_for_374	AAAACCCTTTCTGAAGAAATTGGTGTCAATAGAGA	191	146	25	88	6	0	260	169	57	35
Primer_for_375	AACCCTTTCTGAAGAAATTGGTGTCAATAGAGATA	191	145	61	658	22	2	363	279	244	35
Primer_for_376	CCCTTTCTGAAGAAATTGGTGTCAATAGAGATACT	69	56	9	172	8	0	116	18	19	35
Primer_for_377	CTTTCTGAAGAAATTGGTGTCAATAGAGATACTTT	122	64	20	98	3	0	79	98	86	35
Primer_for_378	TTCTGAAGAAATTGGTGTCAATAGAGATACTTTAT	200	114	31	299	24	1	204	181	48	35
Primer_for_379	CTGAAGAAATTGGTGTCAATAGAGATACTTTATCT	169	105	28	134	7	1	230	173	96	35
Primer_for_380	GAAGAAATTGGTGTCAATAGAGATACTTTATCTAA	80	31	13	120	7	0	103	155	21	35
Primer_for_381	AGAAATTGGTGTCAATAGAGATACTTTATCTAACA	39	29	8	25	3	0	110	59	34	37
Primer_for_382	AAATTGGTGTCAATAGAGATACTTTATCTAACATG	66	30	10	182	7	0	121	29	8	39
Primer_for_383	ATTGGTGTCAATAGAGATACTTTATCTAACATGAT	48	35	4	93	6	0	134	16	17	41
Primer_for_384	TGGTGTCAATAGAGATACTTTATCTAACATGATAC	99	38	20	114	8	0	155	14	84	43
Primer_for_385	GTGTCAATAGAGATACTTTATCTAACATGATACAC	140	81	22	173	6	0	34	6	0	45
Primer_for_386	GTCAATAGAGATACTTTATCTAACATGATACACGG	28	22	0	96	6	0	26	4	0	47
Primer_for_387	CAATAGAGATACTTTATCTAACATGATACACGGGA	120	72	8	227	18	2	190	19	192	49
Primer_for_388	ATAGAGATACTTTATCTAACATGATACACGGGAGA	63	39	8	65	1	0	192	18	65	51
Primer_for_389	AGAGATACTTTATCTAACATGATACACGGGAGAAC	38	5	2	41	3	0	13	2	0	52
Primer_for_390	AGATACTTTATCTAACATGATACACGGGAGAACAA	114	25	10	123	5	1	149	12	384	52
Primer_for_391	ATACTTTATCTAACATGATACACGGGAGAACAAAA	72	18	7	90	2	0	28	4	15	52
Primer_for_392	ACTTTATCTAACATGATACACGGGAGAACAAAACC	151	24	28	129	10	0	97	7	10	52
Primer_for_393	TTTATCTAACATGATACACGGGAGAACAAAACCAT	34	4	6	119	4	0	79	5	0	52
Primer_for_394	TATCTAACATGATACACGGGAGAACAAAACCATCC	32	6	5	97	3	0	37	2	3	53
Primer_for_395	TCTAACATGATACACGGGAGAACAAAACCATCCTA	98	25	9	81	2	0	122	7	5	55
Primer_for_396	TAACATGATACACGGGAGAACAAAACCATCCTACC	166	41	20	113	9	0	98	12	14	57
Primer_for_397	ACATGATACACGGGAGAACAAAACCATCCTACCCG	78	25	13	120	3	0	167	5	41	59
Primer_for_398	ATGATACACGGGAGAACAAAACCATCCTACCCGGT	155	18	35	44	6	0	143	10	30	60
Primer_for_399	GATACACGGGAGAACAAAACCATCCTACCCGGTAA	115	37	14	64	1	1	46	1	0	60
Primer_for_400	TACACGGGAGAACAAAACCATCCTACCCGGTAATA	218	68	34	180	9	2	221	14	26	60
Primer_for_401	CACGGGAGAACAAAACCATCCTACCCGGTAATAAA	132	30	22	153	10	0	83	5	73	60
Primer_for_402	CGGGAGAACAAAACCATCCTACCCGGTAATAAATG	67	17	7	115	3	1	146	14	78	60
Primer_for_403	GGAGAACAAAACCATCCTACCCGGTAATAAATGGT	24	8	4	6	0	0	30	13	8	60
Primer_for_404	AGAACAAAACCATCCTACCCGGTAATAAATGGTAT	314	241	59	175	10	0	305	71	126	60
Primer_for_405	AACAAAACCATCCTACCCGGTAATAAATGGTATTT	154	104	24	75	7	0	173	174	94	60
Primer_for_406	CAAAACCATCCTACCCGGTAATAAATGGTATTTAT	205	34	22	342	16	1	183	15	82	60
Primer_for_407	AAACCATCCTACCCGGTAATAAATGGTATTTATTT	76	24	16	97	4	1	123	7	6	62
Primer_for_408	ACCATCCTACCCGGTAATAAATGGTATTTATTTTG	187	77	29	69	4	0	101	9	4	64
Primer_for_409	CATCCTACCCGGTAATAAATGGTATTTATTTTGCG	85	70	14	50	3	0	38	9	13	66
Primer_for_410	TCCTACCCGGTAATAAATGGTATTTATTTTGCGTT	220	158	36	170	9	0	177	21	21	68
Primer_for_411	CTACCCGGTAATAAATGGTATTTATTTTGCGTTAG	78	53	15	92	6	0	153	57	39	70
Primer_for_412	ACCCGGTAATAAATGGTATTTATTTTGCGTTAGAA	224	196	67	131	4	2	185	38	684	70
Primer_for_413	CCGGTAATAAATGGTATTTATTTTGCGTTAGAATT	138	101	29	237	8	0	145	17	70	70
Primer_for_414	GGTAATAAATGGTATTTATTTTGCGTTAGAATTGA	76	49	8	40	0	0	90	21	25	70
Primer_for_415	TAATAAATGGTATTTATTTTGCGTTAGAATTGACA	94	77	15	223	17	0	202	42	40	70
Primer_for_416	ATAAATGGTATTTATTTTGCGTTAGAATTGACACC	163	106	32	211	11	0	150	19	37	70
Primer_for_417	AAATGGTATTTATTTTGCGTTAGAATTGACACCTC	96	66	15	153	3	0	143	11	0	70
Primer_for_418	ATGGTATTTATTTTGCGTTAGAATTGACACCTCAA	267	188	60	303	16	1	271	26	55	70
Primer_for_419	GGTATTTATTTTGCGTTAGAATTGACACCTCAAGA	166	79	14	283	9	0	156	14	35	70
Primer_for_420	TATTTATTTTGCGTTAGAATTGACACCTCAAGAAG	2	1	0	28	0	0	34	8	5	70
Primer_for_421	TTTATTTTGCGTTAGAATTGACACCTCAAGAAGGA	163	84	15	177	9	0	130	14	25	70
Primer_for_422	TATTTTGCGTTAGAATTGACACCTCAAGAAGGAAG	85	59	11	129	7	0	89	40	5	70
Primer_for_423	TTTTGCGTTAGAATTGACACCTCAAGAAGGAAGAG	81	52	8	27	2	0	25	12	17	70
Primer_for_424	TTGCGTTAGAATTGACACCTCAAGAAGGAAGAGAT	93	39	17	88	3	0	56	48	1	70
Primer_for_425	GCGTTAGAATTGACACCTCAAGAAGGAAGAGATAT	59	35	7	7	0	0	33	36	2	71
Primer_for_426	GTTAGAATTGACACCTCAAGAAGGAAGAGATATTT	29	24	4	45	3	0	53	76	1	73
Primer_for_427	TAGAATTGACACCTCAAGAAGGAAGAGATATTTTT	137	69	26	181	7	1	167	64	13	75
Primer_for_428	GAATTGACACCTCAAGAAGGAAGAGATATTTTTTT	67	19	8	72	4	0	86	125	48	77
Primer_for_429	ATTGACACCTCAAGAAGGAAGAGATATTTTTTTTA	27	22	5	37	1	0	62	58	13	79
Primer_for_430	TGACACCTCAAGAAGGAAGAGATATTTTTTTTAAC	12	0	0	49	2	0	46	6	4	81
Primer_for_431	ACACCTCAAGAAGGAAGAGATATTTTTTTTAACGA	76	46	11	65	4	0	70	101	7	83
Primer_for_432	ACCTCAAGAAGGAAGAGATATTTTTTTTAACGAAG	64	36	4	90	6	0	62	87	12	85
Primer_for_433	CTCAAGAAGGAAGAGATATTTTTTTTAACGAAGAC	11	5	1	50	3	0	56	28	51	87
Primer_for_434	CAAGAAGGAAGAGATATTTTTTTTAACGAAGACTT	92	54	13	322	18	0	156	176	84	89
Primer_for_435	AGAAGGAAGAGATATTTTTTTTAACGAAGACTTAC	95	60	14	109	8	0	57	49	0	91
Primer_for_436	AAGGAAGAGATATTTTTTTTAACGAAGACTTACGC	94	51	20	95	1	1	119	59	67	93
Primer_for_437	GGAAGAGATATTTTTTTTAACGAAGACTTACGCAA	36	8	5	36	1	0	30	13	0	95
Primer_for_438	AAGAGATATTTTTTTTAACGAAGACTTACGCAAAA	154	84	37	146	5	1	180	186	88	95
Primer_for_439	GAGATATTTTTTTTAACGAAGACTTACGCAAAAAG	41	23	2	69	9	1	193	117	46	95
Primer_for_440	GATATTTTTTTTAACGAAGACTTACGCAAAAAGAA	34	15	5	59	0	0	28	9	0	95
Primer_for_441	TATTTTTTTTAACGAAGACTTACGCAAAAAGAAAG	14	12	1	26	4	0	13	9	3	95
Primer_for_442	TTTTTTTTAACGAAGACTTACGCAAAAAGAAAGTT	28	11	4	47	0	0	20	2	0	95
Primer_for_443	TTTTTTAACGAAGACTTACGCAAAAAGAAAGTTTT	15	11	3	100	3	0	104	142	3	93
Primer_for_444	TTTTAACGAAGACTTACGCAAAAAGAAAGTTTTAA	140	82	29	74	5	0	107	109	91	91
Primer_for_445	TTAACGAAGACTTACGCAAAAAGAAAGTTTTAACT	277	151	43	111	13	2	133	161	67	89
Primer_for_446	AACGAAGACTTACGCAAAAAGAAAGTTTTAACTTA	112	62	24	138	6	3	73	33	694	87
Primer_for_447	CGAAGACTTACGCAAAAAGAAAGTTTTAACTTAAG	44	18	7	43	3	0	102	105	1	85
Primer_for_448	AAGACTTACGCAAAAAGAAAGTTTTAACTTAAGGA	75	53	10	130	12	0	260	273	49	83
Primer_for_449	GACTTACGCAAAAAGAAAGTTTTAACTTAAGGAGG	73	57	10	47	5	0	44	20	9	81
Primer_for_450	CTTACGCAAAAAGAAAGTTTTAACTTAAGGAGGAA	44	23	11	82	6	0	25	3	0	79
Primer_for_451	TACGCAAAAAGAAAGTTTTAACTTAAGGAGGAACA	73	36	15	100	6	0	143	92	25	77
Primer_for_452	CGCAAAAAGAAAGTTTTAACTTAAGGAGGAACAAC	23	12	5	44	1	0	23	15	9	75
Primer_for_453	CAAAAAGAAAGTTTTAACTTAAGGAGGAACAACAA	17	3	0	51	1	0	4	12	0	73
Primer_for_454	AAAAGAAAGTTTTAACTTAAGGAGGAACAACAAAT	120	90	29	194	8	0	119	87	22	71
Primer_for_455	AAGAAAGTTTTAACTTAAGGAGGAACAACAAATGG	105	54	21	170	5	0	76	7	2	70
Primer_for_456	GAAAGTTTTAACTTAAGGAGGAACAACAAATGGAA	118	77	20	37	2	1	132	36	48	70
Primer_for_457	AAGTTTTAACTTAAGGAGGAACAACAAATGGAACA	102	46	17	200	15	1	160	69	49	70
Primer_for_458	GTTTTAACTTAAGGAGGAACAACAAATGGAACAAA	11	5	0	27	5	0	1	0	0	70
Primer_for_459	TTTAACTTAAGGAGGAACAACAAATGGAACAAACA	43	22	10	63	4	0	66	31	0	70
Primer_for_460	TAACTTAAGGAGGAACAACAAATGGAACAAACAAT	80	42	19	57	3	1	61	42	1	70
Primer_for_461	ACTTAAGGAGGAACAACAAATGGAACAAACAATCA	37	25	5	65	5	0	33	14	0	70
Primer_for_462	TTAAGGAGGAACAACAAATGGAACAAACAATCAAA	87	72	15	98	7	1	125	59	134	70
Primer_for_463	AAGGAGGAACAACAAATGGAACAAACAATCAAACA	84	56	21	76	15	0	115	222	49	70
Primer_for_464	GGAGGAACAACAAATGGAACAAACAATCAAACAAT	101	58	20	86	4	0	152	242	40	70
Primer_for_465	AGGAACAACAAATGGAACAAACAATCAAACAATTT	105	56	16	158	22	0	130	193	69	70
Primer_for_466	GAACAACAAATGGAACAAACAATCAAACAATTTTT	55	34	10	52	3	0	45	70	1	70
Primer_for_467	ACAACAAATGGAACAAACAATCAAACAATTTTTAG	9	14	3	38	6	1	60	13	15	70
Primer_for_468	AACAAATGGAACAAACAATCAAACAATTTTTAGAA	63	10	7	98	7	0	68	4	2	70
Primer_for_469	CAAATGGAACAAACAATCAAACAATTTTTAGAATT	76	45	11	196	10	0	148	248	8	70
Primer_for_470	AATGGAACAAACAATCAAACAATTTTTAGAATTTA	15	1	0	14	0	0	18	34	5	69
Primer_for_471	TGGAACAAACAATCAAACAATTTTTAGAATTTAGA	94	55	15	47	2	0	17	3	4	67
Primer_for_472	GAACAAACAATCAAACAATTTTTAGAATTTAGAAA	46	21	9	37	1	0	31	68	5	65
Primer_for_473	ACAAACAATCAAACAATTTTTAGAATTTAGAAAGC	72	35	13	150	4	1	115	248	15	63
Primer_for_474	AAACAATCAAACAATTTTTAGAATTTAGAAAGCAA	11	2	1	88	2	0	47	6	11	61
Primer_for_475	ACAATCAAACAATTTTTAGAATTTAGAAAGCAATT	171	97	27	226	15	0	232	324	100	59
Primer_for_476	AATCAAACAATTTTTAGAATTTAGAAAGCAATTCA	66	48	10	10	1	0	23	57	13	57
Primer_for_477	TCAAACAATTTTTAGAATTTAGAAAGCAATTCACA	69	49	21	108	9	0	54	69	5	55
Primer_for_478	AAACAATTTTTAGAATTTAGAAAGCAATTCACACC	173	85	36	208	13	0	114	218	43	53
Primer_for_479	ACAATTTTTAGAATTTAGAAAGCAATTCACACCCG	55	30	15	34	2	0	46	8	0	51
Primer_for_480	AATTTTTAGAATTTAGAAAGCAATTCACACCCGCA	42	26	5	89	1	0	90	11	16	49
Primer_for_481	TTTTTAGAATTTAGAAAGCAATTCACACCCGCACA	50	25	17	38	3	0	105	34	25	47
Primer_for_482	TTTAGAATTTAGAAAGCAATTCACACCCGCACAGT	13	10	3	86	3	0	115	15	85	45
Primer_for_483	TAGAATTTAGAAAGCAATTCACACCCGCACAGTGG	142	100	42	137	15	1	140	18	24	43
Primer_for_484	GAATTTAGAAAGCAATTCACACCCGCACAGTGGCA	93	70	15	102	3	0	127	14	11	41
Primer_for_485	ATTTAGAAAGCAATTCACACCCGCACAGTGGCACG	28	13	3	25	0	0	103	19	0	39
Primer_for_486	TTAGAAAGCAATTCACACCCGCACAGTGGCACGAA	172	29	18	291	11	0	271	17	141	37
Primer_for_487	AGAAAGCAATTCACACCCGCACAGTGGCACGAAAT	106	71	30	318	17	0	159	23	68	35
Primer_for_488	AAAGCAATTCACACCCGCACAGTGGCACGAAATCA	65	53	13	216	12	0	101	23	21	35
Primer_for_489	AGCAATTCACACCCGCACAGTGGCACGAAATCAAC	208	135	55	170	7	0	300	153	115	35
Primer_for_490	CAATTCACACCCGCACAGTGGCACGAAATCAACAG	47	26	3	130	8	0	98	61	0	35
Primer_for_491	ATTCACACCCGCACAGTGGCACGAAATCAACAGAA	176	107	44	268	25	1	199	236	144	35
Primer_for_492	TCACACCCGCACAGTGGCACGAAATCAACAGAATT	191	112	30	215	10	0	240	61	49	35
Primer_for_493	ACACCCGCACAGTGGCACGAAATCAACAGAATTAT	94	57	20	212	10	0	104	100	69	35
Primer_for_494	ACCCGCACAGTGGCACGAAATCAACAGAATTATTG	96	64	21	130	13	0	217	220	47	35
Primer_for_495	CCGCACAGTGGCACGAAATCAACAGAATTATTGAC	91	69	18	98	5	0	140	227	54	35
Primer_for_496	GCACAGTGGCACGAAATCAACAGAATTATTGACGG	173	79	23	78	8	1	43	43	21	35
Primer_for_497	ACAGTGGCACGAAATCAACAGAATTATTGACGGAC	150	66	26	311	10	0	211	258	156	35
Primer_for_498	AGTGGCACGAAATCAACAGAATTATTGACGGACAA	60	42	6	215	12	0	117	77	43	35
Primer_for_499	TGGCACGAAATCAACAGAATTATTGACGGACAATT	108	79	20	307	25	0	273	326	108	33
Primer_for_500	GCACGAAATCAACAGAATTATTGACGGACAATTTA	98	35	14	52	2	0	26	50	55	31
Primer_for_501	ACGAAATCAACAGAATTATTGACGGACAATTTAGT	244	144	44	434	27	1	206	291	80	29
Primer_for_502	GAAATCAACAGAATTATTGACGGACAATTTAGTAA	86	40	15	34	2	1	130	285	71	27
Primer_for_503	AATCAACAGAATTATTGACGGACAATTTAGTAAAA	187	119	32	144	17	1	298	564	258	25
Primer_for_504	TCAACAGAATTATTGACGGACAATTTAGTAAAAAA	43	25	8	64	3	0	98	64	12	23
Primer_for_505	AACAGAATTATTGACGGACAATTTAGTAAAAAAGC	109	57	24	85	12	0	110	172	21	21
Primer_for_506	CAGAATTATTGACGGACAATTTAGTAAAAAAGCCG	78	51	13	37	1	0	80	52	4	19
Primer_for_507	GAATTATTGACGGACAATTTAGTAAAAAAGCCGCC	0	0	0	5	0	0	37	12	8	17
Primer_for_508	ATTATTGACGGACAATTTAGTAAAAAAGCCGCCGA	39	27	0	123	4	0	42	10	9	15
Primer_for_509	TATTGACGGACAATTTAGTAAAAAAGCCGCCGAGC	56	9	11	22	1	1	82	12	24	13
Primer_for_510	TTGACGGACAATTTAGTAAAAAAGCCGCCGAGCTA	48	16	5	25	0	0	58	3	22	11
Primer_for_511	GACGGACAATTTAGTAAAAAAGCCGCCGAGCTACA	7	1	4	12	0	0	54	2	27	9
Primer_for_512	CGGACAATTTAGTAAAAAAGCCGCCGAGCTACAAC	27	6	0	189	15	0	55	10	13	7
Primer_for_513	GACAATTTAGTAAAAAAGCCGCCGAGCTACAACTC	165	25	12	168	11	1	242	15	739	5
Primer_for_514	CAATTTAGTAAAAAAGCCGCCGAGCTACAACTCGA	43	10	3	9	0	0	46	2	0	3
Primer_for_515	ATTTAGTAAAAAAGCCGCCGAGCTACAACTCGACG	48	16	2	52	5	0	45	6	3	1
Primer_for_516	TTAGTAAAAAAGCCGCCGAGCTACAACTCGACGAC	85	25	8	10	0	0	36	3	10	0
Primer_for_517	AGTAAAAAAGCCGCCGAGCTACAACTCGACGACCA	43	21	4	69	5	0	116	13	11	0
Primer_for_518	TAAAAAAGCCGCCGAGCTACAACTCGACGACCAAG	25	12	5	59	8	0	21	2	0	0
Primer_for_519	AAAAAGCCGCCGAGCTACAACTCGACGACCAAGAT	58	25	3	101	9	0	67	15	14	0
Primer_for_520	AAAGCCGCCGAGCTACAACTCGACGACCAAGATGT	59	32	17	62	3	0	119	10	31	0
Primer_for_521	AGCCGCCGAGCTACAACTCGACGACCAAGATGTTG	62	58	9	114	5	0	60	6	0	0
Primer_for_522	CCGCCGAGCTACAACTCGACGACCAAGATGTTGAG	74	40	10	56	4	0	69	84	31	0
Primer_for_523	GCCGAGCTACAACTCGACGACCAAGATGTTGAGGT	294	172	53	185	5	0	168	129	47	0
Primer_for_524	CGAGCTACAACTCGACGACCAAGATGTTGAGGTTA	93	54	24	39	7	0	93	157	4	0
Primer_for_525	AGCTACAACTCGACGACCAAGATGTTGAGGTTATT	209	133	50	282	13	0	310	360	74	0
Primer_for_526	CTACAACTCGACGACCAAGATGTTGAGGTTATTAA	108	56	17	130	11	0	204	235	30	0
Primer_for_527	ACAACTCGACGACCAAGATGTTGAGGTTATTAAAA	98	61	18	174	5	0	86	13	59	0
Primer_for_528	AACTCGACGACCAAGATGTTGAGGTTATTAAAAAT	155	86	25	202	17	0	154	307	64	0
Primer_for_529	CTCGACGACCAAGATGTTGAGGTTATTAAAAATAT	72	26	13	157	6	0	107	7	39	0
Primer_for_530	CGACGACCAAGATGTTGAGGTTATTAAAAATATTA	134	50	15	19	7	0	124	307	90	0
Primer_for_531	ACGACCAAGATGTTGAGGTTATTAAAAATATTATT	12	8	3	39	2	0	55	85	36	0
Primer_for_532	GACCAAGATGTTGAGGTTATTAAAAATATTATTAC	17	9	5	78	6	0	97	70	4	0
Primer_for_533	CCAAGATGTTGAGGTTATTAAAAATATTATTACTC	114	57	22	162	4	0	131	170	53	0
Primer_for_534	AAGATGTTGAGGTTATTAAAAATATTATTACTCAA	102	60	16	122	4	0	55	6	9	0
Primer_for_535	GATGTTGAGGTTATTAAAAATATTATTACTCAACA	44	25	13	50	2	0	114	45	4	0
Primer_for_536	TGTTGAGGTTATTAAAAATATTATTACTCAACAAA	91	60	17	77	6	0	84	163	59	0
Primer_for_537	TTGAGGTTATTAAAAATATTATTACTCAACAAAAG	67	30	12	174	8	0	80	153	22	0
Primer_for_538	GAGGTTATTAAAAATATTATTACTCAACAAAAGAT	1	0	0	8	0	0	15	51	0	0
Primer_for_539	GGTTATTAAAAATATTATTACTCAACAAAAGATTA	9	7	4	34	1	0	24	71	47	0
Primer_for_540	TTATTAAAAATATTATTACTCAACAAAAGATTATG	22	13	4	36	1	0	15	53	24	0
Primer_for_541	ATTAAAAATATTATTACTCAACAAAAGATTATGAA	84	36	18	110	7	0	51	118	25	0
Primer_for_542	TAAAAATATTATTACTCAACAAAAGATTATGAAGT	49	20	9	137	7	1	64	131	52	0
Primer_for_543	AAAATATTATTACTCAACAAAAGATTATGAAGTAA	95	41	20	60	5	1	92	120	75	0
Primer_for_544	AATATTATTACTCAACAAAAGATTATGAAGTAACA	171	70	32	107	12	0	106	145	58	0
Primer_for_545	TATTATTACTCAACAAAAGATTATGAAGTAACAAT	154	74	31	156	13	1	188	227	907	0
Primer_for_546	TTATTACTCAACAAAAGATTATGAAGTAACAATTT	58	41	12	77	2	0	25	29	1	0
Primer_for_547	ATTACTCAACAAAAGATTATGAAGTAACAATTTGA	168	89	36	72	1	0	30	41	26	0
Primer_for_548	TACTCAACAAAAGATTATGAAGTAACAATTTGAAT	88	40	20	71	7	0	151	215	32	0
Primer_for_549	CTCAACAAAAGATTATGAAGTAACAATTTGAATAA	92	29	15	129	5	0	93	133	29	0
Primer_for_550	CAACAAAAGATTATGAAGTAACAATTTGAATAAAA	11	8	1	88	3	0	35	64	11	0
Primer_for_551	ACAAAAGATTATGAAGTAACAATTTGAATAAAAGT	14	4	3	50	1	0	27	66	26	0
Primer_for_552	AAAAGATTATGAAGTAACAATTTGAATAAAAGTTA	177	73	27	179	8	1	135	312	190	0
Primer_for_553	AAGATTATGAAGTAACAATTTGAATAAAAGTTATT	90	54	17	202	10	0	168	236	46	0
Primer_for_554	GATTATGAAGTAACAATTTGAATAAAAGTTATTCA	50	22	12	128	7	0	59	131	7	0
Primer_for_555	TTATGAAGTAACAATTTGAATAAAAGTTATTCAAA	215	87	36	206	12	0	104	289	35	0
Primer_for_556	ATGAAGTAACAATTTGAATAAAAGTTATTCAAAAA	50	24	9	38	4	0	46	110	32	0
Primer_for_557	GAAGTAACAATTTGAATAAAAGTTATTCAAAAATC	120	54	25	73	6	0	78	245	25	0
Primer_for_558	AGTAACAATTTGAATAAAAGTTATTCAAAAATCAC	35	8	4	87	8	0	86	169	305	0
Primer_for_559	TAACAATTTGAATAAAAGTTATTCAAAAATCACGA	43	19	1	45	2	0	51	130	47	0
Primer_for_560	ACAATTTGAATAAAAGTTATTCAAAAATCACGAAA	32	16	7	48	6	0	26	48	13	0
Primer_for_561	AATTTGAATAAAAGTTATTCAAAAATCACGAAAGG	72	32	15	46	6	0	85	228	30	0
Primer_for_562	TTTGAATAAAAGTTATTCAAAAATCACGAAAGGAA	44	24	14	42	1	0	60	107	99	0
Primer_for_563	TGAATAAAAGTTATTCAAAAATCACGAAAGGAAGA	196	65	47	227	17	2	146	211	29	0
Primer_for_564	AATAAAAGTTATTCAAAAATCACGAAAGGAAGATA	154	82	39	146	6	0	44	44	26	0
Primer_for_565	TAAAAGTTATTCAAAAATCACGAAAGGAAGATACA	166	75	38	296	18	1	260	356	88	0
Primer_for_566	AAAGTTATTCAAAAATCACGAAAGGAAGATACAAA	46	13	7	26	2	0	46	66	124	0
Primer_for_567	AGTTATTCAAAAATCACGAAAGGAAGATACAAAAT	73	43	19	43	3	0	39	76	13	0
Primer_for_568	TTATTCAAAAATCACGAAAGGAAGATACAAAATGA	54	18	8	76	7	0	73	115	64	0
Primer_for_569	ATTCAAAAATCACGAAAGGAAGATACAAAATGATG	90	26	16	41	6	0	121	152	13	0
Primer_for_570	TCAAAAATCACGAAAGGAAGATACAAAATGATGCT	90	33	15	170	6	0	200	182	556	0
Primer_for_571	AAAAATCACGAAAGGAAGATACAAAATGATGCTGA	104	53	50	108	10	0	57	73	55	0
Primer_for_572	AAATCACGAAAGGAAGATACAAAATGATGCTGACC	153	68	32	263	19	1	343	552	164	0
Primer_for_573	ATCACGAAAGGAAGATACAAAATGATGCTGACCAA	130	65	35	240	14	0	161	268	37	0
Primer_for_574	CACGAAAGGAAGATACAAAATGATGCTGACCAACA	168	48	33	217	20	0	163	335	53	0
Primer_for_575	CGAAAGGAAGATACAAAATGATGCTGACCAACACA	193	76	30	65	6	0	184	380	73	0
Primer_for_576	AAAGGAAGATACAAAATGATGCTGACCAACACACT	158	78	34	291	21	1	147	299	57	0
Primer_for_577	AGGAAGATACAAAATGATGCTGACCAACACACTAC	98	37	16	242	21	0	140	248	19	0
Primer_for_578	GAAGATACAAAATGATGCTGACCAACACACTACTA	106	71	24	80	8	1	92	46	0	0
Primer_for_579	AGATACAAAATGATGCTGACCAACACACTACTAGC	93	33	20	174	12	1	150	282	62	0
Primer_for_580	ATACAAAATGATGCTGACCAACACACTACTAGCAA	147	78	30	164	11	0	151	270	84	0
Primer_for_581	ACAAAATGATGCTGACCAACACACTACTAGCAATT	122	55	25	71	11	0	169	324	68	0
Primer_for_582	AAAATGATGCTGACCAACACACTACTAGCAATTCA	96	50	14	97	11	0	214	410	66	0
Primer_for_583	AATGATGCTGACCAACACACTACTAGCAATTCACT	416	191	92	581	32	0	386	675	119	0
Primer_for_584	TGATGCTGACCAACACACTACTAGCAATTCACTTT	305	148	61	286	15	0	180	187	455	0
Primer_for_585	ATGCTGACCAACACACTACTAGCAATTCACTTTTT	274	145	56	294	29	0	300	396	144	0
Primer_for_586	GCTGACCAACACACTACTAGCAATTCACTTTTTCA	150	53	40	83	5	0	62	89	41	0
Primer_for_587	TGACCAACACACTACTAGCAATTCACTTTTTCATG	212	89	26	227	14	0	221	321	73	0
Primer_for_588	ACCAACACACTACTAGCAATTCACTTTTTCATGAA	78	43	16	15	2	0	0	3	0	0
Primer_for_589	CAACACACTACTAGCAATTCACTTTTTCATGAATT	218	133	43	82	9	0	204	462	107	0
Primer_for_590	ACACACTACTAGCAATTCACTTTTTCATGAATTTA	81	53	30	31	3	1	156	366	141	0
Primer_for_591	ACACTACTAGCAATTCACTTTTTCATGAATTTAGC	298	168	64	382	31	0	344	351	684	0
Primer_for_592	ACTACTAGCAATTCACTTTTTCATGAATTTAGCGA	111	30	17	189	10	0	261	412	510	0
Primer_for_593	TACTAGCAATTCACTTTTTCATGAATTTAGCGATA	279	108	48	109	9	0	129	256	33	0
Primer_for_594	CTAGCAATTCACTTTTTCATGAATTTAGCGATATT	118	35	18	38	5	1	109	173	37	0
Primer_for_595	AGCAATTCACTTTTTCATGAATTTAGCGATATTAA	55	33	8	38	7	0	142	276	9	0
Primer_for_596	CAATTCACTTTTTCATGAATTTAGCGATATTAATT	137	63	26	232	16	0	224	459	161	0
Primer_for_597	ATTCACTTTTTCATGAATTTAGCGATATTAATTAT	20	8	7	28	3	0	101	43	496	0
Primer_for_598	TCACTTTTTCATGAATTTAGCGATATTAATTATGC	75	31	11	94	6	0	23	35	0	0
Primer_for_599	ACTTTTTCATGAATTTAGCGATATTAATTATGCTC	78	32	24	57	7	0	87	142	56	0
Primer_for_600	TTTTTCATGAATTTAGCGATATTAATTATGCTCGT	107	48	17	101	7	0	131	297	89	0
Primer_for_601	TTTCATGAATTTAGCGATATTAATTATGCTCGTAA	124	50	14	170	9	0	382	452	296	0
Primer_for_602	TCATGAATTTAGCGATATTAATTATGCTCGTAAGA	192	83	41	187	12	0	113	193	22	0
Primer_for_603	ATGAATTTAGCGATATTAATTATGCTCGTAAGAAT	71	35	19	48	6	0	127	221	45	0
Primer_for_604	GAATTTAGCGATATTAATTATGCTCGTAAGAATCG	100	47	17	84	6	0	126	187	94	0
Primer_for_605	ATTTAGCGATATTAATTATGCTCGTAAGAATCGGT	176	92	36	162	6	0	333	548	130	0
Primer_for_606	TTAGCGATATTAATTATGCTCGTAAGAATCGGTAG	135	67	25	60	3	2	63	164	53	0
Primer_for_607	AGCGATATTAATTATGCTCGTAAGAATCGGTAGAG	189	80	29	342	6	0	84	144	17	0
Primer_for_608	CGATATTAATTATGCTCGTAAGAATCGGTAGAGAT	66	26	14	40	6	0	88	117	4	0
Primer_for_609	ATATTAATTATGCTCGTAAGAATCGGTAGAGATTA	120	61	30	67	4	0	47	131	19	0
Primer_for_610	ATTAATTATGCTCGTAAGAATCGGTAGAGATTAAC	27	11	6	69	3	0	57	110	17	0
Primer_for_611	TAATTATGCTCGTAAGAATCGGTAGAGATTAACTT	130	63	23	103	7	0	82	126	63	0
Primer_for_612	ATTATGCTCGTAAGAATCGGTAGAGATTAACTTAT	211	167	95	115	7	1	238	327	170	0
Primer_for_613	TATGCTCGTAAGAATCGGTAGAGATTAACTTATAC	182	103	46	61	7	0	94	151	41	0
Primer_for_614	TGCTCGTAAGAATCGGTAGAGATTAACTTATACTT	99	71	25	111	6	2	141	245	66	0
Primer_for_615	CTCGTAAGAATCGGTAGAGATTAACTTATACTTTT	127	73	26	65	4	0	0	0	1	0
Primer_for_616	CGTAAGAATCGGTAGAGATTAACTTATACTTTTTA	66	29	10	116	8	0	140	263	7	0
Primer_for_617	TAAGAATCGGTAGAGATTAACTTATACTTTTTAAG	62	23	14	30	3	0	69	154	12	0
Primer_for_618	AGAATCGGTAGAGATTAACTTATACTTTTTAAGTT	45	16	11	4	1	0	33	87	1	0
Primer_for_619	AATCGGTAGAGATTAACTTATACTTTTTAAGTTTG	94	42	17	86	2	0	35	71	11	0
Primer_for_620	TCGGTAGAGATTAACTTATACTTTTTAAGTTTGTT	175	93	42	314	15	2	85	90	601	0
Primer_for_621	GGTAGAGATTAACTTATACTTTTTAAGTTTGTTTA	55	24	12	16	8	1	70	107	48	0
Primer_for_622	TAGAGATTAACTTATACTTTTTAAGTTTGTTTATT	115	46	20	185	6	0	104	194	67	0
Primer_for_623	GAGATTAACTTATACTTTTTAAGTTTGTTTATTCG	140	58	34	185	10	0	106	175	64	0
Primer_for_624	GATTAACTTATACTTTTTAAGTTTGTTTATTCGTT	120	57	22	130	13	0	166	251	60	0
Primer_for_625	TTAACTTATACTTTTTAAGTTTGTTTATTCGTTGA	105	32	18	70	1	0	53	64	0	0
Primer_for_626	AACTTATACTTTTTAAGTTTGTTTATTCGTTGATT	240	127	52	263	15	0	178	358	73	0
Primer_for_627	CTTATACTTTTTAAGTTTGTTTATTCGTTGATTAG	68	25	8	19	0	0	99	133	33	0
Primer_for_628	TATACTTTTTAAGTTTGTTTATTCGTTGATTAGAA	150	60	24	300	15	1	264	378	129	0
Primer_for_629	TACTTTTTAAGTTTGTTTATTCGTTGATTAGAAAC	33	14	7	26	2	0	34	54	1	0
Primer_for_630	CTTTTTAAGTTTGTTTATTCGTTGATTAGAAACAA	115	57	24	125	5	2	200	257	392	0
Primer_for_631	TTTTAAGTTTGTTTATTCGTTGATTAGAAACAATC	43	31	12	51	4	0	27	68	20	0
Primer_for_632	TTAAGTTTGTTTATTCGTTGATTAGAAACAATCTT	18	9	3	30	7	0	35	67	12	0
Primer_for_633	AAGTTTGTTTATTCGTTGATTAGAAACAATCTTTA	245	127	58	339	12	1	304	716	272	0
Primer_for_634	GTTTGTTTATTCGTTGATTAGAAACAATCTTTATA	44	30	11	44	3	0	51	144	165	0
Primer_for_635	TTGTTTATTCGTTGATTAGAAACAATCTTTATAAA	53	30	8	55	5	0	27	63	13	0
Primer_for_636	GTTTATTCGTTGATTAGAAACAATCTTTATAAACG	22	6	3	49	0	0	23	55	12	0
Primer_for_637	TTATTCGTTGATTAGAAACAATCTTTATAAACGCA	92	49	9	35	5	0	138	250	78	0
Primer_for_638	ATTCGTTGATTAGAAACAATCTTTATAAACGCAGG	111	73	23	72	4	1	116	178	32	0
Primer_for_639	TCGTTGATTAGAAACAATCTTTATAAACGCAGGTT	148	57	20	90	8	1	107	221	175	0
Primer_for_640	GTTGATTAGAAACAATCTTTATAAACGCAGGTTCT	48	16	6	125	8	0	131	157	94	0
Primer_for_641	TGATTAGAAACAATCTTTATAAACGCAGGTTCTAA	154	67	22	274	16	0	170	233	116	0
Primer_for_642	ATTAGAAACAATCTTTATAAACGCAGGTTCTAATT	116	75	18	242	13	0	130	271	60	0
Primer_for_643	TAGAAACAATCTTTATAAACGCAGGTTCTAATTCG	114	66	20	48	6	0	102	127	29	0
Primer_for_644	GAAACAATCTTTATAAACGCAGGTTCTAATTCGAA	77	52	19	1	3	0	53	106	13	0
Primer_for_645	AACAATCTTTATAAACGCAGGTTCTAATTCGAATT	395	242	94	526	39	3	608	913	1115	0
Primer_for_646	CAATCTTTATAAACGCAGGTTCTAATTCGAATTTA	156	39	14	146	8	0	111	10	0	0
Primer_for_647	ATCTTTATAAACGCAGGTTCTAATTCGAATTTATA	105	71	27	148	9	0	89	129	6	0
Primer_for_648	CTTTATAAACGCAGGTTCTAATTCGAATTTATATA	91	64	18	23	4	0	47	12	42	0
Primer_for_649	TTATAAACGCAGGTTCTAATTCGAATTTATATAAA	78	45	19	164	5	0	67	101	15	0
Primer_for_650	ATAAACGCAGGTTCTAATTCGAATTTATATAAAAA	74	53	15	12	1	0	18	54	0	0
Primer_for_651	AAACGCAGGTTCTAATTCGAATTTATATAAAAACT	172	87	33	103	9	1	139	294	48	0
Primer_for_652	ACGCAGGTTCTAATTCGAATTTATATAAAAACTCT	4	4	0	30	3	0	39	100	27	0
Primer_for_653	GCAGGTTCTAATTCGAATTTATATAAAAACTCTGA	207	123	46	125	13	0	72	146	21	0
Primer_for_654	AGGTTCTAATTCGAATTTATATAAAAACTCTGATG	86	34	13	88	7	0	100	154	48	0
Primer_for_655	GTTCTAATTCGAATTTATATAAAAACTCTGATGAC	106	55	20	28	1	0	42	51	16	0
Primer_for_656	TCTAATTCGAATTTATATAAAAACTCTGATGACGA	84	39	19	108	6	0	86	217	42	0
Primer_for_657	TAATTCGAATTTATATAAAAACTCTGATGACGAAT	71	28	7	102	9	0	113	198	32	0
Primer_for_658	ATTCGAATTTATATAAAAACTCTGATGACGAATTA	93	41	17	44	3	0	49	80	0	0
Primer_for_659	TCGAATTTATATAAAAACTCTGATGACGAATTAGC	65	34	12	52	5	0	146	258	126	0
Primer_for_660	GAATTTATATAAAAACTCTGATGACGAATTAGCTA	30	15	4	40	1	1	105	246	54	0
Primer_for_661	ATTTATATAAAAACTCTGATGACGAATTAGCTATC	142	58	37	57	4	0	88	206	45	0
Primer_for_662	TTATATAAAAACTCTGATGACGAATTAGCTATCAT	23	24	6	17	1	0	22	19	43	0
Primer_for_663	ATATAAAAACTCTGATGACGAATTAGCTATCATAA	118	72	40	69	2	0	37	67	0	0
Primer_for_664	ATAAAAACTCTGATGACGAATTAGCTATCATAACT	134	50	19	86	9	0	104	149	4	0
Primer_for_665	AAAAACTCTGATGACGAATTAGCTATCATAACTTC	126	44	20	105	11	0	211	401	75	0
Primer_for_666	AAACTCTGATGACGAATTAGCTATCATAACTTCTG	250	147	54	383	20	0	579	829	420	0
Primer_for_667	ACTCTGATGACGAATTAGCTATCATAACTTCTGGT	193	94	47	376	20	0	170	254	44	0
Primer_for_668	TCTGATGACGAATTAGCTATCATAACTTCTGGTTT	211	155	39	141	9	0	120	58	29	0
Primer_for_669	TGATGACGAATTAGCTATCATAACTTCTGGTTTAT	261	122	33	223	22	0	112	266	105	0
Primer_for_670	ATGACGAATTAGCTATCATAACTTCTGGTTTATCT	161	77	22	129	7	0	108	167	33	0
Primer_for_671	GACGAATTAGCTATCATAACTTCTGGTTTATCTAA	103	50	18	123	6	0	172	265	24	0
Primer_for_672	CGAATTAGCTATCATAACTTCTGGTTTATCTAATT	48	23	8	60	4	0	21	53	0	0
Primer_for_673	AATTAGCTATCATAACTTCTGGTTTATCTAATTGT	180	106	37	67	10	0	190	234	67	0
Primer_for_674	TTAGCTATCATAACTTCTGGTTTATCTAATTGTTT	66	34	17	124	7	5	173	88	2249	0
Primer_for_675	AGCTATCATAACTTCTGGTTTATCTAATTGTTTAT	287	153	51	433	32	0	319	647	125	0
Primer_for_676	CTATCATAACTTCTGGTTTATCTAATTGTTTATCG	242	97	26	163	10	0	102	191	42	0
Primer_for_677	ATCATAACTTCTGGTTTATCTAATTGTTTATCGAT	100	43	34	212	11	0	234	394	103	0
Primer_for_678	CATAACTTCTGGTTTATCTAATTGTTTATCGATTG	85	26	14	171	9	0	149	321	120	0
Primer_for_679	TAACTTCTGGTTTATCTAATTGTTTATCGATTGGA	120	58	25	144	11	2	125	279	268	0
Primer_for_680	ACTTCTGGTTTATCTAATTGTTTATCGATTGGAGC	161	85	67	204	13	0	191	349	100	0
Primer_for_681	TTCTGGTTTATCTAATTGTTTATCGATTGGAGCAT	132	59	29	150	14	0	176	308	67	0
Primer_for_682	CTGGTTTATCTAATTGTTTATCGATTGGAGCATGC	223	90	54	140	6	2	173	296	302	0
Primer_for_683	GGTTTATCTAATTGTTTATCGATTGGAGCATGCAA	59	26	8	122	3	0	83	149	8	0
Primer_for_684	TTTATCTAATTGTTTATCGATTGGAGCATGCAAAT	147	61	26	104	4	0	179	291	32	0
Primer_for_685	TATCTAATTGTTTATCGATTGGAGCATGCAAATAA	93	69	19	102	11	1	126	200	44	0
Primer_for_686	TCTAATTGTTTATCGATTGGAGCATGCAAATAACT	104	47	10	85	3	0	67	95	47	0
Primer_for_687	TAATTGTTTATCGATTGGAGCATGCAAATAACTTG	53	16	11	185	7	0	188	271	56	0
Primer_for_688	ATTGTTTATCGATTGGAGCATGCAAATAACTTGGA	56	30	10	82	4	0	59	75	62	0
Primer_for_689	TGTTTATCGATTGGAGCATGCAAATAACTTGGATT	37	11	6	99	7	0	111	143	32	0
Primer_for_690	TTTATCGATTGGAGCATGCAAATAACTTGGATTAT	165	48	30	123	11	0	123	175	63	0
Primer_for_691	TATCGATTGGAGCATGCAAATAACTTGGATTATAT	82	43	18	235	16	0	140	189	62	0
Primer_for_692	TCGATTGGAGCATGCAAATAACTTGGATTATATAT	51	18	7	161	7	0	149	199	24	0
Primer_for_693	GATTGGAGCATGCAAATAACTTGGATTATATATAC	80	38	16	81	8	0	94	149	12	0
Primer_for_694	TTGGAGCATGCAAATAACTTGGATTATATATACCG	51	16	7	54	4	0	25	64	2	0
Primer_for_695	GGAGCATGCAAATAACTTGGATTATATATACCGAG	55	22	1	133	6	0	88	160	27	0
Primer_for_696	AGCATGCAAATAACTTGGATTATATATACCGAGAG	116	51	20	198	6	0	184	249	90	0
Primer_for_697	CATGCAAATAACTTGGATTATATATACCGAGAGAT	68	22	8	196	9	0	178	321	56	0
Primer_for_698	TGCAAATAACTTGGATTATATATACCGAGAGATGA	89	42	14	148	8	0	168	145	13	0
Primer_for_699	CAAATAACTTGGATTATATATACCGAGAGATGAAT	113	35	31	194	8	0	119	216	33	0
Primer_for_700	AATAACTTGGATTATATATACCGAGAGATGAATAT	73	32	13	59	3	1	165	288	55	0
Primer_for_701	TAACTTGGATTATATATACCGAGAGATGAATATTC	174	94	35	177	10	1	101	103	86	0
Primer_for_702	ACTTGGATTATATATACCGAGAGATGAATATTCAT	99	33	17	148	8	0	122	207	49	0
Primer_for_703	TTGGATTATATATACCGAGAGATGAATATTCATCA	15	8	3	39	4	0	38	78	39	0
Primer_for_704	GGATTATATATACCGAGAGATGAATATTCATCAGA	55	24	11	66	9	0	86	152	11	0
Primer_for_705	ATTATATATACCGAGAGATGAATATTCATCAGATT	46	25	12	32	1	0	51	111	44	0
Primer_for_706	TATATATACCGAGAGATGAATATTCATCAGATTCC	266	130	41	392	11	4	273	378	1181	0
Primer_for_707	TATATACCGAGAGATGAATATTCATCAGATTCCAA	92	38	20	17	5	0	28	71	4	0
Primer_for_708	TATACCGAGAGATGAATATTCATCAGATTCCAATA	128	48	22	180	11	0	57	100	95	0
Primer_for_709	TACCGAGAGATGAATATTCATCAGATTCCAATACT	110	42	20	81	10	1	193	287	103	0
Primer_for_710	CCGAGAGATGAATATTCATCAGATTCCAATACTAC	236	96	41	173	12	1	278	380	54	0
Primer_for_711	GAGAGATGAATATTCATCAGATTCCAATACTACGT	447	203	101	291	26	4	459	1129	1979	0
Primer_for_712	GAGATGAATATTCATCAGATTCCAATACTACGTTA	103	29	13	102	5	0	107	187	63	0
Primer_for_713	GATGAATATTCATCAGATTCCAATACTACGTTAAT	110	43	15	249	15	0	378	363	27	0
Primer_for_714	TGAATATTCATCAGATTCCAATACTACGTTAATAG	50	28	6	54	0	0	24	56	0	0
Primer_for_715	AATATTCATCAGATTCCAATACTACGTTAATAGGT	310	150	52	394	14	1	186	331	193	0
Primer_for_716	TATTCATCAGATTCCAATACTACGTTAATAGGTGT	155	72	26	260	11	0	130	189	69	0
Primer_for_717	TTCATCAGATTCCAATACTACGTTAATAGGTGTTA	269	113	61	373	11	0	195	270	147	0
Primer_for_718	CATCAGATTCCAATACTACGTTAATAGGTGTTAAA	124	51	15	202	6	0	66	84	18	0
Primer_for_719	TCAGATTCCAATACTACGTTAATAGGTGTTAAAAC	171	62	35	69	2	0	37	49	6	0
Primer_for_720	AGATTCCAATACTACGTTAATAGGTGTTAAAACAT	53	18	4	53	3	0	20	35	7	0
Primer_for_721	ATTCCAATACTACGTTAATAGGTGTTAAAACATTT	142	72	30	92	1	0	79	113	92	0
Primer_for_722	TCCAATACTACGTTAATAGGTGTTAAAACATTTTT	105	48	24	155	6	1	122	170	68	0
Primer_for_723	CAATACTACGTTAATAGGTGTTAAAACATTTTTGT	121	53	27	59	6	0	98	145	25	0
Primer_for_724	ATACTACGTTAATAGGTGTTAAAACATTTTTGTTT	119	56	21	82	5	0	59	81	31	0
Primer_for_725	ACTACGTTAATAGGTGTTAAAACATTTTTGTTTTT	114	49	24	63	5	2	172	307	196	0
Primer_for_726	TACGTTAATAGGTGTTAAAACATTTTTGTTTTTAT	87	44	13	31	4	0	105	195	35	0
Primer_for_727	CGTTAATAGGTGTTAAAACATTTTTGTTTTTATCT	122	64	23	119	13	0	136	241	131	0
Primer_for_728	TTAATAGGTGTTAAAACATTTTTGTTTTTATCTAA	62	29	16	87	6	0	68	121	45	0
Primer_for_729	AATAGGTGTTAAAACATTTTTGTTTTTATCTAAAA	31	17	4	3	3	0	31	70	3	0
Primer_for_730	TAGGTGTTAAAACATTTTTGTTTTTATCTAAAAAT	59	28	22	113	7	1	179	281	92	0
Primer_for_731	GGTGTTAAAACATTTTTGTTTTTATCTAAAAATAT	93	46	17	51	2	0	68	98	5	0
Primer_for_732	TGTTAAAACATTTTTGTTTTTATCTAAAAATATTA	96	51	19	54	7	0	103	159	34	0
Primer_for_733	TTAAAACATTTTTGTTTTTATCTAAAAATATTAAT	0	0	0	0	0	0	0	0	0	0
Primer_for_734	AAAACATTTTTGTTTTTATCTAAAAATATTAATTC	179	85	39	74	8	0	113	134	23	0
Primer_for_735	AACATTTTTGTTTTTATCTAAAAATATTAATTCTT	90	40	17	55	2	0	82	104	56	0
Primer_for_736	CATTTTTGTTTTTATCTAAAAATATTAATTCTTCT	52	25	12	6	0	0	38	49	31	0
Primer_for_737	TTTTTGTTTTTATCTAAAAATATTAATTCTTCTAA	2	2	4	37	3	0	17	19	2	0
Primer_for_738	TTTGTTTTTATCTAAAAATATTAATTCTTCTAAAG	11	5	1	11	1	0	14	27	3	0
Primer_for_739	TGTTTTTATCTAAAAATATTAATTCTTCTAAAGTA	145	49	28	25	4	1	131	196	119	0
Primer_for_740	TTTTTATCTAAAAATATTAATTCTTCTAAAGTATG	16	5	2	56	2	0	44	76	104	0
Primer_for_741	TTTATCTAAAAATATTAATTCTTCTAAAGTATGAG	42	24	9	42	5	1	219	305	127	0
Primer_for_742	TATCTAAAAATATTAATTCTTCTAAAGTATGAGTT	155	64	25	192	10	0	125	186	29	0
Primer_for_743	TCTAAAAATATTAATTCTTCTAAAGTATGAGTTCT	70	25	9	146	10	0	116	188	66	0
Primer_for_744	TAAAAATATTAATTCTTCTAAAGTATGAGTTCTAG	59	59	23	68	9	0	129	233	142	0
Primer_for_745	AAAATATTAATTCTTCTAAAGTATGAGTTCTAGAC	150	76	43	176	7	0	97	142	156	0
Primer_for_746	AATATTAATTCTTCTAAAGTATGAGTTCTAGACGA	48	16	8	39	3	0	127	199	38	0
Primer_for_747	TATTAATTCTTCTAAAGTATGAGTTCTAGACGAGT	84	30	16	91	10	1	126	255	95	0
Primer_for_748	TTAATTCTTCTAAAGTATGAGTTCTAGACGAGTCG	61	30	15	100	6	0	65	140	57	0
Primer_for_749	AATTCTTCTAAAGTATGAGTTCTAGACGAGTCGAC	238	121	66	45	9	0	321	445	466	0
Primer_for_750	TTCTTCTAAAGTATGAGTTCTAGACGAGTCGACGA	61	23	14	21	5	0	70	103	20	0
Primer_for_751	CTTCTAAAGTATGAGTTCTAGACGAGTCGACGACA	84	44	20	79	8	0	91	196	63	0
Primer_for_752	TCTAAAGTATGAGTTCTAGACGAGTCGACGACAAA	133	89	33	102	4	0	90	32	49	0
Primer_for_753	TAAAGTATGAGTTCTAGACGAGTCGACGACAAAAT	9	2	0	78	5	0	61	52	25	0
Primer_for_754	AAGTATGAGTTCTAGACGAGTCGACGACAAAATTT	68	50	8	156	10	0	59	40	26	0
Primer_for_755	GTATGAGTTCTAGACGAGTCGACGACAAAATTTAA	128	51	25	176	10	0	174	76	70	0
Primer_for_756	ATGAGTTCTAGACGAGTCGACGACAAAATTTAATT	95	57	19	80	4	0	31	1	0	0
Primer_for_757	GAGTTCTAGACGAGTCGACGACAAAATTTAATTCT	121	91	24	170	8	0	221	49	52	0
Primer_for_758	GTTCTAGACGAGTCGACGACAAAATTTAATTCTAC	89	22	8	153	6	0	35	4	0	0
Primer_for_759	TCTAGACGAGTCGACGACAAAATTTAATTCTACAA	49	9	2	23	1	0	45	4	0	0
Primer_for_760	TAGACGAGTCGACGACAAAATTTAATTCTACAAAA	135	21	18	76	3	1	125	5	38	0
Primer_for_761	GACGAGTCGACGACAAAATTTAATTCTACAAAATT	127	20	15	154	3	1	165	15	57	0
Primer_for_762	CGAGTCGACGACAAAATTTAATTCTACAAAATTAT	66	10	5	112	6	1	114	8	76	0
Primer_for_763	AGTCGACGACAAAATTTAATTCTACAAAATTATTT	87	23	13	150	0	0	142	16	15	0
Primer_for_764	TCGACGACAAAATTTAATTCTACAAAATTATTTTC	55	60	15	79	2	0	70	30	33	0
Primer_for_765	GACGACAAAATTTAATTCTACAAAATTATTTTCAT	48	28	9	47	0	0	80	25	35	0
Primer_for_766	CGACAAAATTTAATTCTACAAAATTATTTTCATAG	48	27	8	17	1	0	20	24	0	0
Primer_for_767	ACAAAATTTAATTCTACAAAATTATTTTCATAGTA	103	61	19	116	6	0	143	202	109	0
Primer_for_768	AAAATTTAATTCTACAAAATTATTTTCATAGTAGA	70	61	21	47	0	0	56	41	4	0
Primer_for_769	AATTTAATTCTACAAAATTATTTTCATAGTAGAAA	73	36	11	130	8	0	45	46	10	0
Primer_for_770	TTTAATTCTACAAAATTATTTTCATAGTAGAAATT	102	57	23	50	5	0	95	52	38	0
Primer_for_771	TAATTCTACAAAATTATTTTCATAGTAGAAATTAA	40	26	7	64	6	0	24	31	0	0
Primer_for_772	ATTCTACAAAATTATTTTCATAGTAGAAATTAAGA	44	18	2	79	2	0	85	176	128	0
Primer_for_773	TCTACAAAATTATTTTCATAGTAGAAATTAAGATC	161	89	36	145	4	0	92	162	93	0
Primer_for_774	TACAAAATTATTTTCATAGTAGAAATTAAGATCGC	151	72	28	173	12	0	118	230	32	0
Primer_for_775	CAAAATTATTTTCATAGTAGAAATTAAGATCGCTA	160	80	25	44	2	0	86	188	57	0
Primer_for_776	AAATTATTTTCATAGTAGAAATTAAGATCGCTAAT	117	68	26	167	17	2	340	455	938	0
Primer_for_777	ATTATTTTCATAGTAGAAATTAAGATCGCTAATAA	40	19	13	56	3	0	28	22	1	0
Primer_for_778	TATTTTCATAGTAGAAATTAAGATCGCTAATAACA	33	21	8	25	1	0	76	229	19	0
Primer_for_779	TTTTCATAGTAGAAATTAAGATCGCTAATAACAAA	186	108	41	207	17	1	209	446	150	0
Primer_for_780	TTCATAGTAGAAATTAAGATCGCTAATAACAAAAC	135	67	27	57	3	0	32	75	19	0
Primer_for_781	CATAGTAGAAATTAAGATCGCTAATAACAAAACTG	34	26	13	74	4	1	46	131	42	0
Primer_for_782	TAGTAGAAATTAAGATCGCTAATAACAAAACTGAA	179	56	33	175	17	0	156	282	84	0
Primer_for_783	GTAGAAATTAAGATCGCTAATAACAAAACTGAACT	210	67	19	170	14	1	173	256	234	0
Primer_for_784	AGAAATTAAGATCGCTAATAACAAAACTGAACTTA	63	26	15	106	4	0	54	129	32	0
Primer_for_785	AAATTAAGATCGCTAATAACAAAACTGAACTTATT	78	40	18	94	6	0	100	222	75	0
Primer_for_786	ATTAAGATCGCTAATAACAAAACTGAACTTATTTT	209	125	52	240	22	1	212	398	93	0
Primer_for_787	TAAGATCGCTAATAACAAAACTGAACTTATTTTGA	167	128	39	100	7	0	100	53	35	0
Primer_for_788	AGATCGCTAATAACAAAACTGAACTTATTTTGAGA	70	25	10	112	12	0	91	151	78	0
Primer_for_789	ATCGCTAATAACAAAACTGAACTTATTTTGAGAAC	46	14	13	17	1	0	61	86	42	0
Primer_for_790	CGCTAATAACAAAACTGAACTTATTTTGAGAACGA	322	74	46	43	5	0	71	98	17	0
Primer_for_791	CTAATAACAAAACTGAACTTATTTTGAGAACGAGT	41	6	3	48	4	0	47	62	1	0
Primer_for_792	AATAACAAAACTGAACTTATTTTGAGAACGAGTAT	183	66	20	389	19	2	475	600	225	0
Primer_for_793	TAACAAAACTGAACTTATTTTGAGAACGAGTATAA	99	33	15	108	5	0	70	146	22	0
Primer_for_794	ACAAAACTGAACTTATTTTGAGAACGAGTATAAAA	47	20	11	86	4	0	55	115	41	0
Primer_for_795	AAAACTGAACTTATTTTGAGAACGAGTATAAAAAA	89	36	18	206	9	0	115	212	18	0
Primer_for_796	AACTGAACTTATTTTGAGAACGAGTATAAAAAATT	112	46	29	76	2	0	99	180	13	0
Primer_for_797	CTGAACTTATTTTGAGAACGAGTATAAAAAATTGA	36	6	7	6	2	0	111	195	124	0
Primer_for_798	GAACTTATTTTGAGAACGAGTATAAAAAATTGAGT	62	21	19	112	5	0	128	155	86	0
Primer_for_799	ACTTATTTTGAGAACGAGTATAAAAAATTGAGTAT	110	45	13	226	9	0	116	125	277	0
Primer_for_800	TTATTTTGAGAACGAGTATAAAAAATTGAGTATGC	101	40	17	95	6	1	60	21	27	0
Primer_for_801	ATTTTGAGAACGAGTATAAAAAATTGAGTATGCAG	3	1	0	3	0	0	0	0	0	0
Primer_for_802	TTTGAGAACGAGTATAAAAAATTGAGTATGCAGAT	75	11	9	134	3	1	96	115	43	0
Primer_for_803	TGAGAACGAGTATAAAAAATTGAGTATGCAGATAG	77	27	10	209	10	0	137	238	49	0
Primer_for_804	AGAACGAGTATAAAAAATTGAGTATGCAGATAGAC	98	43	15	156	8	0	92	117	44	0
Primer_for_805	AACGAGTATAAAAAATTGAGTATGCAGATAGACCT	44	13	11	114	5	1	134	221	57	0
Primer_for_806	CGAGTATAAAAAATTGAGTATGCAGATAGACCTAA	59	12	9	65	5	0	123	7	23	0
Primer_for_807	AGTATAAAAAATTGAGTATGCAGATAGACCTAAAG	27	6	4	147	5	0	50	86	1	0
Primer_for_808	TATAAAAAATTGAGTATGCAGATAGACCTAAAGCT	110	31	13	64	5	0	54	77	26	0
Primer_for_809	TAAAAAATTGAGTATGCAGATAGACCTAAAGCTAG	160	79	23	58	9	0	91	104	32	0
Primer_for_810	AAAAATTGAGTATGCAGATAGACCTAAAGCTAGAA	55	21	14	45	0	0	17	19	5	0
Primer_for_811	AAATTGAGTATGCAGATAGACCTAAAGCTAGAAAA	6	2	1	27	2	0	57	107	21	0
Primer_for_812	ATTGAGTATGCAGATAGACCTAAAGCTAGAAAAGC	41	11	10	79	3	0	96	110	48	0
Primer_for_813	TGAGTATGCAGATAGACCTAAAGCTAGAAAAGCTA	39	19	7	163	5	1	132	212	21	0
Primer_for_814	AGTATGCAGATAGACCTAAAGCTAGAAAAGCTACA	275	79	37	702	41	3	815	1267	1023	0
Primer_for_815	TATGCAGATAGACCTAAAGCTAGAAAAGCTACAAC	43	24	6	99	7	1	124	211	47	0
Primer_for_816	TGCAGATAGACCTAAAGCTAGAAAAGCTACAACGT	120	49	17	208	13	0	111	186	54	0
Primer_for_817	CAGATAGACCTAAAGCTAGAAAAGCTACAACGTTT	262	113	41	412	22	0	319	559	144	0
Primer_for_818	GATAGACCTAAAGCTAGAAAAGCTACAACGTTTGA	106	45	15	128	10	0	88	107	0	0
Primer_for_819	TAGACCTAAAGCTAGAAAAGCTACAACGTTTGAAA	229	83	33	209	14	0	139	226	67	0
Primer_for_820	GACCTAAAGCTAGAAAAGCTACAACGTTTGAAAAC	109	25	16	81	0	0	44	81	28	0
Primer_for_821	CCTAAAGCTAGAAAAGCTACAACGTTTGAAAACAA	116	68	30	60	6	0	159	299	102	0
Primer_for_822	TAAAGCTAGAAAAGCTACAACGTTTGAAAACAAAG	80	24	11	64	4	0	61	122	55	0
Primer_for_823	AAGCTAGAAAAGCTACAACGTTTGAAAACAAAGTA	61	27	14	5	3	0	40	71	54	0
Primer_for_824	GCTAGAAAAGCTACAACGTTTGAAAACAAAGTAGA	97	37	20	49	1	0	44	69	12	0
Primer_for_825	TAGAAAAGCTACAACGTTTGAAAACAAAGTAGATT	239	94	39	233	14	1	110	209	52	0
Primer_for_826	GAAAAGCTACAACGTTTGAAAACAAAGTAGATTGT	144	62	26	231	11	0	106	167	42	0
Primer_for_827	AAAGCTACAACGTTTGAAAACAAAGTAGATTGTAT	176	92	43	251	12	0	186	365	113	0
Primer_for_828	AGCTACAACGTTTGAAAACAAAGTAGATTGTATGA	81	39	11	85	3	1	88	5	29	0
Primer_for_829	CTACAACGTTTGAAAACAAAGTAGATTGTATGAAT	119	95	16	139	3	0	85	13	23	0
Primer_for_830	ACAACGTTTGAAAACAAAGTAGATTGTATGAATTC	197	102	44	156	11	1	171	252	98	0
Primer_for_831	AACGTTTGAAAACAAAGTAGATTGTATGAATTCCA	221	89	53	445	11	0	232	392	128	0
Primer_for_832	CGTTTGAAAACAAAGTAGATTGTATGAATTCCATA	78	40	17	152	11	0	92	166	29	0
Primer_for_833	TTTGAAAACAAAGTAGATTGTATGAATTCCATAAG	194	94	61	567	20	1	356	602	675	0
Primer_for_834	TGAAAACAAAGTAGATTGTATGAATTCCATAAGAA	38	10	6	59	1	0	49	67	13	0
Primer_for_835	AAAACAAAGTAGATTGTATGAATTCCATAAGAATA	101	45	14	98	7	0	95	166	75	0
Primer_for_836	AACAAAGTAGATTGTATGAATTCCATAAGAATAAC	51	34	17	205	12	1	421	615	367	0
Primer_for_837	CAAAGTAGATTGTATGAATTCCATAAGAATAACCA	33	22	5	91	6	0	69	88	42	0
Primer_for_838	AAGTAGATTGTATGAATTCCATAAGAATAACCACC	94	38	15	105	11	0	123	261	129	0
Primer_for_839	GTAGATTGTATGAATTCCATAAGAATAACCACCTT	47	31	11	51	6	0	98	240	1	0
Primer_for_840	AGATTGTATGAATTCCATAAGAATAACCACCTTAA	115	61	36	101	6	1	129	185	23	0
Primer_for_841	ATTGTATGAATTCCATAAGAATAACCACCTTAAAT	54	25	12	10	1	0	16	40	2	0
Primer_for_842	TGTATGAATTCCATAAGAATAACCACCTTAAATAT	179	81	26	147	13	0	180	327	129	0
Primer_for_843	TATGAATTCCATAAGAATAACCACCTTAAATATTT	57	15	13	73	4	1	162	369	53	0
Primer_for_844	TGAATTCCATAAGAATAACCACCTTAAATATTTGA	72	23	12	63	3	0	76	164	36	0
Primer_for_845	AATTCCATAAGAATAACCACCTTAAATATTTGATA	33	16	16	51	3	0	28	57	10	0
Primer_for_846	TTCCATAAGAATAACCACCTTAAATATTTGATAAC	121	38	28	86	2	0	108	144	47	0
Primer_for_847	CCATAAGAATAACCACCTTAAATATTTGATAACAA	63	39	9	83	7	0	34	46	0	0
Primer_for_848	ATAAGAATAACCACCTTAAATATTTGATAACAACA	120	49	51	194	16	160	211	650	98518	0
Primer_for_849	AAGAATAACCACCTTAAATATTTGATAACAACATT	29	9	6	128	5	0	77	157	36	0
Primer_for_850	GAATAACCACCTTAAATATTTGATAACAACATTAT	113	73	28	331	15	1	261	282	105	0
Primer_for_851	ATAACCACCTTAAATATTTGATAACAACATTATAC	66	60	15	91	8	1	70	95	21	0
Primer_for_852	AACCACCTTAAATATTTGATAACAACATTATACAC	171	37	23	153	8	2	217	14	108	0
Primer_for_853	CCACCTTAAATATTTGATAACAACATTATACACGA	54	42	11	138	11	1	143	100	127	0
Primer_for_854	ACCTTAAATATTTGATAACAACATTATACACGAAC	220	122	43	110	14	0	221	273	80	0
Primer_for_855	CTTAAATATTTGATAACAACATTATACACGAACAA	89	55	24	154	6	0	162	142	56	2
Primer_for_856	TAAATATTTGATAACAACATTATACACGAACAACA	71	59	19	84	3	0	241	189	55	4
Primer_for_857	AATATTTGATAACAACATTATACACGAACAACATT	151	82	23	42	2	0	77	66	31	6
Primer_for_858	TATTTGATAACAACATTATACACGAACAACATTAT	243	94	32	268	8	0	139	11	47	8
Primer_for_859	TTTGATAACAACATTATACACGAACAACATTATAC	54	16	11	59	2	1	379	23	50	10
Primer_for_860	TGATAACAACATTATACACGAACAACATTATACAC	146	41	23	32	2	0	12	2	16	12
Primer_for_861	ATAACAACATTATACACGAACAACATTATACACGA	148	41	30	181	10	0	368	15	37	14
Primer_for_862	AACAACATTATACACGAACAACATTATACACGAAA	111	18	16	121	6	0	211	14	58	16
Primer_for_863	CAACATTATACACGAACAACATTATACACGAAAGG	223	33	22	104	4	0	137	10	72	18
Primer_for_864	ACATTATACACGAACAACATTATACACGAAAGGAG	357	81	68	174	4	0	165	11	21	20
Primer_for_865	ATTATACACGAACAACATTATACACGAAAGGAGCA	114	27	24	118	6	0	82	2	48	22
Primer_for_866	TATACACGAACAACATTATACACGAAAGGAGCATA	67	13	12	488	13	1	335	21	126	24
Primer_for_867	TACACGAACAACATTATACACGAAAGGAGCATAAA	420	93	67	150	7	0	482	20	539	26
Primer_for_868	CACGAACAACATTATACACGAAAGGAGCATAAATA	335	116	42	456	19	0	396	36	147	28
Primer_for_869	CGAACAACATTATACACGAAAGGAGCATAAATATT	145	90	20	101	8	0	95	40	14	30
Primer_for_870	AACAACATTATACACGAAAGGAGCATAAATATTAT	68	49	15	59	3	1	58	30	13	32
Primer_for_871	CAACATTATACACGAAAGGAGCATAAATATTATGC	129	125	21	168	10	0	123	42	13	34
Primer_for_872	ACATTATACACGAAAGGAGCATAAATATTATGCAA	130	108	23	45	5	1	139	32	22	35
Primer_for_873	ATTATACACGAAAGGAGCATAAATATTATGCAAGC	30	13	5	204	7	0	51	8	27	35
Primer_for_874	TATACACGAAAGGAGCATAAATATTATGCAAGCAT	194	129	31	152	10	0	124	57	44	35
Primer_for_875	TACACGAAAGGAGCATAAATATTATGCAAGCATTA	190	119	29	185	11	0	192	108	25	35
Primer_for_876	CACGAAAGGAGCATAAATATTATGCAAGCATTACA	177	122	36	97	7	1	132	147	69	35
Primer_for_877	CGAAAGGAGCATAAATATTATGCAAGCATTACAAA	334	211	65	216	11	0	355	293	28	35
Primer_for_878	AAAGGAGCATAAATATTATGCAAGCATTACAAACA	1	0	0	119	5	0	0	0	0	35
Primer_for_879	AGGAGCATAAATATTATGCAAGCATTACAAACAAA	130	83	13	146	7	0	94	104	38	35
Primer_for_880	GAGCATAAATATTATGCAAGCATTACAAACAAAAT	84	48	6	68	4	0	112	15	46	35
Primer_for_881	GCATAAATATTATGCAAGCATTACAAACAAAATCG	2	1	0	41	1	0	31	35	21	35
Primer_for_882	ATAAATATTATGCAAGCATTACAAACAAAATCGAA	21	13	1	10	0	0	45	50	15	35
Primer_for_883	AAATATTATGCAAGCATTACAAACAAAATCGAACA	79	23	11	16	1	0	84	5	1	35
Primer_for_884	ATATTATGCAAGCATTACAAACAAAATCGAACATC	25	12	3	25	0	0	63	27	27	35
Primer_for_885	ATTATGCAAGCATTACAAACAAAATCGAACATCGG	95	54	17	174	5	1	227	26	651	35
Primer_for_886	TATGCAAGCATTACAAACAAAATCGAACATCGGAG	77	45	18	85	3	0	124	29	36	35
Primer_for_887	TGCAAGCATTACAAACAAAATCGAACATCGGAGAA	173	87	21	152	6	1	253	160	14	35
Primer_for_888	CAAGCATTACAAACAAAATCGAACATCGGAGAAAT	87	57	7	200	15	2	128	19	29	35
Primer_for_889	AGCATTACAAACAAAATCGAACATCGGAGAAATGT	269	121	43	184	7	0	324	21	149	35
Primer_for_890	CATTACAAACAAAATCGAACATCGGAGAAATGTTC	270	105	38	843	26	0	268	27	46	35
Primer_for_891	TTACAAACAAAATCGAACATCGGAGAAATGTTCAA	60	26	7	65	8	0	58	6	18	35
Primer_for_892	ACAAACAAAATCGAACATCGGAGAAATGTTCAATA	7	0	1	75	5	0	55	6	7	35
Primer_for_893	AAACAAAATCGAACATCGGAGAAATGTTCAATATT	124	50	15	126	6	0	152	21	38	35
Primer_for_894	ACAAAATCGAACATCGGAGAAATGTTCAATATTCA	101	33	16	152	9	0	154	13	14	35
Primer_for_895	AAAATCGAACATCGGAGAAATGTTCAATATTCAAG	79	43	8	84	4	0	66	15	22	35
Primer_for_896	AATCGAACATCGGAGAAATGTTCAATATTCAAGAA	102	59	13	98	4	0	81	11	50	35
Primer_for_897	TCGAACATCGGAGAAATGTTCAATATTCAAGAAAA	34	16	8	36	1	0	84	17	0	35
Primer_for_898	GAACATCGGAGAAATGTTCAATATTCAAGAAAAAG	1	1	0	28	1	0	62	26	23	35
Primer_for_899	ACATCGGAGAAATGTTCAATATTCAAGAAAAAGAA	123	48	23	251	15	0	270	290	103	35
Primer_for_900	ATCGGAGAAATGTTCAATATTCAAGAAAAAGAAAA	117	59	26	50	5	0	44	4	3	35
Primer_for_901	CGGAGAAATGTTCAATATTCAAGAAAAAGAAAATG	37	17	11	84	5	0	41	93	63	35
Primer_for_902	GAGAAATGTTCAATATTCAAGAAAAAGAAAATGGA	11	2	1	81	7	0	27	28	0	35
Primer_for_903	GAAATGTTCAATATTCAAGAAAAAGAAAATGGAGA	49	21	9	60	8	0	122	280	68	35
Primer_for_904	AATGTTCAATATTCAAGAAAAAGAAAATGGAGAAA	100	45	13	137	15	0	110	309	49	34
Primer_for_905	TGTTCAATATTCAAGAAAAAGAAAATGGAGAAATC	118	23	26	102	6	0	132	12	84	32
Primer_for_906	TTCAATATTCAAGAAAAAGAAAATGGAGAAATCGC	63	46	15	36	4	0	61	146	26	30
Primer_for_907	CAATATTCAAGAAAAAGAAAATGGAGAAATCGCAA	53	36	10	148	13	0	61	135	0	28
Primer_for_908	ATATTCAAGAAAAAGAAAATGGAGAAATCGCAATA	30	14	3	86	4	0	48	53	3	26
Primer_for_909	ATTCAAGAAAAAGAAAATGGAGAAATCGCAATAAG	21	10	3	83	3	1	94	79	8	24
Primer_for_910	TCAAGAAAAAGAAAATGGAGAAATCGCAATAAGTG	127	76	19	79	11	0	173	264	60	22
Primer_for_911	AAGAAAAAGAAAATGGAGAAATCGCAATAAGTGCA	10	8	0	22	2	0	59	56	4	20
Primer_for_912	GAAAAAGAAAATGGAGAAATCGCAATAAGTGCAAG	8	3	0	141	6	0	17	28	8	18
Primer_for_913	AAAAGAAAATGGAGAAATCGCAATAAGTGCAAGAG	105	42	15	32	3	1	123	219	61	16
Primer_for_914	AAGAAAATGGAGAAATCGCAATAAGTGCAAGAGAG	26	7	3	121	10	0	80	11	0	14
Primer_for_915	GAAAATGGAGAAATCGCAATAAGTGCAAGAGAGTT	128	19	8	124	3	0	157	15	30	12
Primer_for_916	AAATGGAGAAATCGCAATAAGTGCAAGAGAGTTAT	103	43	19	165	14	0	86	124	16	10
Primer_for_917	ATGGAGAAATCGCAATAAGTGCAAGAGAGTTATAT	124	20	7	239	18	2	211	17	815	8
Primer_for_918	GGAGAAATCGCAATAAGTGCAAGAGAGTTATATAA	197	30	11	141	5	0	144	8	23	6
Primer_for_919	AGAAATCGCAATAAGTGCAAGAGAGTTATATAAAG	65	38	9	234	8	0	146	165	36	4
Primer_for_920	AAATCGCAATAAGTGCAAGAGAGTTATATAAAGCT	73	38	6	86	6	0	95	166	40	2
Primer_for_921	ATCGCAATAAGTGCAAGAGAGTTATATAAAGCTTT	167	30	21	116	5	0	136	11	9	0
Primer_for_922	CGCAATAAGTGCAAGAGAGTTATATAAAGCTTTGG	15	0	3	37	1	0	8	0	0	0
Primer_for_923	CAATAAGTGCAAGAGAGTTATATAAAGCTTTGGAA	56	24	10	74	3	0	157	246	12	0
Primer_for_924	ATAAGTGCAAGAGAGTTATATAAAGCTTTGGAAGT	152	54	39	118	8	0	163	203	29	0
Primer_for_925	AAGTGCAAGAGAGTTATATAAAGCTTTGGAAGTTA	199	121	26	136	8	0	107	11	0	0
Primer_for_926	GTGCAAGAGAGTTATATAAAGCTTTGGAAGTTAAA	51	14	7	54	2	0	60	111	1	0
Primer_for_927	GCAAGAGAGTTATATAAAGCTTTGGAAGTTAAAAA	15	16	5	131	7	0	84	89	38	0
Primer_for_928	AAGAGAGTTATATAAAGCTTTGGAAGTTAAAAAGC	93	46	25	127	4	0	49	100	10	0
Primer_for_929	GAGAGTTATATAAAGCTTTGGAAGTTAAAAAGCGT	94	62	13	197	9	0	154	141	112	0
Primer_for_930	GAGTTATATAAAGCTTTGGAAGTTAAAAAGCGTTT	87	39	13	110	12	0	54	40	3	0
Primer_for_931	GTTATATAAAGCTTTGGAAGTTAAAAAGCGTTTTA	50	26	4	79	3	2	52	67	52	0
Primer_for_932	TATATAAAGCTTTGGAAGTTAAAAAGCGTTTTAGC	72	22	9	77	2	0	102	10	23	0
Primer_for_933	TATAAAGCTTTGGAAGTTAAAAAGCGTTTTAGCGC	239	145	37	143	10	0	74	24	0	0
Primer_for_934	TAAAGCTTTGGAAGTTAAAAAGCGTTTTAGCGCTT	48	44	9	130	10	0	136	22	9	0
Primer_for_935	AAGCTTTGGAAGTTAAAAAGCGTTTTAGCGCTTGG	101	69	13	61	4	0	109	13	56	0
Primer_for_936	GCTTTGGAAGTTAAAAAGCGTTTTAGCGCTTGGGC	99	64	18	138	8	0	44	5	27	0
Primer_for_937	TTTGGAAGTTAAAAAGCGTTTTAGCGCTTGGGCAG	59	36	17	34	2	0	59	14	6	0
Primer_for_938	TGGAAGTTAAAAAGCGTTTTAGCGCTTGGGCAGAA	358	296	82	814	27	4	772	232	606	0
Primer_for_939	GAAGTTAAAAAGCGTTTTAGCGCTTGGGCAGAAAT	135	75	22	251	16	1	153	169	68	0
Primer_for_940	AGTTAAAAAGCGTTTTAGCGCTTGGGCAGAAATTA	88	55	19	231	11	0	220	259	515	0
Primer_for_941	TTAAAAAGCGTTTTAGCGCTTGGGCAGAAATTAAC	67	41	10	166	14	1	147	41	181	0
Primer_for_942	AAAAAGCGTTTTAGCGCTTGGGCAGAAATTAACTT	83	41	13	100	7	0	179	207	67	0
Primer_for_943	AAAGCGTTTTAGCGCTTGGGCAGAAATTAACTTGA	133	115	33	233	13	0	187	225	137	0
Primer_for_944	AGCGTTTTAGCGCTTGGGCAGAAATTAACTTGAAG	144	78	28	33	3	0	141	62	74	0
Primer_for_945	CGTTTTAGCGCTTGGGCAGAAATTAACTTGAAGCA	79	30	9	288	10	0	140	115	18	0
Primer_for_946	TTTTAGCGCTTGGGCAGAAATTAACTTGAAGCATT	202	116	42	59	8	1	174	87	79	0
Primer_for_947	TTAGCGCTTGGGCAGAAATTAACTTGAAGCATTTC	119	60	21	496	6	1	66	47	8	0
Primer_for_948	AGCGCTTGGGCAGAAATTAACTTGAAGCATTTCAA	177	101	33	257	23	0	204	103	46	0
Primer_for_949	CGCTTGGGCAGAAATTAACTTGAAGCATTTCAAAG	31	20	6	32	1	0	67	53	20	0
Primer_for_950	CTTGGGCAGAAATTAACTTGAAGCATTTCAAAGAA	178	67	14	166	4	1	145	53	538	0
Primer_for_951	TGGGCAGAAATTAACTTGAAGCATTTCAAAGAAAA	44	21	8	118	5	0	54	78	24	0
Primer_for_952	GGCAGAAATTAACTTGAAGCATTTCAAAGAAAATA	36	21	4	31	1	0	51	72	29	0
Primer_for_953	CAGAAATTAACTTGAAGCATTTCAAAGAAAATAGG	35	12	11	54	2	0	76	166	64	0
Primer_for_954	GAAATTAACTTGAAGCATTTCAAAGAAAATAGGGA	57	31	11	63	1	1	44	79	2	0
Primer_for_955	AATTAACTTGAAGCATTTCAAAGAAAATAGGGATT	137	82	31	197	10	0	201	303	37	0
Primer_for_956	TTAACTTGAAGCATTTCAAAGAAAATAGGGATTTT	23	2	1	7	0	0	25	0	0	0
Primer_for_957	AACTTGAAGCATTTCAAAGAAAATAGGGATTTTAC	116	78	28	184	12	0	144	307	99	0
Primer_for_958	CTTGAAGCATTTCAAAGAAAATAGGGATTTTACAA	16	8	4	59	4	0	57	135	0	0
Primer_for_959	TGAAGCATTTCAAAGAAAATAGGGATTTTACAAGT	169	94	34	259	18	0	205	510	85	0
Primer_for_960	AAGCATTTCAAAGAAAATAGGGATTTTACAAGTGT	130	60	24	266	23	0	77	189	64	0
Primer_for_961	GCATTTCAAAGAAAATAGGGATTTTACAAGTGTAC	115	78	25	329	10	2	421	701	842	0
Primer_for_962	ATTTCAAAGAAAATAGGGATTTTACAAGTGTACTT	76	58	17	173	13	1	172	279	44	0
Primer_for_963	TTCAAAGAAAATAGGGATTTTACAAGTGTACTTAC	0	1	0	11	0	0	94	132	21	0
Primer_for_964	CAAAGAAAATAGGGATTTTACAAGTGTACTTACAA	95	48	17	83	6	0	100	80	77	0
Primer_for_965	AAGAAAATAGGGATTTTACAAGTGTACTTACAAGT	179	113	28	180	10	0	165	63	44	0
Primer_for_966	GAAAATAGGGATTTTACAAGTGTACTTACAAGTAC	68	51	13	43	3	0	65	11	0	0
Primer_for_967	AAATAGGGATTTTACAAGTGTACTTACAAGTACGG	96	55	28	88	8	0	123	67	17	0
Primer_for_968	ATAGGGATTTTACAAGTGTACTTACAAGTACGGTT	76	19	13	253	17	1	185	25	146	0
Primer_for_969	AGGGATTTTACAAGTGTACTTACAAGTACGGTTGT	263	96	48	327	20	2	319	57	1233	0
Primer_for_970	GGATTTTACAAGTGTACTTACAAGTACGGTTGTTA	68	68	17	85	8	0	121	90	37	0
Primer_for_971	ATTTTACAAGTGTACTTACAAGTACGGTTGTTAAT	125	153	37	64	10	1	131	330	99	0
Primer_for_972	TTTACAAGTGTACTTACAAGTACGGTTGTTAATAA	33	53	12	55	4	0	41	84	0	0
Primer_for_973	TACAAGTGTACTTACAAGTACGGTTGTTAATAACG	296	313	62	206	19	0	219	644	624	0
Primer_for_974	CAAGTGTACTTACAAGTACGGTTGTTAATAACGGA	107	70	22	151	10	0	92	211	83	0
Primer_for_975	AGTGTACTTACAAGTACGGTTGTTAATAACGGAGC	72	42	20	86	10	0	142	174	38	0
Primer_for_976	TGTACTTACAAGTACGGTTGTTAATAACGGAGCTG	97	92	19	187	9	0	99	16	0	0
Primer_for_977	TACTTACAAGTACGGTTGTTAATAACGGAGCTGTA	132	62	18	52	5	0	116	123	21	0
Primer_for_978	CTTACAAGTACGGTTGTTAATAACGGAGCTGTAAG	42	24	7	60	3	0	105	27	14	0
Primer_for_979	TACAAGTACGGTTGTTAATAACGGAGCTGTAAGAC	213	104	33	231	13	0	231	235	166	0
Primer_for_980	CAAGTACGGTTGTTAATAACGGAGCTGTAAGACAA	120	74	13	179	7	0	289	128	51	0
Primer_for_981	AGTACGGTTGTTAATAACGGAGCTGTAAGACAACT	165	91	29	176	18	0	230	319	35	0
Primer_for_982	TACGGTTGTTAATAACGGAGCTGTAAGACAACTAG	115	72	20	112	5	0	86	52	15	0
Primer_for_983	CGGTTGTTAATAACGGAGCTGTAAGACAACTAGAA	138	53	20	172	7	0	240	190	94	0
Primer_for_984	GTTGTTAATAACGGAGCTGTAAGACAACTAGAAGA	41	21	3	54	3	0	27	37	17	0
Primer_for_985	TGTTAATAACGGAGCTGTAAGACAACTAGAAGATT	115	55	13	158	7	0	114	124	14	0
Primer_for_986	TTAATAACGGAGCTGTAAGACAACTAGAAGATTAT	139	72	16	129	13	0	196	349	94	0
Primer_for_987	AATAACGGAGCTGTAAGACAACTAGAAGATTATGC	47	20	4	65	2	0	19	14	1	0
Primer_for_988	TAACGGAGCTGTAAGACAACTAGAAGATTATGCTT	105	54	20	28	2	0	151	231	54	0
Primer_for_989	ACGGAGCTGTAAGACAACTAGAAGATTATGCTTTA	93	60	12	88	6	0	102	148	59	0
Primer_for_990	GGAGCTGTAAGACAACTAGAAGATTATGCTTTAAC	120	55	23	101	8	0	143	246	70	0
Primer_for_991	AGCTGTAAGACAACTAGAAGATTATGCTTTAACAC	70	47	7	144	10	0	80	145	7	0
Primer_for_992	CTGTAAGACAACTAGAAGATTATGCTTTAACACTT	134	76	21	87	9	0	266	399	64	0
Primer_for_993	GTAAGACAACTAGAAGATTATGCTTTAACACTTGA	10	13	1	27	1	0	26	7	6	0
Primer_for_994	AAGACAACTAGAAGATTATGCTTTAACACTTGATG	72	33	10	19	5	0	157	238	20	0
Primer_for_995	GACAACTAGAAGATTATGCTTTAACACTTGATGTA	87	35	8	55	8	0	69	94	0	0
Primer_for_996	CAACTAGAAGATTATGCTTTAACACTTGATGTAGC	202	99	31	125	8	0	180	275	42	0
Primer_for_997	ACTAGAAGATTATGCTTTAACACTTGATGTAGCTA	138	75	24	213	8	0	137	223	36	0
Primer_for_998	TAGAAGATTATGCTTTAACACTTGATGTAGCTAAA	160	37	35	190	11	0	120	5	40	0
Primer_for_999	GAAGATTATGCTTTAACACTTGATGTAGCTAAACA	158	104	29	125	15	0	243	363	143	0
Primer_for_1000	AGATTATGCTTTAACACTTGATGTAGCTAAACATG	72	33	13	82	3	0	60	91	31	0
Primer_for_1001	ATTATGCTTTAACACTTGATGTAGCTAAACATGTT	84	19	13	240	12	0	209	20	90	0
Primer_for_1002	TATGCTTTAACACTTGATGTAGCTAAACATGTTGC	113	65	21	311	28	0	250	235	51	0
Primer_for_1003	TGCTTTAACACTTGATGTAGCTAAACATGTTGCGA	150	71	24	198	17	0	232	376	81	0
Primer_for_1004	CTTTAACACTTGATGTAGCTAAACATGTTGCGATG	60	30	8	65	9	1	84	88	24	0
Primer_for_1005	TTAACACTTGATGTAGCTAAACATGTTGCGATGAT	74	39	16	113	13	0	173	267	77	0
Primer_for_1006	AACACTTGATGTAGCTAAACATGTTGCGATGATGT	180	92	40	102	5	2	93	128	512	0
Primer_for_1007	CACTTGATGTAGCTAAACATGTTGCGATGATGTCA	194	92	24	218	9	0	174	157	42	0
Primer_for_1008	CTTGATGTAGCTAAACATGTTGCGATGATGTCAGG	162	113	31	229	7	0	203	69	677	0
Primer_for_1009	TGATGTAGCTAAACATGTTGCGATGATGTCAGGTA	112	50	18	70	4	0	55	59	4	0
Primer_for_1010	ATGTAGCTAAACATGTTGCGATGATGTCAGGTACA	293	200	56	110	6	0	309	86	44	0
Primer_for_1011	GTAGCTAAACATGTTGCGATGATGTCAGGTACAGA	59	45	14	50	4	0	35	14	0	0
Primer_for_1012	AGCTAAACATGTTGCGATGATGTCAGGTACAGAAA	135	54	17	107	5	0	179	279	62	0
Primer_for_1013	CTAAACATGTTGCGATGATGTCAGGTACAGAAAAA	202	135	31	194	13	1	223	122	51	0
Primer_for_1014	AAACATGTTGCGATGATGTCAGGTACAGAAAAAGG	53	34	17	27	6	0	40	39	0	0
Primer_for_1015	ACATGTTGCGATGATGTCAGGTACAGAAAAAGGTT	100	31	10	191	16	1	54	94	0	0
Primer_for_1016	ATGTTGCGATGATGTCAGGTACAGAAAAAGGTTTT	250	116	47	284	14	0	151	96	10	0
Primer_for_1017	GTTGCGATGATGTCAGGTACAGAAAAAGGTTTTGA	92	58	21	151	4	0	60	103	0	0
Primer_for_1018	TGCGATGATGTCAGGTACAGAAAAAGGTTTTGATT	147	70	36	207	21	0	100	182	43	0
Primer_for_1019	CGATGATGTCAGGTACAGAAAAAGGTTTTGATTTT	289	149	77	163	21	0	139	197	66	0
Primer_for_1020	ATGATGTCAGGTACAGAAAAAGGTTTTGATTTTAG	70	42	9	110	6	0	110	248	108	0
Primer_for_1021	GATGTCAGGTACAGAAAAAGGTTTTGATTTTAGAG	56	20	13	90	7	0	129	261	5	0
Primer_for_1022	TGTCAGGTACAGAAAAAGGTTTTGATTTTAGAGAG	56	33	9	165	8	0	93	196	30	0
Primer_for_1023	TCAGGTACAGAAAAAGGTTTTGATTTTAGAGAGTA	27	17	8	6	0	0	14	43	0	0
Primer_for_1024	AGGTACAGAAAAAGGTTTTGATTTTAGAGAGTATT	136	66	25	146	4	0	136	288	258	0
Primer_for_1025	GTACAGAAAAAGGTTTTGATTTTAGAGAGTATTTC	182	102	42	118	8	0	47	88	14	0
Primer_for_1026	ACAGAAAAAGGTTTTGATTTTAGAGAGTATTTCAT	100	50	24	133	9	0	110	244	56	0
Primer_for_1027	AGAAAAAGGTTTTGATTTTAGAGAGTATTTCATCC	262	144	68	406	35	2	188	523	155	0
Primer_for_1028	AAAAAGGTTTTGATTTTAGAGAGTATTTCATCCAA	30	18	9	50	3	0	47	85	1	0
Primer_for_1029	AAAGGTTTTGATTTTAGAGAGTATTTCATCCAAAT	42	26	9	92	3	0	60	120	27	0
Primer_for_1030	AGGTTTTGATTTTAGAGAGTATTTCATCCAAATTG	47	33	7	30	2	0	15	12	0	0
Primer_for_1031	GTTTTGATTTTAGAGAGTATTTCATCCAAATTGAA	79	56	24	86	6	0	71	116	19	0
Primer_for_1032	TTTGATTTTAGAGAGTATTTCATCCAAATTGAAAA	111	53	18	116	7	0	109	258	64	0
Primer_for_1033	TGATTTTAGAGAGTATTTCATCCAAATTGAAAAAG	70	29	11	43	3	0	95	206	7	0
Primer_for_1034	ATTTTAGAGAGTATTTCATCCAAATTGAAAAAGCA	43	12	5	62	5	0	72	166	19	2
Primer_for_1035	TTTAGAGAGTATTTCATCCAAATTGAAAAAGCATG	5	4	3	88	7	0	15	23	0	4
Primer_for_1036	TAGAGAGTATTTCATCCAAATTGAAAAAGCATGGA	63	29	6	115	11	0	47	67	2	6
Primer_for_1037	GAGAGTATTTCATCCAAATTGAAAAAGCATGGAAC	71	32	17	168	14	1	124	146	404	8
Primer_for_1038	GAGTATTTCATCCAAATTGAAAAAGCATGGAACAG	5	5	3	73	7	0	55	27	279	10
Primer_for_1039	GTATTTCATCCAAATTGAAAAAGCATGGAACAGTC	32	19	5	40	2	0	63	77	41	12
Primer_for_1040	ATTTCATCCAAATTGAAAAAGCATGGAACAGTCCA	117	71	23	99	2	0	56	1	27	14
Primer_for_1041	TTCATCCAAATTGAAAAAGCATGGAACAGTCCAGA	72	35	7	143	9	0	110	7	5	16
Primer_for_1042	CATCCAAATTGAAAAAGCATGGAACAGTCCAGAAA	11	6	1	59	5	0	39	51	1	18
Primer_for_1043	TCCAAATTGAAAAAGCATGGAACAGTCCAGAAATG	58	37	19	96	3	0	68	87	16	20
Primer_for_1044	CAAATTGAAAAAGCATGGAACAGTCCAGAAATGAT	80	44	15	56	0	1	116	219	31	22
Primer_for_1045	AATTGAAAAAGCATGGAACAGTCCAGAAATGATTA	126	65	29	285	16	0	171	299	152	24
Primer_for_1046	TTGAAAAAGCATGGAACAGTCCAGAAATGATTATG	99	48	20	133	8	0	59	64	44	26
Primer_for_1047	GAAAAAGCATGGAACAGTCCAGAAATGATTATGCA	39	15	7	72	5	0	83	97	54	28
Primer_for_1048	AAAAGCATGGAACAGTCCAGAAATGATTATGCAAC	175	90	26	166	14	1	233	446	123	30
Primer_for_1049	AAGCATGGAACAGTCCAGAAATGATTATGCAACGT	55	26	14	228	8	2	204	18	962	32
Primer_for_1050	GCATGGAACAGTCCAGAAATGATTATGCAACGTGC	236	37	19	247	8	0	317	12	75	34
Primer_for_1051	ATGGAACAGTCCAGAAATGATTATGCAACGTGCTT	341	150	45	176	8	1	251	280	90	35
Primer_for_1052	GGAACAGTCCAGAAATGATTATGCAACGTGCTTTA	139	84	14	68	2	0	26	51	12	35
Primer_for_1053	AACAGTCCAGAAATGATTATGCAACGTGCTTTAAA	118	58	24	71	4	1	118	119	965	35
Primer_for_1054	CAGTCCAGAAATGATTATGCAACGTGCTTTAAAAA	129	72	25	115	5	0	231	225	73	35
Primer_for_1055	GTCCAGAAATGATTATGCAACGTGCTTTAAAAATT	133	85	26	53	4	0	81	106	14	35
Primer_for_1056	CCAGAAATGATTATGCAACGTGCTTTAAAAATTGC	138	83	26	28	3	0	192	183	27	35
Primer_for_1057	AGAAATGATTATGCAACGTGCTTTAAAAATTGCTA	80	60	20	140	4	1	224	85	299	35
Primer_for_1058	AAATGATTATGCAACGTGCTTTAAAAATTGCTAAC	131	93	19	172	8	0	88	42	345	35
Primer_for_1059	ATGATTATGCAACGTGCTTTAAAAATTGCTAACAA	247	185	62	188	7	0	158	41	20	35
Primer_for_1060	GATTATGCAACGTGCTTTAAAAATTGCTAACAACA	88	70	12	155	5	0	114	6	40	35
Primer_for_1061	TTATGCAACGTGCTTTAAAAATTGCTAACAACACA	105	84	23	63	2	0	105	13	28	35
Primer_for_1062	ATGCAACGTGCTTTAAAAATTGCTAACAACACAAT	146	83	23	90	2	0	123	27	12	35
Primer_for_1063	GCAACGTGCTTTAAAAATTGCTAACAACACAATCA	157	118	24	151	4	1	134	13	8	35
Primer_for_1064	AACGTGCTTTAAAAATTGCTAACAACACAATCAAT	64	33	7	151	4	0	9	0	0	35
Primer_for_1065	CGTGCTTTAAAAATTGCTAACAACACAATCAATCA	63	26	10	85	0	0	128	11	32	35
Primer_for_1066	TGCTTTAAAAATTGCTAACAACACAATCAATCAAT	166	83	31	337	13	0	290	39	29	35
Primer_for_1067	CTTTAAAAATTGCTAACAACACAATCAATCAATTA	85	38	11	34	0	1	93	10	17	35
Primer_for_1068	TTAAAAATTGCTAACAACACAATCAATCAATTAGA	98	51	6	40	3	0	73	3	22	35
Primer_for_1069	AAAAATTGCTAACAACACAATCAATCAATTAGAGA	26	19	7	81	1	1	63	5	6	35
Primer_for_1070	AAATTGCTAACAACACAATCAATCAATTAGAGACA	184	130	46	87	5	0	269	59	93	35
Primer_for_1071	ATTGCTAACAACACAATCAATCAATTAGAGACAAA	87	53	16	150	7	0	132	11	654	35
Primer_for_1072	TGCTAACAACACAATCAATCAATTAGAGACAAAGA	76	38	9	88	3	0	38	7	7	35
Primer_for_1073	CTAACAACACAATCAATCAATTAGAGACAAAGATT	145	78	16	334	18	0	252	44	41	35
Primer_for_1074	AACAACACAATCAATCAATTAGAGACAAAGATTGA	194	118	41	245	11	0	247	22	58	35
Primer_for_1075	CAACACAATCAATCAATTAGAGACAAAGATTGAAC	164	109	30	155	13	0	97	10	26	35
Primer_for_1076	ACACAATCAATCAATTAGAGACAAAGATTGAACGT	55	43	11	55	8	1	101	22	49	35
Primer_for_1077	ACAATCAATCAATTAGAGACAAAGATTGAACGTGA	156	97	27	83	9	1	199	21	440	35
Primer_for_1078	AATCAATCAATTAGAGACAAAGATTGAACGTGATA	99	68	14	121	9	0	148	50	3	35
Primer_for_1079	TCAATCAATTAGAGACAAAGATTGAACGTGATAAA	1	0	0	52	2	0	37	8	5	35
Primer_for_1080	AATCAATTAGAGACAAAGATTGAACGTGATAAACC	192	122	30	85	5	0	249	50	80	35
Primer_for_1081	TCAATTAGAGACAAAGATTGAACGTGATAAACCAA	3	3	0	16	1	0	51	32	30	35
Primer_for_1082	AATTAGAGACAAAGATTGAACGTGATAAACCAAAA	36	27	4	41	4	0	130	36	1	35
Primer_for_1083	TTAGAGACAAAGATTGAACGTGATAAACCAAAAAT	23	8	1	155	6	0	84	24	1	35
Primer_for_1084	AGAGACAAAGATTGAACGTGATAAACCAAAAATTG	49	19	4	75	4	0	66	49	21	35
Primer_for_1085	AGACAAAGATTGAACGTGATAAACCAAAAATTGTA	67	44	8	120	4	0	100	95	12	35
Primer_for_1086	ACAAAGATTGAACGTGATAAACCAAAAATTGTATT	45	29	12	73	3	0	78	59	1	35
Primer_for_1087	AAAGATTGAACGTGATAAACCAAAAATTGTATTTG	92	14	7	78	3	0	47	4	0	35
Primer_for_1088	AGATTGAACGTGATAAACCAAAAATTGTATTTGCA	60	50	7	195	13	0	74	41	2	35
Primer_for_1089	ATTGAACGTGATAAACCAAAAATTGTATTTGCAGA	90	39	14	212	9	0	116	112	20	35
Primer_for_1090	TGAACGTGATAAACCAAAAATTGTATTTGCAGATG	100	46	10	98	3	0	64	46	1	35
Primer_for_1091	AACGTGATAAACCAAAAATTGTATTTGCAGATGCA	86	45	5	42	4	0	132	66	20	35
Primer_for_1092	CGTGATAAACCAAAAATTGTATTTGCAGATGCAGT	113	54	10	91	1	1	135	67	22	35
Primer_for_1093	TGATAAACCAAAAATTGTATTTGCAGATGCAGTAG	1	1	0	55	3	0	25	33	3	35
Primer_for_1094	ATAAACCAAAAATTGTATTTGCAGATGCAGTAGCT	60	75	25	131	7	1	105	45	23	35
Primer_for_1095	AAACCAAAAATTGTATTTGCAGATGCAGTAGCTAC	73	59	18	117	3	0	155	91	23	34
Primer_for_1096	ACCAAAAATTGTATTTGCAGATGCAGTAGCTACTA	11	6	0	182	9	0	115	37	19	32
Primer_for_1097	CAAAAATTGTATTTGCAGATGCAGTAGCTACTACT	156	88	22	308	16	2	284	91	913	30
Primer_for_1098	AAAATTGTATTTGCAGATGCAGTAGCTACTACTAA	112	81	12	170	7	0	195	44	17	28
Primer_for_1099	AATTGTATTTGCAGATGCAGTAGCTACTACTAAGA	247	161	31	228	7	1	166	29	54	26
Primer_for_1100	TTGTATTTGCAGATGCAGTAGCTACTACTAAGACA	157	102	24	68	0	0	154	20	8	24
Primer_for_1101	GTATTTGCAGATGCAGTAGCTACTACTAAGACATC	85	43	16	129	6	2	82	124	11	22
Primer_for_1102	ATTTGCAGATGCAGTAGCTACTACTAAGACATCAA	116	71	21	62	2	0	56	33	15	20
Primer_for_1103	TTGCAGATGCAGTAGCTACTACTAAGACATCAATT	147	131	36	441	14	20	564	57	10774	18
Primer_for_1104	GCAGATGCAGTAGCTACTACTAAGACATCAATTTT	76	45	12	65	3	0	53	26	12	16
Primer_for_1105	AGATGCAGTAGCTACTACTAAGACATCAATTTTAG	286	191	26	40	2	0	59	9	8	14
Primer_for_1106	ATGCAGTAGCTACTACTAAGACATCAATTTTAGTT	398	230	63	385	26	0	292	181	117	12
Primer_for_1107	GCAGTAGCTACTACTAAGACATCAATTTTAGTTGG	144	79	17	159	11	0	159	164	11	10
Primer_for_1108	AGTAGCTACTACTAAGACATCAATTTTAGTTGGAG	63	45	4	218	10	0	82	138	6	8
Primer_for_1109	TAGCTACTACTAAGACATCAATTTTAGTTGGAGAG	43	20	2	9	2	0	28	42	4	6
Primer_for_1110	GCTACTACTAAGACATCAATTTTAGTTGGAGAGTT	303	149	61	204	16	0	283	659	131	4
Primer_for_1111	TACTACTAAGACATCAATTTTAGTTGGAGAGTTAG	99	57	21	106	7	0	136	269	0	2
Primer_for_1112	CTACTAAGACATCAATTTTAGTTGGAGAGTTAGCA	6	3	1	75	2	0	15	33	0	0
Primer_for_1113	ACTAAGACATCAATTTTAGTTGGAGAGTTAGCAAA	146	69	32	114	11	0	153	298	45	0
Primer_for_1114	TAAGACATCAATTTTAGTTGGAGAGTTAGCAAAGA	189	132	48	173	11	0	243	397	76	0
Primer_for_1115	AGACATCAATTTTAGTTGGAGAGTTAGCAAAGATC	13	6	7	70	11	0	94	162	22	0
Primer_for_1116	ACATCAATTTTAGTTGGAGAGTTAGCAAAGATCAT	165	67	29	218	14	1	259	460	64	0
Primer_for_1117	ATCAATTTTAGTTGGAGAGTTAGCAAAGATCATTA	35	20	7	104	10	0	33	81	10	0
Primer_for_1118	CAATTTTAGTTGGAGAGTTAGCAAAGATCATTAAA	83	38	9	139	12	0	147	334	26	0
Primer_for_1119	ATTTTAGTTGGAGAGTTAGCAAAGATCATTAAACA	5	7	1	17	1	0	37	80	206	0
Primer_for_1120	TTTAGTTGGAGAGTTAGCAAAGATCATTAAACAAA	58	34	12	73	7	0	71	127	38	0
Primer_for_1121	TAGTTGGAGAGTTAGCAAAGATCATTAAACAAAAC	51	25	8	77	7	0	126	257	23	0
Primer_for_1122	GTTGGAGAGTTAGCAAAGATCATTAAACAAAACGG	5	0	2	77	3	0	16	21	0	0
Primer_for_1123	TGGAGAGTTAGCAAAGATCATTAAACAAAACGGTA	1	0	0	47	1	0	30	57	0	0
Primer_for_1124	GAGAGTTAGCAAAGATCATTAAACAAAACGGTATA	105	56	27	114	7	0	80	177	41	0
Primer_for_1125	GAGTTAGCAAAGATCATTAAACAAAACGGTATAAA	53	35	15	40	3	1	131	203	145	0
Primer_for_1126	GTTAGCAAAGATCATTAAACAAAACGGTATAAACA	156	89	30	176	10	0	119	262	52	0
Primer_for_1127	TAGCAAAGATCATTAAACAAAACGGTATAAACATC	71	55	22	59	2	0	48	41	21	0
Primer_for_1128	GCAAAGATCATTAAACAAAACGGTATAAACATCGG	118	49	21	83	10	0	130	305	8	0
Primer_for_1129	AAAGATCATTAAACAAAACGGTATAAACATCGGGC	238	125	46	253	29	0	269	398	116	0
Primer_for_1130	AGATCATTAAACAAAACGGTATAAACATCGGGCAA	110	65	20	78	6	0	263	360	37	0
Primer_for_1131	ATCATTAAACAAAACGGTATAAACATCGGGCAACG	41	23	3	27	3	0	24	23	66	0
Primer_for_1132	CATTAAACAAAACGGTATAAACATCGGGCAACGCA	114	58	25	212	16	0	220	312	80	0
Primer_for_1133	TTAAACAAAACGGTATAAACATCGGGCAACGCAGA	58	33	6	115	7	0	85	169	25	0
Primer_for_1134	AAACAAAACGGTATAAACATCGGGCAACGCAGATT	204	122	41	120	15	1	183	263	42	0
Primer_for_1135	ACAAAACGGTATAAACATCGGGCAACGCAGATTGT	148	101	27	212	12	1	225	455	33	0
Primer_for_1136	AAAACGGTATAAACATCGGGCAACGCAGATTGTTT	141	78	27	254	16	0	262	541	122	0
Primer_for_1137	AACGGTATAAACATCGGGCAACGCAGATTGTTTGA	69	33	16	95	4	0	75	157	31	0
Primer_for_1138	CGGTATAAACATCGGGCAACGCAGATTGTTTGAGT	90	36	12	158	4	0	114	219	31	0
Primer_for_1139	GTATAAACATCGGGCAACGCAGATTGTTTGAGTGG	167	116	25	278	15	0	93	89	39	0
Primer_for_1140	ATAAACATCGGGCAACGCAGATTGTTTGAGTGGTT	295	130	51	137	16	0	217	376	47	0
Primer_for_1141	AAACATCGGGCAACGCAGATTGTTTGAGTGGTTAC	165	94	31	239	9	0	106	135	35	0
Primer_for_1142	ACATCGGGCAACGCAGATTGTTTGAGTGGTTACGT	51	29	21	139	9	2	228	320	548	0
Primer_for_1143	ATCGGGCAACGCAGATTGTTTGAGTGGTTACGTCA	220	110	42	136	10	0	183	167	47	0
Primer_for_1144	CGGGCAACGCAGATTGTTTGAGTGGTTACGTCAAA	171	68	24	362	23	0	336	402	81	0
Primer_for_1145	GGCAACGCAGATTGTTTGAGTGGTTACGTCAAAAC	148	88	23	49	7	0	112	246	3	0
Primer_for_1146	CAACGCAGATTGTTTGAGTGGTTACGTCAAAACGG	289	194	57	251	13	0	209	221	61	0
Primer_for_1147	ACGCAGATTGTTTGAGTGGTTACGTCAAAACGGAT	44	19	9	146	8	0	132	203	23	0
Primer_for_1148	GCAGATTGTTTGAGTGGTTACGTCAAAACGGATTC	93	63	21	75	2	0	39	3	0	0
Primer_for_1149	AGATTGTTTGAGTGGTTACGTCAAAACGGATTCCT	78	58	14	47	3	0	42	68	58	0
Primer_for_1150	ATTGTTTGAGTGGTTACGTCAAAACGGATTCCTTA	45	26	10	38	6	0	91	172	36	0
Primer_for_1151	TGTTTGAGTGGTTACGTCAAAACGGATTCCTTATT	305	161	62	272	21	2	336	419	1795	0
Primer_for_1152	TTTGAGTGGTTACGTCAAAACGGATTCCTTATTAA	140	60	22	224	11	0	167	177	41	0
Primer_for_1153	TGAGTGGTTACGTCAAAACGGATTCCTTATTAAAC	155	74	23	282	13	2	122	186	31	0
Primer_for_1154	AGTGGTTACGTCAAAACGGATTCCTTATTAAACGC	88	50	11	96	3	0	74	164	49	0
Primer_for_1155	TGGTTACGTCAAAACGGATTCCTTATTAAACGCAA	63	37	13	87	2	0	54	110	23	0
Primer_for_1156	GTTACGTCAAAACGGATTCCTTATTAAACGCAAGG	218	128	42	197	8	0	78	185	7	0
Primer_for_1157	TACGTCAAAACGGATTCCTTATTAAACGCAAGGGT	163	134	37	248	20	0	160	210	149	0
Primer_for_1158	CGTCAAAACGGATTCCTTATTAAACGCAAGGGTGT	126	90	23	110	3	0	142	110	13	0
Primer_for_1159	TCAAAACGGATTCCTTATTAAACGCAAGGGTGTGG	389	367	121	327	26	2	236	46	157	0
Primer_for_1160	AAAACGGATTCCTTATTAAACGCAAGGGTGTGGAT	217	135	49	55	5	0	73	39	46	1
Primer_for_1161	AACGGATTCCTTATTAAACGCAAGGGTGTGGATTA	293	209	80	418	20	0	421	177	76	3
Primer_for_1162	CGGATTCCTTATTAAACGCAAGGGTGTGGATTATA	164	129	36	78	7	0	84	6	3	5
Primer_for_1163	GATTCCTTATTAAACGCAAGGGTGTGGATTATAAC	97	48	25	36	0	0	69	72	7	7
Primer_for_1164	TTCCTTATTAAACGCAAGGGTGTGGATTATAACAT	110	82	29	93	8	0	79	110	69	9
Primer_for_1165	CCTTATTAAACGCAAGGGTGTGGATTATAACATGC	52	28	9	126	16	0	269	197	31	11
Primer_for_1166	TTATTAAACGCAAGGGTGTGGATTATAACATGCCT	90	67	11	196	10	0	197	245	42	13
Primer_for_1167	ATTAAACGCAAGGGTGTGGATTATAACATGCCTAC	88	62	13	43	4	0	75	47	17	15
Primer_for_1168	TAAACGCAAGGGTGTGGATTATAACATGCCTACAC	1043	635	268	813	37	6	1209	695	5554	17
Primer_for_1169	AACGCAAGGGTGTGGATTATAACATGCCTACACAG	19	9	3	30	6	0	64	109	44	19
Primer_for_1170	CGCAAGGGTGTGGATTATAACATGCCTACACAGTA	12	2	2	12	2	0	52	41	24	21
Primer_for_1171	CAAGGGTGTGGATTATAACATGCCTACACAGTATT	289	160	66	248	15	0	275	382	137	23
Primer_for_1172	AGGGTGTGGATTATAACATGCCTACACAGTATTCA	211	123	33	187	15	0	202	285	120	25
Primer_for_1173	GGTGTGGATTATAACATGCCTACACAGTATTCAAT	224	149	36	45	5	0	150	203	43	27
Primer_for_1174	TGTGGATTATAACATGCCTACACAGTATTCAATGG	222	134	54	312	17	0	226	262	62	29
Primer_for_1175	TGGATTATAACATGCCTACACAGTATTCAATGGAA	84	38	16	112	3	0	159	264	80	31
Primer_for_1176	GATTATAACATGCCTACACAGTATTCAATGGAACG	58	24	3	111	9	0	117	200	15	33
Primer_for_1177	TTATAACATGCCTACACAGTATTCAATGGAACGTG	48	27	9	67	6	0	142	181	985	35
Primer_for_1178	ATAACATGCCTACACAGTATTCAATGGAACGTGAG	81	18	9	208	5	0	177	301	10	35
Primer_for_1179	AACATGCCTACACAGTATTCAATGGAACGTGAGTT	228	100	25	185	10	0	168	267	103	35
Primer_for_1180	CATGCCTACACAGTATTCAATGGAACGTGAGTTAT	74	28	7	199	8	1	108	211	18	35
Primer_for_1181	TGCCTACACAGTATTCAATGGAACGTGAGTTATTC	32	10	7	6	2	0	28	49	6	37
Primer_for_1182	CCTACACAGTATTCAATGGAACGTGAGTTATTCGA	191	95	38	389	25	1	191	348	136	39
Primer_for_1183	TACACAGTATTCAATGGAACGTGAGTTATTCGAAA	112	63	27	46	3	0	42	111	47	41
Primer_for_1184	CACAGTATTCAATGGAACGTGAGTTATTCGAAATT	239	95	30	347	31	0	971	1404	385	43
Primer_for_1185	CAGTATTCAATGGAACGTGAGTTATTCGAAATTAA	18	7	3	24	2	4	27	72	1023	45
Primer_for_1186	GTATTCAATGGAACGTGAGTTATTCGAAATTAAAG	36	16	2	0	2	0	45	84	25	47
Primer_for_1187	ATTCAATGGAACGTGAGTTATTCGAAATTAAAGAA	38	15	6	36	1	0	76	124	25	49
Primer_for_1188	TCAATGGAACGTGAGTTATTCGAAATTAAAGAAAC	88	43	21	162	9	0	158	200	573	51
Primer_for_1189	AATGGAACGTGAGTTATTCGAAATTAAAGAAACAT	103	42	15	146	13	1	277	511	116	53
Primer_for_1190	TGGAACGTGAGTTATTCGAAATTAAAGAAACATCA	68	30	6	101	6	0	88	225	8	55
Primer_for_1191	GAACGTGAGTTATTCGAAATTAAAGAAACATCAAT	172	65	24	247	17	1	224	355	592	57
Primer_for_1192	ACGTGAGTTATTCGAAATTAAAGAAACATCAATCA	108	53	20	109	9	0	52	128	26	59
Primer_for_1193	GTGAGTTATTCGAAATTAAAGAAACATCAATCACA	95	86	15	79	6	0	85	12	32	61
Primer_for_1194	GAGTTATTCGAAATTAAAGAAACATCAATCACACA	31	16	4	19	3	0	34	67	37	63
Primer_for_1195	GTTATTCGAAATTAAAGAAACATCAATCACACATT	2	0	0	63	4	0	87	271	39	65
Primer_for_1196	TATTCGAAATTAAAGAAACATCAATCACACATTCG	35	14	9	40	4	1	98	232	22	67
Primer_for_1197	TTCGAAATTAAAGAAACATCAATCACACATTCGGA	53	39	21	52	3	0	38	80	38	69
Primer_for_1198	CGAAATTAAAGAAACATCAATCACACATTCGGACG	86	34	7	61	3	1	114	183	35	70
Primer_for_1199	AAATTAAAGAAACATCAATCACACATTCGGACGGT	9	5	2	29	4	0	39	57	0	70
Primer_for_1200	ATTAAAGAAACATCAATCACACATTCGGACGGTCA	211	133	41	166	9	1	88	42	48	70
Primer_for_1201	TAAAGAAACATCAATCACACATTCGGACGGTCACA	39	32	7	58	3	1	70	9	38	70
Primer_for_1202	AAGAAACATCAATCACACATTCGGACGGTCACACA	217	122	55	231	13	0	99	107	47	70
Primer_for_1203	GAAACATCAATCACACATTCGGACGGTCACACATC	200	115	35	174	17	0	249	169	720	70
Primer_for_1204	AACATCAATCACACATTCGGACGGTCACACATCAA	120	67	29	75	7	0	148	180	21	70
Primer_for_1205	CATCAATCACACATTCGGACGGTCACACATCAATT	321	140	53	289	19	0	356	33	79	70
Primer_for_1206	TCAATCACACATTCGGACGGTCACACATCAATTAG	237	173	40	233	12	1	222	54	62	70
Primer_for_1207	AATCACACATTCGGACGGTCACACATCAATTAGTA	137	74	49	189	16	1	259	332	93	70
Primer_for_1208	TCACACATTCGGACGGTCACACATCAATTAGTAAG	101	45	18	125	7	2	216	124	1112	70
Primer_for_1209	ACACATTCGGACGGTCACACATCAATTAGTAAGAC	162	102	48	135	11	0	138	178	67	70
Primer_for_1210	ACATTCGGACGGTCACACATCAATTAGTAAGACGC	108	56	22	58	11	0	457	594	150	70
Primer_for_1211	ATTCGGACGGTCACACATCAATTAGTAAGACGCCA	76	52	17	115	6	1	200	146	569	70
Primer_for_1212	TCGGACGGTCACACATCAATTAGTAAGACGCCAAA	274	113	80	161	12	0	187	133	13	70
Primer_for_1213	GGACGGTCACACATCAATTAGTAAGACGCCAAAAG	92	51	6	47	3	0	75	73	19	70
Primer_for_1214	ACGGTCACACATCAATTAGTAAGACGCCAAAAGTA	138	87	39	237	5	1	126	129	36	70
Primer_for_1215	GGTCACACATCAATTAGTAAGACGCCAAAAGTAAC	39	14	6	28	4	0	44	54	0	70
Primer_for_1216	TCACACATCAATTAGTAAGACGCCAAAAGTAACAG	151	77	23	176	14	0	185	227	94	70
Primer_for_1217	ACACATCAATTAGTAAGACGCCAAAAGTAACAGGT	317	182	72	302	18	0	256	96	34	70
Primer_for_1218	ACATCAATTAGTAAGACGCCAAAAGTAACAGGTAA	225	82	47	180	16	0	108	253	62	70
Primer_for_1219	ATCAATTAGTAAGACGCCAAAAGTAACAGGTAAAG	163	63	27	213	11	0	164	274	232	70
Primer_for_1220	CAATTAGTAAGACGCCAAAAGTAACAGGTAAAGGA	58	38	7	41	0	0	123	34	18	70
Primer_for_1221	ATTAGTAAGACGCCAAAAGTAACAGGTAAAGGACA	107	36	23	94	5	0	52	124	64	71
Primer_for_1222	TAGTAAGACGCCAAAAGTAACAGGTAAAGGACAAC	45	20	7	93	2	0	90	168	48	73
Primer_for_1223	GTAAGACGCCAAAAGTAACAGGTAAAGGACAACAA	62	39	12	215	10	0	181	223	48	75
Primer_for_1224	AAGACGCCAAAAGTAACAGGTAAAGGACAACAATA	77	33	22	178	16	0	235	539	139	75
Primer_for_1225	GACGCCAAAAGTAACAGGTAAAGGACAACAATACT	134	68	23	99	12	0	201	440	115	75
Primer_for_1226	CGCCAAAAGTAACAGGTAAAGGACAACAATACTTT	104	44	24	110	5	0	119	265	10	75
Primer_for_1227	CCAAAAGTAACAGGTAAAGGACAACAATACTTTGT	84	38	17	36	3	0	82	227	73	75
Primer_for_1228	AAAAGTAACAGGTAAAGGACAACAATACTTTGTTA	79	46	19	128	8	0	126	303	34	75
Primer_for_1229	AAGTAACAGGTAAAGGACAACAATACTTTGTTAAC	58	25	13	73	5	0	42	77	15	75
Primer_for_1230	GTAACAGGTAAAGGACAACAATACTTTGTTAACAA	23	24	6	18	3	0	35	50	4	75
Primer_for_1231	AACAGGTAAAGGACAACAATACTTTGTTAACAAGT	114	53	23	307	11	0	176	406	107	75
Primer_for_1232	CAGGTAAAGGACAACAATACTTTGTTAACAAGTTT	64	20	4	60	2	0	120	227	34	75
Primer_for_1233	GGTAAAGGACAACAATACTTTGTTAACAAGTTTTT	60	29	10	33	5	0	100	168	59	75
Primer_for_1234	TAAAGGACAACAATACTTTGTTAACAAGTTTTTAG	136	69	33	320	15	1	124	305	126	75
Primer_for_1235	AAGGACAACAATACTTTGTTAACAAGTTTTTAGGA	124	70	21	83	7	1	92	219	109	75
Primer_for_1236	GGACAACAATACTTTGTTAACAAGTTTTTAGGAGA	65	39	10	122	10	0	98	277	81	75
Primer_for_1237	ACAACAATACTTTGTTAACAAGTTTTTAGGAGAAA	215	132	56	244	8	0	125	285	185	75
Primer_for_1238	AACAATACTTTGTTAACAAGTTTTTAGGAGAAAAA	13	9	4	14	0	0	15	66	15	75
Primer_for_1239	CAATACTTTGTTAACAAGTTTTTAGGAGAAAAACA	150	79	28	172	9	0	76	177	12	73
Primer_for_1240	ATACTTTGTTAACAAGTTTTTAGGAGAAAAACAAA	79	39	17	59	1	0	14	53	59	71
Primer_for_1241	ACTTTGTTAACAAGTTTTTAGGAGAAAAACAAACA	38	26	5	24	3	0	75	190	35	70
Primer_for_1242	TTTGTTAACAAGTTTTTAGGAGAAAAACAAACAAC	34	13	9	4	1	0	22	58	0	70
Primer_for_1243	TGTTAACAAGTTTTTAGGAGAAAAACAAACAACTT	108	63	17	113	14	0	97	231	39	70
Primer_for_1244	TTAACAAGTTTTTAGGAGAAAAACAAACAACTTAA	2	4	0	16	3	0	24	46	0	70
Primer_for_1245	AACAAGTTTTTAGGAGAAAAACAAACAACTTAATA	52	28	9	145	11	0	90	235	44	70
Primer_for_1246	CAAGTTTTTAGGAGAAAAACAAACAACTTAATAGG	144	61	16	124	15	0	127	309	43	70
Primer_for_1247	AGTTTTTAGGAGAAAAACAAACAACTTAATAGGAG	151	69	33	301	10	0	88	185	18	70
Primer_for_1248	TTTTTAGGAGAAAAACAAACAACTTAATAGGAGGA	89	40	18	135	11	0	69	65	30	70
Primer_for_1249	TTTAGGAGAAAAACAAACAACTTAATAGGAGGAAT	46	25	5	0	0	0	37	85	17	68
Primer_for_1250	TAGGAGAAAAACAAACAACTTAATAGGAGGAATTA	61	23	7	37	2	0	34	94	0	66
Primer_for_1251	GGAGAAAAACAAACAACTTAATAGGAGGAATTACA	165	89	34	134	23	0	139	266	31	64
Primer_for_1252	AGAAAAACAAACAACTTAATAGGAGGAATTACAAA	51	43	15	68	11	1	132	117	474	62
Primer_for_1253	AAAAACAAACAACTTAATAGGAGGAATTACAAATG	88	44	23	68	11	1	87	199	32	60
Primer_for_1254	AAACAAACAACTTAATAGGAGGAATTACAAATGAA	81	25	14	127	6	0	82	8	3	58
Primer_for_1255	ACAAACAACTTAATAGGAGGAATTACAAATGAACG	73	7	9	93	6	0	36	1	0	56
Primer_for_1256	AAACAACTTAATAGGAGGAATTACAAATGAACGCA	150	84	22	110	11	0	30	15	21	54
Primer_for_1257	ACAACTTAATAGGAGGAATTACAAATGAACGCACT	37	19	6	141	6	0	78	76	18	52
Primer_for_1258	AACTTAATAGGAGGAATTACAAATGAACGCACTAT	135	72	33	88	7	0	100	232	17	50
Primer_for_1259	CTTAATAGGAGGAATTACAAATGAACGCACTATAC	76	56	17	96	4	0	42	103	6	48
Primer_for_1260	TAATAGGAGGAATTACAAATGAACGCACTATACAA	79	56	9	34	1	0	81	161	23	46
Primer_for_1261	ATAGGAGGAATTACAAATGAACGCACTATACAAAA	124	84	30	99	7	0	75	212	65	44
Primer_for_1262	AGGAGGAATTACAAATGAACGCACTATACAAAACA	78	54	28	48	3	1	118	127	117	42
Primer_for_1263	GAGGAATTACAAATGAACGCACTATACAAAACAAC	93	45	23	65	9	0	163	283	61	40
Primer_for_1264	GGAATTACAAATGAACGCACTATACAAAACAACCC	77	61	40	146	9	0	174	216	81	38
Primer_for_1265	AATTACAAATGAACGCACTATACAAAACAACCCTC	263	151	51	126	10	0	286	202	62	34
Primer_for_1266	TTACAAATGAACGCACTATACAAAACAACCCTCCT	163	42	15	194	12	1	113	6	4	31
Primer_for_1267	ACAAATGAACGCACTATACAAAACAACCCTCCTCA	324	233	75	393	34	0	289	51	115	29
Primer_for_1268	AAATGAACGCACTATACAAAACAACCCTCCTCATC	120	71	26	59	3	1	94	9	40	27
Primer_for_1269	ATGAACGCACTATACAAAACAACCCTCCTCATCAC	230	87	35	176	6	1	101	12	48	25
Primer_for_1270	GAACGCACTATACAAAACAACCCTCCTCATCACAA	253	81	48	232	21	0	283	26	26	23
Primer_for_1271	ACGCACTATACAAAACAACCCTCCTCATCACAATG	69	19	21	156	13	0	67	4	6	21
Primer_for_1272	GCACTATACAAAACAACCCTCCTCATCACAATGGC	195	34	25	265	19	0	291	22	54	19
Primer_for_1273	ACTATACAAAACAACCCTCCTCATCACAATGGCAG	71	37	9	40	3	0	52	8	12	17
Primer_for_1274	TATACAAAACAACCCTCCTCATCACAATGGCAGTT	159	82	32	154	7	0	258	27	85	15
Primer_for_1275	TACAAAACAACCCTCCTCATCACAATGGCAGTTGT	376	204	67	332	15	0	320	41	75	13
Primer_for_1276	CAAAACAACCCTCCTCATCACAATGGCAGTTGTGA	206	125	32	157	10	1	177	28	39	11
Primer_for_1277	AAACAACCCTCCTCATCACAATGGCAGTTGTGACG	283	142	47	409	17	0	472	50	102	9
Primer_for_1278	ACAACCCTCCTCATCACAATGGCAGTTGTGACGTG	291	170	30	235	12	1	335	35	251	7
Primer_for_1279	AACCCTCCTCATCACAATGGCAGTTGTGACGTGGA	434	366	123	425	27	0	245	74	94	5
Primer_for_1280	CCCTCCTCATCACAATGGCAGTTGTGACGTGGAAG	230	154	54	149	13	2	161	28	114	3
Primer_for_1281	CTCCTCATCACAATGGCAGTTGTGACGTGGAAGGT	120	46	21	122	10	0	43	4	4	1
Primer_for_1282	CCTCATCACAATGGCAGTTGTGACGTGGAAGGTTT	318	214	56	313	14	1	168	43	39	0
Primer_for_1283	TCATCACAATGGCAGTTGTGACGTGGAAGGTTTGG	134	101	26	309	19	0	71	16	0	0
Primer_for_1284	ATCACAATGGCAGTTGTGACGTGGAAGGTTTGGAA	121	62	23	99	7	0	114	15	5	0
Primer_for_1285	CACAATGGCAGTTGTGACGTGGAAGGTTTGGAAGA	193	86	33	162	11	1	261	75	401	0
Primer_for_1286	CAATGGCAGTTGTGACGTGGAAGGTTTGGAAGATT	246	104	46	267	15	0	240	155	38	0
Primer_for_1287	ATGGCAGTTGTGACGTGGAAGGTTTGGAAGATTGA	138	49	18	179	6	0	274	168	49	0
Primer_for_1288	GGCAGTTGTGACGTGGAAGGTTTGGAAGATTGAGA	33	8	2	95	4	0	60	14	50	0
Primer_for_1289	CAGTTGTGACGTGGAAGGTTTGGAAGATTGAGAAG	46	16	13	235	15	0	174	280	19	0
Primer_for_1290	GTTGTGACGTGGAAGGTTTGGAAGATTGAGAAGCA	13	4	2	111	3	0	83	149	25	0
Primer_for_1291	TGTGACGTGGAAGGTTTGGAAGATTGAGAAGCACA	161	47	17	86	3	0	109	188	6	0
Primer_for_1292	TGACGTGGAAGGTTTGGAAGATTGAGAAGCACACT	49	18	12	156	13	1	246	347	50	0
Primer_for_1293	ACGTGGAAGGTTTGGAAGATTGAGAAGCACACTAG	60	13	7	50	4	0	123	198	65	0
Primer_for_1294	GTGGAAGGTTTGGAAGATTGAGAAGCACACTAGAA	43	16	10	46	1	0	31	43	0	0
Primer_for_1295	GGAAGGTTTGGAAGATTGAGAAGCACACTAGAAAA	0	0	0	0	0	0	1	22	9	0
Primer_for_1296	AAGGTTTGGAAGATTGAGAAGCACACTAGAAAACC	76	41	10	77	6	0	145	281	99	0
Primer_for_1297	GGTTTGGAAGATTGAGAAGCACACTAGAAAACCTG	51	13	3	126	17	0	104	241	52	2
Primer_for_1298	TTTGGAAGATTGAGAAGCACACTAGAAAACCTGTG	91	36	14	264	10	0	200	278	18	4
Primer_for_1299	TGGAAGATTGAGAAGCACACTAGAAAACCTGTGAT	72	33	9	222	6	0	49	57	51	6
Primer_for_1300	GAAGATTGAGAAGCACACTAGAAAACCTGTGATTA	146	46	18	258	11	0	141	109	36	8
Primer_for_1301	AGATTGAGAAGCACACTAGAAAACCTGTGATTAGT	80	45	16	91	5	0	68	124	30	10
Primer_for_1302	ATTGAGAAGCACACTAGAAAACCTGTGATTAGTAG	21	10	5	171	13	0	83	232	31	12
Primer_for_1303	TGAGAAGCACACTAGAAAACCTGTGATTAGTAGCA	49	18	11	114	6	0	50	106	0	14
Primer_for_1304	AGAAGCACACTAGAAAACCTGTGATTAGTAGCAGG	151	61	20	114	7	1	144	302	147	16
Primer_for_1305	AAGCACACTAGAAAACCTGTGATTAGTAGCAGGGC	207	96	40	198	16	0	194	425	122	18
Primer_for_1306	GCACACTAGAAAACCTGTGATTAGTAGCAGGGCGT	170	32	31	50	4	0	101	11	32	20
Primer_for_1307	ACACTAGAAAACCTGTGATTAGTAGCAGGGCGTTG	203	122	43	359	17	1	150	66	44	22
Primer_for_1308	ACTAGAAAACCTGTGATTAGTAGCAGGGCGTTGAG	139	75	22	538	21	0	356	523	217	24
Primer_for_1309	TAGAAAACCTGTGATTAGTAGCAGGGCGTTGAGTG	109	51	16	244	13	1	42	71	9	26
Primer_for_1310	GAAAACCTGTGATTAGTAGCAGGGCGTTGAGTGAC	146	80	35	107	9	1	175	105	69	28
Primer_for_1311	AAACCTGTGATTAGTAGCAGGGCGTTGAGTGACTA	60	20	14	38	3	0	23	38	0	30
Primer_for_1312	ACCTGTGATTAGTAGCAGGGCGTTGAGTGACTATC	129	30	10	118	4	0	96	12	22	32
Primer_for_1313	CTGTGATTAGTAGCAGGGCGTTGAGTGACTATCTA	130	20	12	110	3	0	133	18	18	34
Primer_for_1314	GTGATTAGTAGCAGGGCGTTGAGTGACTATCTAAA	72	23	9	108	5	0	72	46	3	35
Primer_for_1315	GATTAGTAGCAGGGCGTTGAGTGACTATCTAAACA	79	27	11	96	5	0	87	138	38	35
Primer_for_1316	TTAGTAGCAGGGCGTTGAGTGACTATCTAAACAAC	90	51	17	93	6	1	113	221	54	35
Primer_for_1317	AGTAGCAGGGCGTTGAGTGACTATCTAAACAACAA	92	19	35	51	2	0	30	37	0	35
Primer_for_1318	TAGCAGGGCGTTGAGTGACTATCTAAACAACAAAT	103	35	10	115	5	1	95	188	26	35
Primer_for_1319	GCAGGGCGTTGAGTGACTATCTAAACAACAAATCT	266	117	38	261	20	1	228	358	350	35
Primer_for_1320	AGGGCGTTGAGTGACTATCTAAACAACAAATCTTT	79	28	19	33	2	0	93	190	29	35
Primer_for_1321	GGCGTTGAGTGACTATCTAAACAACAAATCTTTAA	4	1	0	62	2	0	2	2	9	35
Primer_for_1322	CGTTGAGTGACTATCTAAACAACAAATCTTTAACC	103	40	20	98	7	0	69	125	1	35
Primer_for_1323	TTGAGTGACTATCTAAACAACAAATCTTTAACCAT	178	56	40	78	9	0	95	224	13	35
Primer_for_1324	GAGTGACTATCTAAACAACAAATCTTTAACCATAC	157	77	26	342	14	1	129	207	14	35
Primer_for_1325	GTGACTATCTAAACAACAAATCTTTAACCATACCG	31	13	3	119	8	0	142	349	27	35
Primer_for_1326	GACTATCTAAACAACAAATCTTTAACCATACCGAA	69	36	17	152	6	3	132	189	99	35
Primer_for_1327	CTATCTAAACAACAAATCTTTAACCATACCGAAAG	60	34	5	11	2	0	71	165	13	35
Primer_for_1328	ATCTAAACAACAAATCTTTAACCATACCGAAAGAT	106	54	22	28	1	1	100	211	57	35
Primer_for_1329	CTAAACAACAAATCTTTAACCATACCGAAAGATGC	44	18	10	12	3	1	169	339	81	35
Primer_for_1330	AAACAACAAATCTTTAACCATACCGAAAGATGCTG	97	50	26	100	2	0	87	164	26	35
Primer_for_1331	ACAACAAATCTTTAACCATACCGAAAGATGCTGAA	137	61	26	182	18	1	213	428	71	35
Primer_for_1332	AACAAATCTTTAACCATACCGAAAGATGCTGAAAA	62	40	18	82	7	1	106	278	35	35
Primer_for_1333	CAAATCTTTAACCATACCGAAAGATGCTGAAAATT	108	48	22	103	12	0	146	319	82	35
Primer_for_1334	AATCTTTAACCATACCGAAAGATGCTGAAAATTCT	145	69	15	77	5	0	125	190	22	35
Primer_for_1335	TCTTTAACCATACCGAAAGATGCTGAAAATTCTAC	35	15	6	89	10	0	80	110	83	35
Primer_for_1336	TTTAACCATACCGAAAGATGCTGAAAATTCTACTG	75	45	13	45	9	0	112	243	79	35
Primer_for_1337	TAACCATACCGAAAGATGCTGAAAATTCTACTGAA	129	45	18	153	7	0	126	239	69	35
Primer_for_1338	ACCATACCGAAAGATGCTGAAAATTCTACTGAATC	129	54	15	283	11	1	176	296	80	35
Primer_for_1339	CATACCGAAAGATGCTGAAAATTCTACTGAATCTG	107	45	12	99	11	0	115	223	13	35
Primer_for_1340	TACCGAAAGATGCTGAAAATTCTACTGAATCTGCT	230	97	36	123	8	0	279	413	42	35
Primer_for_1341	CCGAAAGATGCTGAAAATTCTACTGAATCTGCTCG	52	41	9	57	4	0	20	26	0	35
Primer_for_1342	GAAAGATGCTGAAAATTCTACTGAATCTGCTCGTC	105	55	17	40	1	0	126	173	20	35
Primer_for_1343	AAGATGCTGAAAATTCTACTGAATCTGCTCGTCGC	83	55	4	110	3	0	90	13	29	35
Primer_for_1344	GATGCTGAAAATTCTACTGAATCTGCTCGTCGCCT	354	216	97	171	12	0	172	18	39	35
Primer_for_1345	TGCTGAAAATTCTACTGAATCTGCTCGTCGCCTTT	267	152	63	191	3	0	282	22	97	35
Primer_for_1346	CTGAAAATTCTACTGAATCTGCTCGTCGCCTTTTG	289	157	48	365	15	0	313	22	1343	35
Primer_for_1347	GAAAATTCTACTGAATCTGCTCGTCGCCTTTTGAA	91	45	21	126	5	0	77	5	21	35
Primer_for_1348	AAATTCTACTGAATCTGCTCGTCGCCTTTTGAAGT	238	78	48	98	10	0	62	4	0	35
Primer_for_1349	ATTCTACTGAATCTGCTCGTCGCCTTTTGAAGTTC	309	96	48	347	16	0	182	18	14	35
Primer_for_1350	TCTACTGAATCTGCTCGTCGCCTTTTGAAGTTCGC	145	28	22	196	8	0	179	7	5	35
Primer_for_1351	TACTGAATCTGCTCGTCGCCTTTTGAAGTTCGCCG	99	35	18	114	6	0	85	9	1	35
Primer_for_1352	CTGAATCTGCTCGTCGCCTTTTGAAGTTCGCCGAA	232	93	29	78	8	0	130	13	15	35
Primer_for_1353	GAATCTGCTCGTCGCCTTTTGAAGTTCGCCGAACA	96	80	18	171	5	0	99	17	27	35
Primer_for_1354	ATCTGCTCGTCGCCTTTTGAAGTTCGCCGAACAAA	235	171	58	117	5	0	91	9	13	35
Primer_for_1355	CTGCTCGTCGCCTTTTGAAGTTCGCCGAACAAACT	168	34	18	211	9	0	270	33	584	35
Primer_for_1356	GCTCGTCGCCTTTTGAAGTTCGCCGAACAAACTAT	150	62	14	106	4	1	221	37	56	35
Primer_for_1357	TCGTCGCCTTTTGAAGTTCGCCGAACAAACTATTA	94	72	15	125	2	0	151	7	370	35
Primer_for_1358	GTCGCCTTTTGAAGTTCGCCGAACAAACTATTAGC	19	5	4	69	1	0	43	54	22	35
Primer_for_1359	CGCCTTTTGAAGTTCGCCGAACAAACTATTAGCAA	109	51	27	3	3	0	2	7	0	35
Primer_for_1360	CCTTTTGAAGTTCGCCGAACAAACTATTAGCAAAT	92	49	20	55	6	0	115	265	74	35
Primer_for_1361	TTTTGAAGTTCGCCGAACAAACTATTAGCAAATAA	108	56	20	148	6	0	32	53	50	35
Primer_for_1362	TTGAAGTTCGCCGAACAAACTATTAGCAAATAACA	133	62	21	77	4	0	134	258	75	35
Primer_for_1363	GAAGTTCGCCGAACAAACTATTAGCAAATAACAAC	96	54	23	102	9	0	156	384	151	35
Primer_for_1364	AGTTCGCCGAACAAACTATTAGCAAATAACAACAT	0	1	0	25	4	0	135	194	2	35
Primer_for_1365	TTCGCCGAACAAACTATTAGCAAATAACAACATTA	80	48	22	78	8	0	91	178	15	35
Primer_for_1366	CGCCGAACAAACTATTAGCAAATAACAACATTATA	2	1	0	68	1	0	7	24	0	35
Primer_for_1367	CCGAACAAACTATTAGCAAATAACAACATTATACA	2	0	0	30	3	0	26	63	11	35
Primer_for_1368	GAACAAACTATTAGCAAATAACAACATTATACACG	70	38	12	151	8	0	98	192	49	35
Primer_for_1369	ACAAACTATTAGCAAATAACAACATTATACACGAA	92	45	29	196	13	0	175	359	214	35
Primer_for_1370	AAACTATTAGCAAATAACAACATTATACACGAAAG	63	33	4	84	1	0	49	89	0	36
Primer_for_1371	ACTATTAGCAAATAACAACATTATACACGAAAGGA	396	265	116	358	16	1	280	144	20	38
Primer_for_1372	TATTAGCAAATAACAACATTATACACGAAAGGAAA	17	8	4	47	1	0	50	91	5	39
Primer_for_1373	TTAGCAAATAACAACATTATACACGAAAGGAAAGA	13	7	3	36	3	0	10	19	0	39
Primer_for_1374	AGCAAATAACAACATTATACACGAAAGGAAAGATA	187	107	120	174	10	0	88	162	4	39
Primer_for_1375	CAAATAACAACATTATACACGAAAGGAAAGATAGA	18	1	6	29	0	0	23	43	7	39
Primer_for_1376	AATAACAACATTATACACGAAAGGAAAGATAGAAA	66	32	19	40	8	0	79	183	31	39
Primer_for_1377	TAACAACATTATACACGAAAGGAAAGATAGAAATG	87	48	9	191	12	0	172	370	66	39
Primer_for_1378	ACAACATTATACACGAAAGGAAAGATAGAAATGCC	118	37	31	94	7	0	178	291	462	39
Primer_for_1379	AACATTATACACGAAAGGAAAGATAGAAATGCCAA	45	15	9	78	7	0	152	359	12	39
Primer_for_1380	CATTATACACGAAAGGAAAGATAGAAATGCCAAAA	67	26	12	183	14	0	132	254	60	39
Primer_for_1381	TTATACACGAAAGGAAAGATAGAAATGCCAAAAAT	74	32	22	71	8	0	82	185	28	39
Primer_for_1382	ATACACGAAAGGAAAGATAGAAATGCCAAAAATCA	34	11	14	97	4	0	70	128	18	39
Primer_for_1383	ACACGAAAGGAAAGATAGAAATGCCAAAAATCATA	37	21	8	15	2	0	21	51	1	39
Primer_for_1384	ACGAAAGGAAAGATAGAAATGCCAAAAATCATAGT	116	51	20	165	16	0	129	322	97	39
Primer_for_1385	GAAAGGAAAGATAGAAATGCCAAAAATCATAGTAC	39	21	8	72	3	0	66	161	32	39
Primer_for_1386	AAGGAAAGATAGAAATGCCAAAAATCATAGTACCA	38	16	5	86	0	0	32	98	20	39
Primer_for_1387	GGAAAGATAGAAATGCCAAAAATCATAGTACCACC	60	36	2	73	5	0	84	148	18	39
Primer_for_1388	AAAGATAGAAATGCCAAAAATCATAGTACCACCAA	8	2	1	9	1	0	9	27	0	37
Primer_for_1389	AGATAGAAATGCCAAAAATCATAGTACCACCAACA	92	57	20	39	3	0	105	133	173	35
Primer_for_1390	ATAGAAATGCCAAAAATCATAGTACCACCAACACC	145	69	21	1333	16	0	146	346	79	35
Primer_for_1391	AGAAATGCCAAAAATCATAGTACCACCAACACCAG	192	100	53	157	14	1	211	536	60	35
Primer_for_1392	AAATGCCAAAAATCATAGTACCACCAACACCAGAA	42	28	15	17	1	3	63	10	872	35
Primer_for_1393	ATGCCAAAAATCATAGTACCACCAACACCAGAAAA	145	76	38	109	7	0	88	171	49	35
Primer_for_1394	GCCAAAAATCATAGTACCACCAACACCAGAAAACA	97	61	26	28	5	0	63	163	21	35
Primer_for_1395	CAAAAATCATAGTACCACCAACACCAGAAAACACA	72	43	26	75	9	0	102	265	45	35
Primer_for_1396	AAAATCATAGTACCACCAACACCAGAAAACACATA	27	18	5	53	7	0	152	364	119	35
Primer_for_1397	AATCATAGTACCACCAACACCAGAAAACACATATA	132	88	36	84	6	1	128	306	80	35
Primer_for_1398	TCATAGTACCACCAACACCAGAAAACACATATAGA	136	48	25	59	2	0	34	59	2	35
Primer_for_1399	ATAGTACCACCAACACCAGAAAACACATATAGAGG	85	45	15	73	7	1	62	142	29	35
Primer_for_1400	AGTACCACCAACACCAGAAAACACATATAGAGGCG	59	33	15	61	6	0	129	322	128	35
Primer_for_1401	TACCACCAACACCAGAAAACACATATAGAGGCGAA	164	72	41	223	10	0	156	325	38	33
Primer_for_1402	CCACCAACACCAGAAAACACATATAGAGGCGAAGA	51	17	6	135	12	0	64	117	2	31
Primer_for_1403	ACCAACACCAGAAAACACATATAGAGGCGAAGAAA	35	10	5	161	8	0	165	292	177	29
Primer_for_1404	CAACACCAGAAAACACATATAGAGGCGAAGAAAAA	114	47	22	156	10	0	31	83	19	27
Primer_for_1405	ACACCAGAAAACACATATAGAGGCGAAGAAAAATT	65	26	15	141	6	0	62	113	6	25
Primer_for_1406	ACCAGAAAACACATATAGAGGCGAAGAAAAATTTG	2	0	0	6	0	0	12	22	0	23
Primer_for_1407	CAGAAAACACATATAGAGGCGAAGAAAAATTTGTG	102	36	20	283	14	0	65	158	14	21
Primer_for_1408	GAAAACACATATAGAGGCGAAGAAAAATTTGTGAA	47	11	15	76	4	3	79	125	2484	19
Primer_for_1409	AAACACATATAGAGGCGAAGAAAAATTTGTGAAAA	162	76	28	65	7	0	123	201	31	17
Primer_for_1410	ACACATATAGAGGCGAAGAAAAATTTGTGAAAAAG	91	53	14	61	3	0	78	26	41	15
Primer_for_1411	ACATATAGAGGCGAAGAAAAATTTGTGAAAAAGTT	117	17	10	79	3	1	183	10	508	13
Primer_for_1412	ATATAGAGGCGAAGAAAAATTTGTGAAAAAGTTAT	78	35	15	44	7	0	94	203	62	11
Primer_for_1413	ATAGAGGCGAAGAAAAATTTGTGAAAAAGTTATAC	27	12	5	131	3	0	67	149	10	9
Primer_for_1414	AGAGGCGAAGAAAAATTTGTGAAAAAGTTATACGC	99	39	15	123	7	0	126	217	20	7
Primer_for_1415	AGGCGAAGAAAAATTTGTGAAAAAGTTATACGCAA	49	28	13	81	1	0	82	173	31	5
Primer_for_1416	GCGAAGAAAAATTTGTGAAAAAGTTATACGCAACA	66	25	25	10	0	0	37	59	10	3
Primer_for_1417	GAAGAAAAATTTGTGAAAAAGTTATACGCAACACC	216	115	40	137	9	0	233	471	154	1
Primer_for_1418	AGAAAAATTTGTGAAAAAGTTATACGCAACACCTA	154	59	20	279	15	0	62	141	7	0
Primer_for_1419	AAAAATTTGTGAAAAAGTTATACGCAACACCTACA	84	46	17	79	5	0	53	50	18	0
Primer_for_1420	AAATTTGTGAAAAAGTTATACGCAACACCTACACA	100	66	36	133	7	0	141	176	80	0
Primer_for_1421	ATTTGTGAAAAAGTTATACGCAACACCTACACAAA	151	88	34	114	3	0	119	80	10	0
Primer_for_1422	TTGTGAAAAAGTTATACGCAACACCTACACAAATC	176	115	55	174	14	1	207	316	38	0
Primer_for_1423	GTGAAAAAGTTATACGCAACACCTACACAAATCCA	102	53	27	95	5	0	28	58	7	0
Primer_for_1424	GAAAAAGTTATACGCAACACCTACACAAATCCATC	51	17	9	202	8	0	57	91	12	0
Primer_for_1425	AAAAGTTATACGCAACACCTACACAAATCCATCAA	66	43	20	93	4	0	68	49	11	0
Primer_for_1426	AAGTTATACGCAACACCTACACAAATCCATCAATT	202	117	28	129	11	0	208	16	46	0
Primer_for_1427	GTTATACGCAACACCTACACAAATCCATCAATTGT	149	99	186	111	6	2	169	7	61	0
Primer_for_1428	TATACGCAACACCTACACAAATCCATCAATTGTTT	136	90	35	110	3	0	40	52	46	0
Primer_for_1429	TACGCAACACCTACACAAATCCATCAATTGTTTGG	83	28	11	42	1	0	34	88	0	0
Primer_for_1430	CGCAACACCTACACAAATCCATCAATTGTTTGGAG	86	53	16	30	2	0	74	142	27	0
Primer_for_1431	CAACACCTACACAAATCCATCAATTGTTTGGAGTA	159	74	33	201	14	0	164	388	60	0
Primer_for_1432	ACACCTACACAAATCCATCAATTGTTTGGAGTATG	151	63	23	150	14	0	230	399	22	0
Primer_for_1433	ACCTACACAAATCCATCAATTGTTTGGAGTATGTA	56	64	22	37	6	0	243	340	124	0
Primer_for_1434	CTACACAAATCCATCAATTGTTTGGAGTATGTAGA	114	57	13	172	10	1	159	331	69	0
Primer_for_1435	ACACAAATCCATCAATTGTTTGGAGTATGTAGAAG	117	60	15	194	18	1	171	394	130	0
Primer_for_1436	ACAAATCCATCAATTGTTTGGAGTATGTAGAAGTA	112	47	22	86	8	0	107	187	164	0
Primer_for_1437	AAATCCATCAATTGTTTGGAGTATGTAGAAGTACA	110	45	19	31	1	0	85	154	48	0
Primer_for_1438	ATCCATCAATTGTTTGGAGTATGTAGAAGTACAGT	166	76	29	195	17	1	254	443	226	0
Primer_for_1439	CCATCAATTGTTTGGAGTATGTAGAAGTACAGTAT	106	51	17	100	1	0	217	243	1326	0
Primer_for_1440	ATCAATTGTTTGGAGTATGTAGAAGTACAGTATAC	163	66	46	218	13	1	263	565	53	0
Primer_for_1441	CAATTGTTTGGAGTATGTAGAAGTACAGTATACAA	55	24	13	67	4	0	72	184	5	0
Primer_for_1442	ATTGTTTGGAGTATGTAGAAGTACAGTATACAACT	93	32	17	99	1	0	51	109	45	0
Primer_for_1443	TGTTTGGAGTATGTAGAAGTACAGTATACAACTGG	224	94	48	166	12	0	121	305	73	0
Primer_for_1444	TTTGGAGTATGTAGAAGTACAGTATACAACTGGTT	168	77	37	74	4	0	121	246	30	0
Primer_for_1445	TGGAGTATGTAGAAGTACAGTATACAACTGGTTGA	75	44	24	124	5	1	67	146	2	0
Primer_for_1446	GAGTATGTAGAAGTACAGTATACAACTGGTTGAAA	80	26	21	172	6	0	56	112	28	0
Primer_for_1447	GTATGTAGAAGTACAGTATACAACTGGTTGAAATA	10	4	2	96	13	2	105	245	609	0
Primer_for_1448	ATGTAGAAGTACAGTATACAACTGGTTGAAATATT	220	92	43	190	12	0	139	270	278	0
Primer_for_1449	GTAGAAGTACAGTATACAACTGGTTGAAATATTAC	8	10	4	32	0	0	50	6	8	0
Primer_for_1450	AGAAGTACAGTATACAACTGGTTGAAATATTACCG	124	63	18	204	12	0	126	294	41	0
Primer_for_1451	AAGTACAGTATACAACTGGTTGAAATATTACCGCA	167	59	25	163	7	0	148	258	143	0
Primer_for_1452	GTACAGTATACAACTGGTTGAAATATTACCGCAAA	42	12	6	81	1	1	80	206	132	0
Primer_for_1453	ACAGTATACAACTGGTTGAAATATTACCGCAAAGA	197	97	41	176	7	0	194	371	150	0
Primer_for_1454	AGTATACAACTGGTTGAAATATTACCGCAAAGATA	117	48	32	187	10	1	185	390	77	0
Primer_for_1455	TATACAACTGGTTGAAATATTACCGCAAAGATAAT	50	22	16	130	8	0	114	181	75	0
Primer_for_1456	TACAACTGGTTGAAATATTACCGCAAAGATAATTT	159	73	42	101	8	4	300	521	836	0
Primer_for_1457	CAACTGGTTGAAATATTACCGCAAAGATAATTTAG	64	18	9	77	7	0	36	73	0	0
Primer_for_1458	ACTGGTTGAAATATTACCGCAAAGATAATTTAGGT	72	44	23	16	2	0	70	150	25	0
Primer_for_1459	TGGTTGAAATATTACCGCAAAGATAATTTAGGTGT	120	74	19	188	18	0	180	489	37	0
Primer_for_1460	GTTGAAATATTACCGCAAAGATAATTTAGGTGTAG	95	40	13	44	5	0	74	150	2	0
Primer_for_1461	TGAAATATTACCGCAAAGATAATTTAGGTGTAGAA	132	42	21	94	5	1	162	220	333	0
Primer_for_1462	AAATATTACCGCAAAGATAATTTAGGTGTAGAAAA	31	18	11	22	3	0	79	175	65	0
Primer_for_1463	ATATTACCGCAAAGATAATTTAGGTGTAGAAAATT	105	46	27	183	13	0	57	131	85	0
Primer_for_1464	ATTACCGCAAAGATAATTTAGGTGTAGAAAATTTA	41	25	8	40	2	0	58	121	19	0
Primer_for_1465	TACCGCAAAGATAATTTAGGTGTAGAAAATTTATA	100	36	18	102	7	0	127	244	50	0
Primer_for_1466	CCGCAAAGATAATTTAGGTGTAGAAAATTTATACA	61	21	9	23	2	0	103	170	36	0
Primer_for_1467	GCAAAGATAATTTAGGTGTAGAAAATTTATACATT	41	20	11	107	2	0	35	94	27	0
Primer_for_1468	AAAGATAATTTAGGTGTAGAAAATTTATACATTGA	229	96	44	160	13	0	166	328	132	0
Primer_for_1469	AGATAATTTAGGTGTAGAAAATTTATACATTGATT	32	19	9	13	3	0	109	190	9	0
Primer_for_1470	ATAATTTAGGTGTAGAAAATTTATACATTGATTAT	82	36	14	72	4	0	56	100	79	0
Primer_for_1471	AATTTAGGTGTAGAAAATTTATACATTGATTATTC	152	68	40	199	16	1	199	354	223	0
Primer_for_1472	TTTAGGTGTAGAAAATTTATACATTGATTATTCAC	131	58	23	60	4	2	95	202	117	0
Primer_for_1473	TAGGTGTAGAAAATTTATACATTGATTATTCACCA	129	81	35	192	9	0	156	437	149	0
Primer_for_1474	GGTGTAGAAAATTTATACATTGATTATTCACCAAC	88	36	16	52	4	0	52	115	95	0
Primer_for_1475	TGTAGAAAATTTATACATTGATTATTCACCAACAG	19	17	16	39	2	0	44	110	33	0
Primer_for_1476	TAGAAAATTTATACATTGATTATTCACCAACAGGC	100	33	18	41	2	0	38	63	4	0
Primer_for_1477	GAAAATTTATACATTGATTATTCACCAACAGGCAC	54	30	15	33	3	0	15	37	0	0
Primer_for_1478	AAATTTATACATTGATTATTCACCAACAGGCACTC	222	117	47	271	14	0	99	194	47	0
Primer_for_1479	ATTTATACATTGATTATTCACCAACAGGCACTCTG	245	118	33	117	8	1	303	16	60	0
Primer_for_1480	TTATACATTGATTATTCACCAACAGGCACTCTGAT	114	38	17	75	4	0	106	8	37	0
Primer_for_1481	ATACATTGATTATTCACCAACAGGCACTCTGATTA	84	43	23	99	6	0	46	83	19	0
Primer_for_1482	ACATTGATTATTCACCAACAGGCACTCTGATTAAT	131	58	30	129	9	0	261	456	47	0
Primer_for_1483	ATTGATTATTCACCAACAGGCACTCTGATTAATAT	125	49	20	210	9	0	142	321	59	0
Primer_for_1484	TGATTATTCACCAACAGGCACTCTGATTAATATTT	46	24	12	178	8	1	76	164	107	0
Primer_for_1485	ATTATTCACCAACAGGCACTCTGATTAATATTTCT	54	38	14	137	10	0	110	181	63	0
Primer_for_1486	TATTCACCAACAGGCACTCTGATTAATATTTCTAA	48	19	6	72	2	0	86	139	12	0
Primer_for_1487	TTCACCAACAGGCACTCTGATTAATATTTCTAAAT	110	33	25	178	11	0	224	486	160	0
Primer_for_1488	CACCAACAGGCACTCTGATTAATATTTCTAAATTG	41	19	10	164	13	0	182	349	54	0
Primer_for_1489	CCAACAGGCACTCTGATTAATATTTCTAAATTGGA	81	42	20	73	6	3	179	238	419	0
Primer_for_1490	AACAGGCACTCTGATTAATATTTCTAAATTGGAAG	90	48	12	141	12	0	175	314	58	0
Primer_for_1491	CAGGCACTCTGATTAATATTTCTAAATTGGAAGAG	268	82	53	141	10	1	216	372	117	0
Primer_for_1492	GGCACTCTGATTAATATTTCTAAATTGGAAGAGTA	100	51	23	52	1	0	135	246	94	0
Primer_for_1493	CACTCTGATTAATATTTCTAAATTGGAAGAGTATT	119	59	20	155	10	0	151	283	81	0
Primer_for_1494	CTCTGATTAATATTTCTAAATTGGAAGAGTATTTG	16	10	0	36	2	0	50	98	21	0
Primer_for_1495	CTGATTAATATTTCTAAATTGGAAGAGTATTTGAT	49	17	16	71	3	0	83	156	43	0
Primer_for_1496	GATTAATATTTCTAAATTGGAAGAGTATTTGATCA	24	14	4	88	4	0	42	61	27	0
Primer_for_1497	TTAATATTTCTAAATTGGAAGAGTATTTGATCAGA	94	48	25	74	3	0	89	177	116	0
Primer_for_1498	AATATTTCTAAATTGGAAGAGTATTTGATCAGAAA	99	37	18	9	1	0	41	93	5	0
Primer_for_1499	TATTTCTAAATTGGAAGAGTATTTGATCAGAAAGC	22	18	25	33	7	0	112	222	20	0
Primer_for_1500	TTTCTAAATTGGAAGAGTATTTGATCAGAAAGCAT	63	36	25	36	2	0	28	69	40	0
Primer_for_1501	TCTAAATTGGAAGAGTATTTGATCAGAAAGCATAA	37	23	6	27	4	0	215	435	46	0
Primer_for_1502	TAAATTGGAAGAGTATTTGATCAGAAAGCATAAAA	111	53	32	42	5	0	129	297	11	0
Primer_for_1503	AATTGGAAGAGTATTTGATCAGAAAGCATAAAAAA	74	31	14	32	2	0	12	25	14	0
Primer_for_1504	TTGGAAGAGTATTTGATCAGAAAGCATAAAAAATG	40	13	11	63	5	0	44	93	19	0
Primer_for_1505	GGAAGAGTATTTGATCAGAAAGCATAAAAAATGGT	68	19	9	82	6	0	185	394	64	0
Primer_for_1506	AAGAGTATTTGATCAGAAAGCATAAAAAATGGTAT	71	27	13	195	10	0	208	375	96	0
Primer_for_1507	GAGTATTTGATCAGAAAGCATAAAAAATGGTATTA	19	5	4	65	3	0	35	81	2	0
Primer_for_1508	GTATTTGATCAGAAAGCATAAAAAATGGTATTAGG	18	10	5	16	0	0	0	0	0	0
Primer_for_1509	ATTTGATCAGAAAGCATAAAAAATGGTATTAGGAG	13	6	4	13	0	0	36	83	16	0
Primer_for_1510	TTGATCAGAAAGCATAAAAAATGGTATTAGGAGGA	139	75	21	177	7	0	84	15	41	0
Primer_for_1511	GATCAGAAAGCATAAAAAATGGTATTAGGAGGATA	152	88	41	212	16	1	167	351	67	0
Primer_for_1512	TCAGAAAGCATAAAAAATGGTATTAGGAGGATATT	109	32	20	257	14	0	152	251	25	0
Primer_for_1513	AGAAAGCATAAAAAATGGTATTAGGAGGATATTAA	25	5	5	16	4	1	39	63	31	0
Primer_for_1514	AAAGCATAAAAAATGGTATTAGGAGGATATTAAAT	138	69	39	177	12	0	119	282	52	0
Primer_for_1515	AGCATAAAAAATGGTATTAGGAGGATATTAAATGA	25	13	8	136	5	0	52	93	5	0
Primer_for_1516	CATAAAAAATGGTATTAGGAGGATATTAAATGAGC	76	20	13	132	5	1	181	479	112	0
Primer_for_1517	TAAAAAATGGTATTAGGAGGATATTAAATGAGCAA	48	28	8	158	6	0	52	135	20	0
Primer_for_1518	AAAAATGGTATTAGGAGGATATTAAATGAGCAACA	40	13	4	141	9	0	76	133	25	0
Primer_for_1519	AAATGGTATTAGGAGGATATTAAATGAGCAACATT	367	185	60	336	24	2	407	811	232	0
Primer_for_1520	ATGGTATTAGGAGGATATTAAATGAGCAACATTTA	46	26	5	32	2	0	7	10	11	0
Primer_for_1521	GGTATTAGGAGGATATTAAATGAGCAACATTTATA	0	0	0	3	0	0	0	0	0	0
Primer_for_1522	TATTAGGAGGATATTAAATGAGCAACATTTATAAA	49	28	5	69	7	0	11	19	8	0
Primer_for_1523	TTAGGAGGATATTAAATGAGCAACATTTATAAAAG	78	16	22	87	9	0	79	193	23	0
Primer_for_1524	AGGAGGATATTAAATGAGCAACATTTATAAAAGCT	67	22	10	31	1	0	6	11	0	0
Primer_for_1525	GAGGATATTAAATGAGCAACATTTATAAAAGCTAC	48	19	9	71	3	0	20	41	0	0
Primer_for_1526	GGATATTAAATGAGCAACATTTATAAAAGCTACCT	45	20	14	136	5	0	55	111	0	0
Primer_for_1527	ATATTAAATGAGCAACATTTATAAAAGCTACCTAG	121	71	30	119	6	0	98	231	61	0
Primer_for_1528	ATTAAATGAGCAACATTTATAAAAGCTACCTAGTA	52	15	8	85	5	0	57	4	80	0
Primer_for_1529	TAAATGAGCAACATTTATAAAAGCTACCTAGTAGC	98	39	21	184	9	0	122	205	77	0
Primer_for_1530	AATGAGCAACATTTATAAAAGCTACCTAGTAGCAG	137	77	32	156	9	0	79	180	58	0
Primer_for_1531	TGAGCAACATTTATAAAAGCTACCTAGTAGCAGTA	65	18	13	68	1	0	40	89	0	0
Primer_for_1532	AGCAACATTTATAAAAGCTACCTAGTAGCAGTATT	224	145	41	214	17	0	228	469	222	0
Primer_for_1533	CAACATTTATAAAAGCTACCTAGTAGCAGTATTAT	164	85	23	179	10	0	149	222	56	0
Primer_for_1534	ACATTTATAAAAGCTACCTAGTAGCAGTATTATGC	0	0	1	26	2	0	55	11	4	0
Primer_for_1535	ATTTATAAAAGCTACCTAGTAGCAGTATTATGCTT	106	26	11	114	6	0	65	7	1	0
Primer_for_1536	TTATAAAAGCTACCTAGTAGCAGTATTATGCTTCA	95	48	17	68	5	1	163	267	168	0
Primer_for_1537	ATAAAAGCTACCTAGTAGCAGTATTATGCTTCACA	79	47	15	238	20	2	180	354	111	0
Primer_for_1538	AAAAGCTACCTAGTAGCAGTATTATGCTTCACAGT	337	167	75	484	36	2	446	672	844	0
Primer_for_1539	AAGCTACCTAGTAGCAGTATTATGCTTCACAGTCT	102	51	24	162	6	0	75	146	70	0
Primer_for_1540	GCTACCTAGTAGCAGTATTATGCTTCACAGTCTTA	48	22	9	29	2	0	98	181	50	0
Primer_for_1541	TACCTAGTAGCAGTATTATGCTTCACAGTCTTAGC	237	100	50	106	11	0	276	445	107	0
Primer_for_1542	CCTAGTAGCAGTATTATGCTTCACAGTCTTAGCGA	63	53	8	29	4	0	137	249	55	0
Primer_for_1543	TAGTAGCAGTATTATGCTTCACAGTCTTAGCGATT	69	45	18	7	3	0	60	101	27	0
Primer_for_1544	GTAGCAGTATTATGCTTCACAGTCTTAGCGATTGT	364	123	55	211	21	1	254	422	94	0
Primer_for_1545	AGCAGTATTATGCTTCACAGTCTTAGCGATTGTAC	385	158	93	388	13	1	256	427	225	0
Primer_for_1546	CAGTATTATGCTTCACAGTCTTAGCGATTGTACTT	317	132	61	405	26	0	268	525	129	0
Primer_for_1547	GTATTATGCTTCACAGTCTTAGCGATTGTACTTAT	143	72	34	101	2	0	135	236	66	0
Primer_for_1548	ATTATGCTTCACAGTCTTAGCGATTGTACTTATGC	64	31	13	371	14	0	85	149	42	0
Primer_for_1549	TATGCTTCACAGTCTTAGCGATTGTACTTATGCCG	139	74	35	152	8	0	97	167	15	0
Primer_for_1550	TGCTTCACAGTCTTAGCGATTGTACTTATGCCGTT	107	30	13	223	11	0	78	89	25	0
Primer_for_1551	CTTCACAGTCTTAGCGATTGTACTTATGCCGTTTC	277	97	44	88	12	0	127	214	43	0
Primer_for_1552	TCACAGTCTTAGCGATTGTACTTATGCCGTTTCTA	145	62	17	96	5	0	23	28	0	0
Primer_for_1553	ACAGTCTTAGCGATTGTACTTATGCCGTTTCTATA	374	239	81	354	21	0	287	153	75	0
Primer_for_1554	AGTCTTAGCGATTGTACTTATGCCGTTTCTATACT	286	176	43	231	15	0	174	246	72	0
Primer_for_1555	TCTTAGCGATTGTACTTATGCCGTTTCTATACTTC	118	65	14	109	11	1	204	229	699	0
Primer_for_1556	TTAGCGATTGTACTTATGCCGTTTCTATACTTCAC	243	116	98	226	17	0	164	295	40	0
Primer_for_1557	AGCGATTGTACTTATGCCGTTTCTATACTTCACTA	237	130	49	256	18	2	463	766	489	0
Primer_for_1558	CGATTGTACTTATGCCGTTTCTATACTTCACTACA	121	73	21	116	10	1	89	156	14	0
Primer_for_1559	ATTGTACTTATGCCGTTTCTATACTTCACTACAGC	191	103	48	176	11	0	154	326	87	0
Primer_for_1560	TGTACTTATGCCGTTTCTATACTTCACTACAGCAT	257	125	47	302	25	1	220	483	196	0
Primer_for_1561	TACTTATGCCGTTTCTATACTTCACTACAGCATGG	132	68	24	159	13	0	193	420	12	0
Primer_for_1562	CTTATGCCGTTTCTATACTTCACTACAGCATGGTC	206	76	31	388	9	0	93	210	42	0
Primer_for_1563	TATGCCGTTTCTATACTTCACTACAGCATGGTCAA	139	66	26	195	6	1	124	230	82	0
Primer_for_1564	TGCCGTTTCTATACTTCACTACAGCATGGTCAATT	442	270	97	416	22	2	380	506	1341	0
Primer_for_1565	CCGTTTCTATACTTCACTACAGCATGGTCAATTGC	38	15	8	127	10	0	97	206	33	0
Primer_for_1566	GTTTCTATACTTCACTACAGCATGGTCAATTGCGG	50	18	4	73	6	0	36	72	0	0
Primer_for_1567	TTCTATACTTCACTACAGCATGGTCAATTGCGGGA	64	34	13	118	5	0	91	108	37	0
Primer_for_1568	CTATACTTCACTACAGCATGGTCAATTGCGGGATT	57	26	6	76	7	0	169	277	31	0
Primer_for_1569	ATACTTCACTACAGCATGGTCAATTGCGGGATTCG	60	23	5	19	2	0	27	40	7	0
Primer_for_1570	ACTTCACTACAGCATGGTCAATTGCGGGATTCGCA	32	17	7	128	8	0	212	249	71	0
Primer_for_1571	TTCACTACAGCATGGTCAATTGCGGGATTCGCAAG	166	77	29	124	7	0	88	153	94	0
Primer_for_1572	CACTACAGCATGGTCAATTGCGGGATTCGCAAGTA	155	62	31	66	7	0	132	242	98	0
Primer_for_1573	CTACAGCATGGTCAATTGCGGGATTCGCAAGTATC	19	17	6	20	1	0	45	74	0	0
Primer_for_1574	ACAGCATGGTCAATTGCGGGATTCGCAAGTATCGC	185	97	30	222	14	0	213	404	90	0
Primer_for_1575	AGCATGGTCAATTGCGGGATTCGCAAGTATCGCAA	119	39	18	115	8	0	118	262	59	0
Primer_for_1576	CATGGTCAATTGCGGGATTCGCAAGTATCGCAACA	128	66	20	169	13	0	189	387	133	0
Primer_for_1577	TGGTCAATTGCGGGATTCGCAAGTATCGCAACATT	185	82	28	83	5	0	111	288	47	0
Primer_for_1578	GTCAATTGCGGGATTCGCAAGTATCGCAACATTCA	144	59	31	125	5	0	152	344	79	0
Primer_for_1579	CAATTGCGGGATTCGCAAGTATCGCAACATTCATG	52	26	8	92	3	0	87	158	8	0
Primer_for_1580	ATTGCGGGATTCGCAAGTATCGCAACATTCATGTA	44	12	4	208	8	0	124	253	120	0
Primer_for_1581	TGCGGGATTCGCAAGTATCGCAACATTCATGTACT	343	190	65	212	10	0	194	461	78	1
Primer_for_1582	CGGGATTCGCAAGTATCGCAACATTCATGTACTAC	262	149	65	154	10	0	226	388	35	3
Primer_for_1583	GGATTCGCAAGTATCGCAACATTCATGTACTACAA	23	13	5	62	7	1	128	240	23	7
Primer_for_1584	ATTCGCAAGTATCGCAACATTCATGTACTACAAAG	30	7	9	32	1	0	15	27	18	11
Primer_for_1585	TCGCAAGTATCGCAACATTCATGTACTACAAAGAA	178	86	35	82	10	0	102	199	22	15
Primer_for_1586	GCAAGTATCGCAACATTCATGTACTACAAAGAATG	53	15	12	8	1	0	46	121	12	19
Primer_for_1587	AAGTATCGCAACATTCATGTACTACAAAGAATGCT	122	56	18	147	14	0	204	333	90	23
Primer_for_1588	GTATCGCAACATTCATGTACTACAAAGAATGCTTT	354	170	112	426	21	0	226	443	100	27
Primer_for_1589	ATCGCAACATTCATGTACTACAAAGAATGCTTTTT	138	53	36	180	14	0	187	387	80	31
Primer_for_1590	CGCAACATTCATGTACTACAAAGAATGCTTTTTCA	3	2	0	85	2	0	33	45	16	35
Primer_for_1591	CAACATTCATGTACTACAAAGAATGCTTTTTCAAA	246	128	54	259	17	0	164	219	208	39
Primer_for_1592	ACATTCATGTACTACAAAGAATGCTTTTTCAAAGA	31	6	6	77	4	0	90	189	34	43
Primer_for_1593	ATTCATGTACTACAAAGAATGCTTTTTCAAAGAAT	50	20	14	157	2	0	56	148	2	47
Primer_for_1594	TCATGTACTACAAAGAATGCTTTTTCAAAGAATAA	21	12	6	50	3	1	34	42	7	51
Primer_for_1595	ATGTACTACAAAGAATGCTTTTTCAAAGAATAAAA	116	62	34	55	5	0	110	186	50	55
Primer_for_1596	GTACTACAAAGAATGCTTTTTCAAAGAATAAAAAA	79	31	15	7	0	0	13	17	0	59
Primer_for_1597	ACTACAAAGAATGCTTTTTCAAAGAATAAAAAAAC	52	24	8	172	8	0	77	160	3	63
Primer_for_1598	TACAAAGAATGCTTTTTCAAAGAATAAAAAAACTG	34	7	3	74	8	0	95	168	33	67
Primer_for_1599	CAAAGAATGCTTTTTCAAAGAATAAAAAAACTGCT	20	13	3	133	6	0	51	94	23	69
Primer_for_1600	AAGAATGCTTTTTCAAAGAATAAAAAAACTGCTAC	203	112	34	428	19	0	199	452	236	70
Primer_for_1601	GAATGCTTTTTCAAAGAATAAAAAAACTGCTACTT	124	73	20	166	8	0	184	80	23	70
Primer_for_1602	ATGCTTTTTCAAAGAATAAAAAAACTGCTACTTGT	105	56	19	131	7	0	131	102	32	70
Primer_for_1603	GCTTTTTCAAAGAATAAAAAAACTGCTACTTGTTG	14	2	0	0	0	0	21	2	29	70
Primer_for_1604	TTTTTCAAAGAATAAAAAAACTGCTACTTGTTGGA	49	35	11	116	5	0	191	25	49	70
Primer_for_1605	TTTCAAAGAATAAAAAAACTGCTACTTGTTGGAGC	106	72	25	57	2	0	170	56	34	70
Primer_for_1606	TCAAAGAATAAAAAAACTGCTACTTGTTGGAGCAA	51	29	7	33	1	0	43	17	2	70
Primer_for_1607	AAAGAATAAAAAAACTGCTACTTGTTGGAGCAAGT	175	110	27	154	1	0	63	14	17	70
Primer_for_1608	AGAATAAAAAAACTGCTACTTGTTGGAGCAAGTAA	184	125	39	114	4	0	102	22	7	70
Primer_for_1609	AATAAAAAAACTGCTACTTGTTGGAGCAAGTAACA	62	34	14	74	6	2	98	238	7	70
Primer_for_1610	TAAAAAAACTGCTACTTGTTGGAGCAAGTAACAGT	73	39	16	140	12	0	122	123	34	70
Primer_for_1611	AAAAAACTGCTACTTGTTGGAGCAAGTAACAGTAT	48	22	16	340	13	0	94	146	80	70
Primer_for_1612	AAAACTGCTACTTGTTGGAGCAAGTAACAGTATCA	142	115	59	66	14	0	141	435	73	70
Primer_for_1613	AACTGCTACTTGTTGGAGCAAGTAACAGTATCAAA	202	162	83	175	7	0	167	161	61	70
Primer_for_1614	CTGCTACTTGTTGGAGCAAGTAACAGTATCAAACA	103	51	28	66	8	0	21	64	0	70
Primer_for_1615	GCTACTTGTTGGAGCAAGTAACAGTATCAAACACT	51	48	38	163	2	0	101	165	32	70
Primer_for_1616	TACTTGTTGGAGCAAGTAACAGTATCAAACACTTA	65	63	50	6	0	0	31	47	2	70
Primer_for_1617	CTTGTTGGAGCAAGTAACAGTATCAAACACTTAAG	61	27	15	61	4	0	88	208	47	70
Primer_for_1618	TGTTGGAGCAAGTAACAGTATCAAACACTTAAGAA	93	84	71	228	6	2	115	75	189	70
Primer_for_1619	TTGGAGCAAGTAACAGTATCAAACACTTAAGAAAA	21	18	13	81	2	0	71	75	7	70
Primer_for_1620	GGAGCAAGTAACAGTATCAAACACTTAAGAAAAAA	106	73	51	15	2	0	53	93	0	70
Primer_for_1621	AGCAAGTAACAGTATCAAACACTTAAGAAAAAATT	110	187	155	165	9	0	216	222	25	70
Primer_for_1622	CAAGTAACAGTATCAAACACTTAAGAAAAAATTCA	14	22	6	45	2	0	0	1	0	70
Primer_for_1623	AGTAACAGTATCAAACACTTAAGAAAAAATTCATG	167	73	55	136	13	3	152	338	1343	70
Primer_for_1624	TAACAGTATCAAACACTTAAGAAAAAATTCATGTT	138	108	32	128	10	0	91	18	21	70
Primer_for_1625	ACAGTATCAAACACTTAAGAAAAAATTCATGTTCA	88	70	44	93	2	0	39	74	13	70
Primer_for_1626	AGTATCAAACACTTAAGAAAAAATTCATGTTCAAT	3	1	0	52	2	0	67	72	4	70
Primer_for_1627	TATCAAACACTTAAGAAAAAATTCATGTTCAATAT	56	29	2	66	8	0	89	82	58	70
Primer_for_1628	TCAAACACTTAAGAAAAAATTCATGTTCAATATAA	68	41	9	106	13	0	101	68	46	70
Primer_for_1629	AAACACTTAAGAAAAAATTCATGTTCAATATAAAA	27	8	2	51	0	0	72	23	7	70
Primer_for_1630	ACACTTAAGAAAAAATTCATGTTCAATATAAAACG	40	33	10	51	4	0	122	110	30	70
Primer_for_1631	ACTTAAGAAAAAATTCATGTTCAATATAAAACGAA	150	124	28	185	8	0	145	182	41	70
Primer_for_1632	TTAAGAAAAAATTCATGTTCAATATAAAACGAAAA	57	35	9	2	1	0	32	34	1	70
Primer_for_1633	AAGAAAAAATTCATGTTCAATATAAAACGAAAAAC	173	166	36	109	10	0	60	100	21	70
Primer_for_1634	GAAAAAATTCATGTTCAATATAAAACGAAAAACGG	107	81	32	97	5	0	109	129	14	70
Primer_for_1635	AAAAATTCATGTTCAATATAAAACGAAAAACGGAG	15	13	3	26	5	0	17	12	0	70
Primer_for_1636	AAATTCATGTTCAATATAAAACGAAAAACGGAGGA	122	23	15	218	12	0	154	14	84	70
Primer_for_1637	ATTCATGTTCAATATAAAACGAAAAACGGAGGAAG	44	9	4	110	5	0	96	4	32	68
Primer_for_1638	TCATGTTCAATATAAAACGAAAAACGGAGGAAGTC	42	35	7	8	1	0	7	0	2	66
Primer_for_1639	ATGTTCAATATAAAACGAAAAACGGAGGAAGTCAA	259	170	76	270	14	1	406	37	132	64
Primer_for_1640	GTTCAATATAAAACGAAAAACGGAGGAAGTCAAGA	445	349	103	445	10	0	336	141	54	62
Primer_for_1641	TCAATATAAAACGAAAAACGGAGGAAGTCAAGATG	329	289	92	215	9	1	218	76	145	60
Primer_for_1642	AATATAAAACGAAAAACGGAGGAAGTCAAGATGTA	2945	2216	794	2189	69	3	3273	343	2149	58
Primer_for_1643	TATAAAACGAAAAACGGAGGAAGTCAAGATGTATT	357	246	82	220	16	0	314	86	85	56
Primer_for_1644	TAAAACGAAAAACGGAGGAAGTCAAGATGTATTAC	168	87	35	153	7	1	66	17	14	54
Primer_for_1645	AAACGAAAAACGGAGGAAGTCAAGATGTATTACGA	97	61	12	170	6	0	117	25	193	54
Primer_for_1646	ACGAAAAACGGAGGAAGTCAAGATGTATTACGAAA	301	219	66	277	23	0	124	35	33	54
Primer_for_1647	GAAAAACGGAGGAAGTCAAGATGTATTACGAAATA	47	45	10	39	4	0	58	7	1	54
Primer_for_1648	AAAACGGAGGAAGTCAAGATGTATTACGAAATAGG	72	55	14	123	8	1	196	73	56	53
Primer_for_1649	AACGGAGGAAGTCAAGATGTATTACGAAATAGGCG	46	23	2	44	8	0	51	1	2	51
Primer_for_1650	CGGAGGAAGTCAAGATGTATTACGAAATAGGCGAA	36	8	1	18	2	0	63	8	2	49
Primer_for_1651	GAGGAAGTCAAGATGTATTACGAAATAGGCGAAAT	44	44	8	67	6	0	72	26	26	47
Primer_for_1652	GGAAGTCAAGATGTATTACGAAATAGGCGAAATCA	87	45	12	72	5	0	92	27	6	45
Primer_for_1653	AAGTCAAGATGTATTACGAAATAGGCGAAATCATA	78	50	15	75	9	0	53	21	65	43
Primer_for_1654	GTCAAGATGTATTACGAAATAGGCGAAATCATACG	43	10	2	171	6	0	90	11	11	42
Primer_for_1655	CAAGATGTATTACGAAATAGGCGAAATCATACGCA	137	92	26	107	5	0	153	32	9	42
Primer_for_1656	AGATGTATTACGAAATAGGCGAAATCATACGCAAA	51	34	9	24	0	0	109	30	26	42
Primer_for_1657	ATGTATTACGAAATAGGCGAAATCATACGCAAAAA	63	32	9	172	5	0	191	17	50	42
Primer_for_1658	GTATTACGAAATAGGCGAAATCATACGCAAAAATA	7	16	4	40	1	0	24	7	24	42
Primer_for_1659	ATTACGAAATAGGCGAAATCATACGCAAAAATATT	187	140	40	70	4	0	299	192	33	42
Primer_for_1660	TACGAAATAGGCGAAATCATACGCAAAAATATTCA	105	48	8	115	11	1	155	133	69	42
Primer_for_1661	CGAAATAGGCGAAATCATACGCAAAAATATTCATG	175	121	24	190	17	1	222	153	33	42
Primer_for_1662	AAATAGGCGAAATCATACGCAAAAATATTCATGTT	173	115	28	178	12	0	140	220	57	41
Primer_for_1663	ATAGGCGAAATCATACGCAAAAATATTCATGTTAA	116	87	19	18	3	0	35	29	20	39
Primer_for_1664	AGGCGAAATCATACGCAAAAATATTCATGTTAACG	116	24	14	128	8	1	73	5	16	37
Primer_for_1665	GCGAAATCATACGCAAAAATATTCATGTTAACGGA	16	11	4	4	1	0	46	39	3	35
Primer_for_1666	GAAATCATACGCAAAAATATTCATGTTAACGGATT	204	146	39	141	9	0	79	89	18	35
Primer_for_1667	AATCATACGCAAAAATATTCATGTTAACGGATTCG	35	28	7	93	7	0	61	59	29	35
Primer_for_1668	TCATACGCAAAAATATTCATGTTAACGGATTCGAT	183	36	12	353	7	0	219	21	91	35
Primer_for_1669	ATACGCAAAAATATTCATGTTAACGGATTCGATTT	142	104	24	249	13	0	218	155	41	35
Primer_for_1670	ACGCAAAAATATTCATGTTAACGGATTCGATTTTA	224	152	46	112	9	0	289	296	82	35
Primer_for_1671	GCAAAAATATTCATGTTAACGGATTCGATTTTAAG	132	103	31	88	81	4	1760	7346	1645	35
Primer_for_1672	AAAAATATTCATGTTAACGGATTCGATTTTAAGCT	29	25	3	43	3	0	30	43	0	35
Primer_for_1673	AAATATTCATGTTAACGGATTCGATTTTAAGCTAT	58	51	7	149	9	0	182	71	116	35
Primer_for_1674	ATATTCATGTTAACGGATTCGATTTTAAGCTATTC	107	54	21	207	7	1	140	19	34	35
Primer_for_1675	ATTCATGTTAACGGATTCGATTTTAAGCTATTCAT	224	149	43	324	17	0	731	126	90	36
Primer_for_1676	TCATGTTAACGGATTCGATTTTAAGCTATTCATTT	304	210	53	275	19	0	203	25	41	38
Primer_for_1677	ATGTTAACGGATTCGATTTTAAGCTATTCATTTTA	48	18	4	139	3	0	36	7	17	40
Primer_for_1678	GTTAACGGATTCGATTTTAAGCTATTCATTTTAAA	51	37	6	39	1	0	115	19	5	42
Primer_for_1679	TAACGGATTCGATTTTAAGCTATTCATTTTAAAAG	42	23	3	17	2	1	130	18	574	44
Primer_for_1680	ACGGATTCGATTTTAAGCTATTCATTTTAAAAGGT	58	43	7	82	5	0	112	15	16	46
Primer_for_1681	GGATTCGATTTTAAGCTATTCATTTTAAAAGGTCA	73	16	10	48	3	0	32	1	0	48
Primer_for_1682	ATTCGATTTTAAGCTATTCATTTTAAAAGGTCATA	257	154	40	230	9	0	225	26	45	50
Primer_for_1683	TCGATTTTAAGCTATTCATTTTAAAAGGTCATATG	68	28	11	30	2	0	39	3	8	52
Primer_for_1684	GATTTTAAGCTATTCATTTTAAAAGGTCATATGGG	32	6	5	46	1	0	26	3	4	54
Primer_for_1685	TTTTAAGCTATTCATTTTAAAAGGTCATATGGGCA	120	49	13	107	13	0	88	8	4	56
Primer_for_1686	TTAAGCTATTCATTTTAAAAGGTCATATGGGCATA	67	29	4	91	1	0	83	4	9	58
Primer_for_1687	AAGCTATTCATTTTAAAAGGTCATATGGGCATATC	36	19	5	97	4	0	70	5	16	60
Primer_for_1688	GCTATTCATTTTAAAAGGTCATATGGGCATATCAA	47	17	9	43	2	0	24	4	16	62
Primer_for_1689	TATTCATTTTAAAAGGTCATATGGGCATATCAATA	65	18	10	232	10	0	120	8	12	64
Primer_for_1690	TTCATTTTAAAAGGTCATATGGGCATATCAATACA	94	21	15	154	5	0	92	8	44	66
Primer_for_1691	CATTTTAAAAGGTCATATGGGCATATCAATACAAG	67	31	9	152	6	0	146	13	7	68
Primer_for_1692	TTTTAAAAGGTCATATGGGCATATCAATACAAGTT	248	68	21	76	2	0	55	7	0	70
Primer_for_1693	TTAAAAGGTCATATGGGCATATCAATACAAGTTAA	40	9	3	0	0	0	24	1	22	70
Primer_for_1694	AAAAGGTCATATGGGCATATCAATACAAGTTAAAG	58	20	7	98	9	0	55	3	7	70
Primer_for_1695	AAGGTCATATGGGCATATCAATACAAGTTAAAGAT	83	14	10	223	9	0	59	13	1	70
Primer_for_1696	GGTCATATGGGCATATCAATACAAGTTAAAGATAT	83	19	9	88	1	2	150	13	583	70
Primer_for_1697	TCATATGGGCATATCAATACAAGTTAAAGATATGA	100	37	20	93	4	0	31	1	0	70
Primer_for_1698	ATATGGGCATATCAATACAAGTTAAAGATATGAAC	68	33	9	137	2	0	75	5	28	70
Primer_for_1699	ATGGGCATATCAATACAAGTTAAAGATATGAACAA	49	22	7	220	9	1	89	10	1	70
Primer_for_1700	GGGCATATCAATACAAGTTAAAGATATGAACAACG	3	2	1	0	0	0	3	0	0	70
Primer_for_1701	GCATATCAATACAAGTTAAAGATATGAACAACGTA	71	55	10	64	6	0	196	15	37	72
Primer_for_1702	ATATCAATACAAGTTAAAGATATGAACAACGTACC	71	27	7	51	2	1	56	1	12	74
Primer_for_1703	ATCAATACAAGTTAAAGATATGAACAACGTACCAA	151	90	26	153	7	1	104	8	8	76
Primer_for_1704	CAATACAAGTTAAAGATATGAACAACGTACCAATT	25	7	5	175	9	0	125	16	35	78
Primer_for_1705	ATACAAGTTAAAGATATGAACAACGTACCAATTAA	37	19	3	121	2	0	137	13	31	80
Primer_for_1706	ACAAGTTAAAGATATGAACAACGTACCAATTAAAC	62	15	8	73	4	1	83	6	0	82
Primer_for_1707	AAGTTAAAGATATGAACAACGTACCAATTAAACAT	100	40	12	51	5	0	153	7	2	84
Primer_for_1708	GTTAAAGATATGAACAACGTACCAATTAAACATGC	1	0	0	4	1	0	26	6	4	86
Primer_for_1709	TAAAGATATGAACAACGTACCAATTAAACATGCTT	48	22	3	236	13	0	117	24	12	88
Primer_for_1710	AAGATATGAACAACGTACCAATTAAACATGCTTAT	202	141	21	262	8	0	264	31	61	90
Primer_for_1711	GATATGAACAACGTACCAATTAAACATGCTTATGT	144	72	11	172	7	0	96	6	18	92
Primer_for_1712	TATGAACAACGTACCAATTAAACATGCTTATGTCG	162	108	26	90	8	0	213	103	107	94
Primer_for_1713	TGAACAACGTACCAATTAAACATGCTTATGTCGTA	39	10	4	39	4	0	89	13	409	96
Primer_for_1714	AACAACGTACCAATTAAACATGCTTATGTCGTAGA	157	110	21	178	7	0	219	85	42	98
Primer_for_1715	CAACGTACCAATTAAACATGCTTATGTCGTAGATG	72	47	9	145	5	0	74	26	1	100
Primer_for_1716	ACGTACCAATTAAACATGCTTATGTCGTAGATGAG	26	15	2	70	0	0	119	16	32	102
Primer_for_1717	GTACCAATTAAACATGCTTATGTCGTAGATGAGAA	24	4	5	62	0	0	8	1	0	104
Primer_for_1718	ACCAATTAAACATGCTTATGTCGTAGATGAGAATG	63	34	6	134	7	0	44	18	0	105
Primer_for_1719	CAATTAAACATGCTTATGTCGTAGATGAGAATGAC	124	85	23	240	15	1	147	59	5	105
Primer_for_1720	ATTAAACATGCTTATGTCGTAGATGAGAATGACTT	185	106	33	53	8	0	150	90	36	105
Primer_for_1721	TAAACATGCTTATGTCGTAGATGAGAATGACTTAG	93	53	11	206	5	0	42	19	0	103
Primer_for_1722	AACATGCTTATGTCGTAGATGAGAATGACTTAGAT	131	79	21	122	3	0	58	19	9	101
Primer_for_1723	CATGCTTATGTCGTAGATGAGAATGACTTAGATAT	155	88	16	120	6	0	93	30	198	99
Primer_for_1724	TGCTTATGTCGTAGATGAGAATGACTTAGATATGG	99	53	14	142	12	0	162	54	97	97
Primer_for_1725	CTTATGTCGTAGATGAGAATGACTTAGATATGGCA	287	211	40	105	9	1	170	36	49	95
Primer_for_1726	TATGTCGTAGATGAGAATGACTTAGATATGGCATC	139	96	24	16	2	0	75	11	0	93
Primer_for_1727	TGTCGTAGATGAGAATGACTTAGATATGGCATCAG	57	53	9	273	18	0	209	23	0	91
Primer_for_1728	TCGTAGATGAGAATGACTTAGATATGGCATCAGAC	99	39	14	253	9	0	180	40	29	89
Primer_for_1729	GTAGATGAGAATGACTTAGATATGGCATCAGACTT	25	24	3	28	3	0	11	1	0	87
Primer_for_1730	AGATGAGAATGACTTAGATATGGCATCAGACTTAT	71	45	11	46	4	0	23	7	0	85
Primer_for_1731	ATGAGAATGACTTAGATATGGCATCAGACTTATTT	160	80	23	147	10	0	176	55	8	83
Primer_for_1732	GAGAATGACTTAGATATGGCATCAGACTTATTTAA	188	146	38	151	10	0	129	25	26	81
Primer_for_1733	GAATGACTTAGATATGGCATCAGACTTATTTAACC	72	54	15	110	7	0	149	53	90	79
Primer_for_1734	ATGACTTAGATATGGCATCAGACTTATTTAACCAA	68	40	11	82	4	0	47	15	12	77
Primer_for_1735	GACTTAGATATGGCATCAGACTTATTTAACCAAGC	119	21	22	9	2	0	155	13	364	75
Primer_for_1736	CTTAGATATGGCATCAGACTTATTTAACCAAGCAA	223	150	36	238	12	0	179	59	28	72
Primer_for_1737	TAGATATGGCATCAGACTTATTTAACCAAGCAATA	97	63	14	30	2	0	99	29	14	67
Primer_for_1738	GATATGGCATCAGACTTATTTAACCAAGCAATAGA	105	85	21	56	3	0	27	10	11	62
Primer_for_1739	TATGGCATCAGACTTATTTAACCAAGCAATAGATG	77	53	11	77	6	1	95	14	6	58
Primer_for_1740	TGGCATCAGACTTATTTAACCAAGCAATAGATGAA	164	106	19	244	14	1	171	68	49	54
Primer_for_1741	GCATCAGACTTATTTAACCAAGCAATAGATGAATG	50	28	5	178	10	0	161	32	33	50
Primer_for_1742	ATCAGACTTATTTAACCAAGCAATAGATGAATGGA	330	202	60	426	16	1	286	109	104	46
Primer_for_1743	CAGACTTATTTAACCAAGCAATAGATGAATGGATT	176	101	16	252	8	0	267	53	71	42
Primer_for_1744	GACTTATTTAACCAAGCAATAGATGAATGGATTGA	55	22	7	188	7	0	48	31	12	38
Primer_for_1745	CTTATTTAACCAAGCAATAGATGAATGGATTGAAG	65	43	11	220	14	0	124	61	2	34
Primer_for_1746	TATTTAACCAAGCAATAGATGAATGGATTGAAGAG	64	37	6	149	10	0	102	40	12	30
Primer_for_1747	TTTAACCAAGCAATAGATGAATGGATTGAAGAGAA	24	20	4	127	4	0	77	27	6	26
Primer_for_1748	TAACCAAGCAATAGATGAATGGATTGAAGAGAACA	18	5	1	198	16	0	156	129	45	22
Primer_for_1749	ACCAAGCAATAGATGAATGGATTGAAGAGAACACA	52	27	8	34	0	3	112	26	536	18
Primer_for_1750	CAAGCAATAGATGAATGGATTGAAGAGAACACAGA	231	129	31	271	9	2	348	76	594	14
Primer_for_1751	AGCAATAGATGAATGGATTGAAGAGAACACAGACG	55	33	4	97	3	0	128	66	33	10
Primer_for_1752	CAATAGATGAATGGATTGAAGAGAACACAGACGAA	42	21	4	122	8	0	110	37	14	6
Primer_for_1753	ATAGATGAATGGATTGAAGAGAACACAGACGAACA	21	5	1	142	5	0	67	14	47	2
Primer_for_1754	AGATGAATGGATTGAAGAGAACACAGACGAACAGG	58	17	4	75	8	2	75	19	2	0
Primer_for_1755	ATGAATGGATTGAAGAGAACACAGACGAACAGGAC	95	38	14	324	23	2	338	46	729	0
Primer_for_1756	GAATGGATTGAAGAGAACACAGACGAACAGGACAG	13	9	0	96	7	0	60	17	40	0
Primer_for_1757	ATGGATTGAAGAGAACACAGACGAACAGGACAGAC	60	48	13	78	4	0	67	18	18	0
Primer_for_1758	GGATTGAAGAGAACACAGACGAACAGGACAGACTA	47	16	3	37	4	0	89	12	4	0
Primer_for_1759	ATTGAAGAGAACACAGACGAACAGGACAGACTAAT	77	70	17	115	9	0	76	8	0	0
Primer_for_1760	TGAAGAGAACACAGACGAACAGGACAGACTAATTA	75	52	13	50	1	0	34	3	10	0
Primer_for_1761	AAGAGAACACAGACGAACAGGACAGACTAATTAAC	56	24	2	25	3	0	70	8	11	0
Primer_for_1762	GAGAACACAGACGAACAGGACAGACTAATTAACTT	54	33	6	110	8	0	94	6	67	0
Primer_for_1763	GAACACAGACGAACAGGACAGACTAATTAACTTAG	140	60	17	198	9	0	108	11	26	0
Primer_for_1764	ACACAGACGAACAGGACAGACTAATTAACTTAGTC	147	62	19	212	10	0	144	18	11	0
Primer_for_1765	ACAGACGAACAGGACAGACTAATTAACTTAGTCAT	142	19	8	72	6	0	60	6	18	0
Primer_for_1766	AGACGAACAGGACAGACTAATTAACTTAGTCATGA	45	8	1	111	2	0	44	9	24	0
Primer_for_1767	ACGAACAGGACAGACTAATTAACTTAGTCATGAAA	114	43	13	119	3	0	148	18	51	0
Primer_for_1768	GAACAGGACAGACTAATTAACTTAGTCATGAAATG	54	35	9	82	4	0	69	7	23	0
Primer_for_1769	ACAGGACAGACTAATTAACTTAGTCATGAAATGGT	239	207	48	266	14	0	495	163	73	0
Primer_for_1770	AGGACAGACTAATTAACTTAGTCATGAAATGGTAG	182	49	13	207	14	1	124	10	13	0
Primer_for_1771	GACAGACTAATTAACTTAGTCATGAAATGGTAGGA	112	85	13	33	0	0	81	20	42	0
Primer_for_1772	CAGACTAATTAACTTAGTCATGAAATGGTAGGAGG	93	41	15	79	1	0	98	10	27	0
Primer_for_1773	GACTAATTAACTTAGTCATGAAATGGTAGGAGGTC	24	15	2	35	2	0	39	16	4	0
Primer_for_1774	CTAATTAACTTAGTCATGAAATGGTAGGAGGTCGC	102	57	23	47	1	0	87	21	19	0
Primer_for_1775	AATTAACTTAGTCATGAAATGGTAGGAGGTCGCTA	118	62	20	204	13	0	175	18	47	0
Primer_for_1776	TTAACTTAGTCATGAAATGGTAGGAGGTCGCTATG	137	90	17	381	20	0	269	59	225	0
Primer_for_1777	AACTTAGTCATGAAATGGTAGGAGGTCGCTATGAA	131	55	26	84	5	0	190	25	29	0
Primer_for_1778	CTTAGTCATGAAATGGTAGGAGGTCGCTATGAAGC	111	64	19	166	5	0	152	16	45	0
Primer_for_1779	TAGTCATGAAATGGTAGGAGGTCGCTATGAAGCAG	91	59	5	202	9	0	215	33	41	0
Primer_for_1780	GTCATGAAATGGTAGGAGGTCGCTATGAAGCAGAC	61	26	4	101	6	0	182	27	5	0
Primer_for_1781	CATGAAATGGTAGGAGGTCGCTATGAAGCAGACTG	93	81	17	360	14	2	141	18	0	0
Primer_for_1782	TGAAATGGTAGGAGGTCGCTATGAAGCAGACTGTA	0	0	0	41	2	0	8	2	0	0
Primer_for_1783	AAATGGTAGGAGGTCGCTATGAAGCAGACTGTAAC	98	44	12	106	3	0	24	0	0	0
Primer_for_1784	ATGGTAGGAGGTCGCTATGAAGCAGACTGTAACTT	97	49	13	305	19	0	150	10	30	0
Primer_for_1785	GGTAGGAGGTCGCTATGAAGCAGACTGTAACTTAT	46	6	1	127	8	0	25	5	28	0
Primer_for_1786	TAGGAGGTCGCTATGAAGCAGACTGTAACTTATAT	184	90	24	223	6	0	150	20	9	0
Primer_for_1787	GGAGGTCGCTATGAAGCAGACTGTAACTTATATCA	123	84	18	120	1	0	88	22	13	0
Primer_for_1788	AGGTCGCTATGAAGCAGACTGTAACTTATATCATT	174	110	21	81	7	0	110	15	28	0
Primer_for_1789	GTCGCTATGAAGCAGACTGTAACTTATATCATTCG	205	123	36	56	1	1	188	28	44	0
Primer_for_1790	CGCTATGAAGCAGACTGTAACTTATATCATTCGTC	3	0	0	0	0	0	1	0	0	0
Primer_for_1791	CTATGAAGCAGACTGTAACTTATATCATTCGTCAT	92	34	10	235	8	0	166	15	7	0
Primer_for_1792	ATGAAGCAGACTGTAACTTATATCATTCGTCATAG	227	113	34	523	24	0	259	27	52	0
Primer_for_1793	GAAGCAGACTGTAACTTATATCATTCGTCATAGGG	212	99	36	166	12	0	182	12	22	0
Primer_for_1794	AGCAGACTGTAACTTATATCATTCGTCATAGGGAT	205	82	33	276	10	0	209	16	58	0
Primer_for_1795	CAGACTGTAACTTATATCATTCGTCATAGGGATAT	122	90	21	176	3	0	236	21	35	0
Primer_for_1796	GACTGTAACTTATATCATTCGTCATAGGGATATGC	244	73	33	169	9	2	223	14	249	0
Primer_for_1797	CTGTAACTTATATCATTCGTCATAGGGATATGCCA	156	75	22	150	9	0	199	19	41	0
Primer_for_1798	GTAACTTATATCATTCGTCATAGGGATATGCCAAT	132	71	31	161	9	0	98	8	57	0
Primer_for_1799	AACTTATATCATTCGTCATAGGGATATGCCAATTT	203	70	34	136	6	0	246	19	10	0
Primer_for_1800	CTTATATCATTCGTCATAGGGATATGCCAATTTAT	248	145	41	218	11	61	300	113	29675	0
Primer_for_1801	TATATCATTCGTCATAGGGATATGCCAATTTATAT	8	3	2	188	10	2	33	4	0	0
Primer_for_1802	TATCATTCGTCATAGGGATATGCCAATTTATATAA	69	27	6	102	6	0	98	8	12	0
Primer_for_1803	TCATTCGTCATAGGGATATGCCAATTTATATAACT	147	55	22	143	3	0	291	27	799	0
Primer_for_1804	ATTCGTCATAGGGATATGCCAATTTATATAACTAA	54	33	12	124	3	0	45	6	9	0
Primer_for_1805	TCGTCATAGGGATATGCCAATTTATATAACTAACA	7	4	2	119	3	0	47	4	60	0
Primer_for_1806	GTCATAGGGATATGCCAATTTATATAACTAACAAA	46	28	2	132	5	0	84	7	0	0
Primer_for_1807	CATAGGGATATGCCAATTTATATAACTAACAAACC	106	55	9	114	6	0	129	13	76	0
Primer_for_1808	TAGGGATATGCCAATTTATATAACTAACAAACCAA	78	40	11	101	2	0	122	12	25	0
Primer_for_1809	GGGATATGCCAATTTATATAACTAACAAACCAACT	116	59	14	169	8	0	194	22	24	0
Primer_for_1810	GATATGCCAATTTATATAACTAACAAACCAACTGA	47	33	7	18	1	0	35	3	0	0
Primer_for_1811	TATGCCAATTTATATAACTAACAAACCAACTGATA	151	98	28	74	3	0	95	8	4	0
Primer_for_1812	TGCCAATTTATATAACTAACAAACCAACTGATAAC	192	119	32	200	13	0	123	15	17	0
Primer_for_1813	CCAATTTATATAACTAACAAACCAACTGATAACAA	9	4	1	52	1	0	0	0	0	0
Primer_for_1814	AATTTATATAACTAACAAACCAACTGATAACAATT	28	31	5	119	4	0	55	6	22	0
Primer_for_1815	TTTATATAACTAACAAACCAACTGATAACAATTCA	65	34	10	30	2	0	55	2	13	0
Primer_for_1816	TATATAACTAACAAACCAACTGATAACAATTCAGA	190	135	41	166	7	0	152	31	3	0
Primer_for_1817	TATAACTAACAAACCAACTGATAACAATTCAGATA	129	79	23	61	6	0	81	4	33	0
Primer_for_1818	TAACTAACAAACCAACTGATAACAATTCAGATATT	78	51	15	184	14	0	73	11	10	0
Primer_for_1819	ACTAACAAACCAACTGATAACAATTCAGATATTAG	177	119	25	184	5	0	109	9	6	0
Primer_for_1820	TAACAAACCAACTGATAACAATTCAGATATTAGTT	61	37	11	20	1	0	76	29	15	0
Primer_for_1821	ACAAACCAACTGATAACAATTCAGATATTAGTTAC	131	80	21	139	8	0	150	8	8	0
Primer_for_1822	AAACCAACTGATAACAATTCAGATATTAGTTACTC	299	255	67	317	21	0	253	70	94	0
Primer_for_1823	ACCAACTGATAACAATTCAGATATTAGTTACTCCA	130	75	32	76	5	0	115	17	74	0
Primer_for_1824	CAACTGATAACAATTCAGATATTAGTTACTCCACA	228	142	29	186	8	1	198	22	65	0
Primer_for_1825	ACTGATAACAATTCAGATATTAGTTACTCCACAAA	343	233	69	187	9	1	161	23	120	0
Primer_for_1826	TGATAACAATTCAGATATTAGTTACTCCACAAATA	94	44	11	115	8	0	33	4	5	0
Primer_for_1827	ATAACAATTCAGATATTAGTTACTCCACAAATAGA	7	9	2	1	0	0	0	0	0	0
Primer_for_1828	AACAATTCAGATATTAGTTACTCCACAAATAGAAA	148	122	28	121	3	0	108	28	14	0
Primer_for_1829	CAATTCAGATATTAGTTACTCCACAAATAGAAATA	160	114	30	156	7	0	143	114	32	0
Primer_for_1830	ATTCAGATATTAGTTACTCCACAAATAGAAATAGA	54	45	13	46	3	0	98	114	17	0
Primer_for_1831	TCAGATATTAGTTACTCCACAAATAGAAATAGAGC	66	45	8	37	1	0	45	46	12	0
Primer_for_1832	AGATATTAGTTACTCCACAAATAGAAATAGAGCTA	94	77	29	74	3	0	37	69	17	0
Primer_for_1833	ATATTAGTTACTCCACAAATAGAAATAGAGCTAGG	47	39	9	16	1	0	63	35	4	0
Primer_for_1834	ATTAGTTACTCCACAAATAGAAATAGAGCTAGGGA	60	43	14	134	4	0	70	58	0	0
Primer_for_1835	TAGTTACTCCACAAATAGAAATAGAGCTAGGGAGT	210	146	30	101	12	0	141	51	64	0
Primer_for_1836	GTTACTCCACAAATAGAAATAGAGCTAGGGAGTTT	317	193	58	281	10	0	190	65	58	0
Primer_for_1837	TACTCCACAAATAGAAATAGAGCTAGGGAGTTTAA	43	52	11	110	6	0	152	184	60	0
Primer_for_1838	CTCCACAAATAGAAATAGAGCTAGGGAGTTTAACG	63	50	21	117	9	1	57	47	12	0
Primer_for_1839	CCACAAATAGAAATAGAGCTAGGGAGTTTAACGGT	87	78	18	125	6	0	108	32	20	1
Primer_for_1840	ACAAATAGAAATAGAGCTAGGGAGTTTAACGGTAT	157	126	24	177	8	0	144	43	17	3
Primer_for_1841	AAATAGAAATAGAGCTAGGGAGTTTAACGGTATGG	137	83	23	59	4	0	87	40	1	5
Primer_for_1842	ATAGAAATAGAGCTAGGGAGTTTAACGGTATGGAA	86	51	13	206	9	0	141	53	71	7
Primer_for_1843	AGAAATAGAGCTAGGGAGTTTAACGGTATGGAAGA	30	31	11	36	1	0	2	3	0	9
Primer_for_1844	AAATAGAGCTAGGGAGTTTAACGGTATGGAAGAAG	52	39	4	97	3	0	42	16	18	11
Primer_for_1845	ATAGAGCTAGGGAGTTTAACGGTATGGAAGAAGCG	85	35	17	152	7	1	70	29	51	13
Primer_for_1846	AGAGCTAGGGAGTTTAACGGTATGGAAGAAGCGAG	96	46	30	363	13	0	225	27	12	15
Primer_for_1847	AGCTAGGGAGTTTAACGGTATGGAAGAAGCGAGTA	45	32	13	220	8	1	125	62	54	17
Primer_for_1848	CTAGGGAGTTTAACGGTATGGAAGAAGCGAGTATC	199	154	41	169	9	0	167	38	101	19
Primer_for_1849	AGGGAGTTTAACGGTATGGAAGAAGCGAGTATCAA	254	94	46	134	8	0	116	12	15	21
Primer_for_1850	GGAGTTTAACGGTATGGAAGAAGCGAGTATCAATA	48	23	5	45	5	0	187	52	13	23
Primer_for_1851	AGTTTAACGGTATGGAAGAAGCGAGTATCAATATG	27	13	4	46	1	0	37	22	1	25
Primer_for_1852	TTTAACGGTATGGAAGAAGCGAGTATCAATATGGA	39	30	5	118	8	0	71	18	40	27
Primer_for_1853	TAACGGTATGGAAGAAGCGAGTATCAATATGGATT	34	40	5	40	0	0	59	3	0	29
Primer_for_1854	ACGGTATGGAAGAAGCGAGTATCAATATGGATTAT	158	110	36	211	15	0	326	125	217	31
Primer_for_1855	GGTATGGAAGAAGCGAGTATCAATATGGATTATCA	66	33	4	66	3	0	38	9	17	33
Primer_for_1856	TATGGAAGAAGCGAGTATCAATATGGATTATCACA	105	78	23	109	4	0	95	88	18	35
Primer_for_1857	TGGAAGAAGCGAGTATCAATATGGATTATCACAAA	84	72	16	119	7	0	90	33	44	35
Primer_for_1858	GAAGAAGCGAGTATCAATATGGATTATCACAAAGC	83	45	15	55	4	0	139	69	37	35
Primer_for_1859	AGAAGCGAGTATCAATATGGATTATCACAAAGCAA	211	152	35	120	9	0	156	76	34	35
Primer_for_1860	AAGCGAGTATCAATATGGATTATCACAAAGCAATC	186	139	33	115	8	0	291	48	195	35
Primer_for_1861	GCGAGTATCAATATGGATTATCACAAAGCAATCAA	115	88	28	96	5	0	145	30	17	35
Primer_for_1862	GAGTATCAATATGGATTATCACAAAGCAATCAAGA	139	69	23	198	6	0	120	46	71	35
Primer_for_1863	GTATCAATATGGATTATCACAAAGCAATCAAGAAA	19	18	3	34	2	2	41	5	392	35
Primer_for_1864	ATCAATATGGATTATCACAAAGCAATCAAGAAAAC	54	44	11	42	2	0	63	36	58	35
Primer_for_1865	CAATATGGATTATCACAAAGCAATCAAGAAAACAG	76	13	4	1	0	0	98	9	39	35
Primer_for_1866	ATATGGATTATCACAAAGCAATCAAGAAAACAGTG	13	8	1	72	3	0	41	10	2	35
Primer_for_1867	ATGGATTATCACAAAGCAATCAAGAAAACAGTGAC	87	49	17	98	8	1	54	5	23	35
Primer_for_1868	GGATTATCACAAAGCAATCAAGAAAACAGTGACAG	25	9	3	95	4	0	56	28	0	35
Primer_for_1869	ATTATCACAAAGCAATCAAGAAAACAGTGACAGAA	24	15	3	79	2	0	64	38	0	35
Primer_for_1870	TATCACAAAGCAATCAAGAAAACAGTGACAGAAAC	14	16	2	37	2	0	46	29	0	35
Primer_for_1871	TCACAAAGCAATCAAGAAAACAGTGACAGAAACTA	135	87	26	202	15	0	178	144	72	35
Primer_for_1872	ACAAAGCAATCAAGAAAACAGTGACAGAAACTATT	94	44	17	93	6	2	300	73	1140	35
Primer_for_1873	AAAGCAATCAAGAAAACAGTGACAGAAACTATTGA	47	37	17	26	3	0	28	13	6	35
Primer_for_1874	AGCAATCAAGAAAACAGTGACAGAAACTATTGAGT	72	60	9	122	8	0	110	77	0	35
Primer_for_1875	CAATCAAGAAAACAGTGACAGAAACTATTGAGTAC	211	172	37	232	14	0	192	60	18	35
Primer_for_1876	ATCAAGAAAACAGTGACAGAAACTATTGAGTACGA	131	102	33	93	1	0	122	34	488	37
Primer_for_1877	CAAGAAAACAGTGACAGAAACTATTGAGTACGAGG	98	68	9	29	3	0	89	22	35	39
Primer_for_1878	AGAAAACAGTGACAGAAACTATTGAGTACGAGGAG	130	97	24	196	12	0	221	37	525	41
Primer_for_1879	AAAACAGTGACAGAAACTATTGAGTACGAGGAGGT	129	79	21	61	10	1	145	18	23	43
Primer_for_1880	AACAGTGACAGAAACTATTGAGTACGAGGAGGTAG	739	432	68	917	40	1	726	185	36	45
Primer_for_1881	CAGTGACAGAAACTATTGAGTACGAGGAGGTAGAA	24	8	1	51	3	0	70	5	7	47
Primer_for_1882	GTGACAGAAACTATTGAGTACGAGGAGGTAGAACA	210	373	188	218	7	0	212	27	27	49
Primer_for_1883	GACAGAAACTATTGAGTACGAGGAGGTAGAACATG	102	81	26	132	7	0	39	13	8	51
Primer_for_1884	CAGAAACTATTGAGTACGAGGAGGTAGAACATGAC	373	250	68	236	8	0	259	57	59	53
Primer_for_1885	GAAACTATTGAGTACGAGGAGGTAGAACATGACTG	185	116	34	197	6	0	219	73	44	55
Primer_for_1886	AACTATTGAGTACGAGGAGGTAGAACATGACTGAG	76	47	15	293	14	1	220	45	52	57
Primer_for_1887	CTATTGAGTACGAGGAGGTAGAACATGACTGAGGA	0	0	0	7	1	0	24	3	0	60
Primer_for_1888	ATTGAGTACGAGGAGGTAGAACATGACTGAGGAAA	68	50	16	28	2	0	35	5	83	64
Primer_for_1889	TGAGTACGAGGAGGTAGAACATGACTGAGGAAAAA	43	15	4	56	1	0	103	17	11	68
Primer_for_1890	AGTACGAGGAGGTAGAACATGACTGAGGAAAAACA	24	12	2	39	3	0	28	9	9	72
Primer_for_1891	TACGAGGAGGTAGAACATGACTGAGGAAAAACAAG	9	3	2	110	3	2	35	17	105	76
Primer_for_1892	CGAGGAGGTAGAACATGACTGAGGAAAAACAAGAA	75	44	19	128	5	0	95	15	40	80
Primer_for_1893	AGGAGGTAGAACATGACTGAGGAAAAACAAGAACC	212	169	45	258	13	0	181	85	16	81
Primer_for_1894	GAGGTAGAACATGACTGAGGAAAAACAAGAACCAC	102	61	24	134	7	1	137	61	20	81
Primer_for_1895	GGTAGAACATGACTGAGGAAAAACAAGAACCACAA	53	16	6	107	9	0	84	4	13	81
Primer_for_1896	TAGAACATGACTGAGGAAAAACAAGAACCACAAGA	47	19	6	9	1	0	40	16	3	81
Primer_for_1897	GAACATGACTGAGGAAAAACAAGAACCACAAGAAA	109	73	25	125	8	0	228	83	5	81
Primer_for_1898	ACATGACTGAGGAAAAACAAGAACCACAAGAAAAA	38	34	10	94	5	0	39	8	6	81
Primer_for_1899	ATGACTGAGGAAAAACAAGAACCACAAGAAAAAGT	36	7	7	207	6	0	106	9	23	81
Primer_for_1900	GACTGAGGAAAAACAAGAACCACAAGAAAAAGTAA	58	49	7	73	5	0	72	60	1	81
Primer_for_1901	CTGAGGAAAAACAAGAACCACAAGAAAAAGTAAGC	118	75	21	21	2	0	39	64	0	81
Primer_for_1902	GAGGAAAAACAAGAACCACAAGAAAAAGTAAGCAT	97	79	18	51	7	0	94	140	25	81
Primer_for_1903	GGAAAAACAAGAACCACAAGAAAAAGTAAGCATAC	137	131	42	270	22	0	195	302	93	81
Primer_for_1904	AAAAACAAGAACCACAAGAAAAAGTAAGCATACTC	86	67	23	102	9	0	62	129	40	81
Primer_for_1905	AAACAAGAACCACAAGAAAAAGTAAGCATACTCAA	80	18	14	47	3	0	143	10	14	79
Primer_for_1906	ACAAGAACCACAAGAAAAAGTAAGCATACTCAAAA	74	64	19	82	3	0	90	9	20	77
Primer_for_1907	AAGAACCACAAGAAAAAGTAAGCATACTCAAAAAA	41	31	12	0	1	0	25	1	0	75
Primer_for_1908	GAACCACAAGAAAAAGTAAGCATACTCAAAAAACT	134	96	31	135	11	0	157	83	26	73
Primer_for_1909	ACCACAAGAAAAAGTAAGCATACTCAAAAAACTAA	4	3	2	26	3	0	64	91	30	71
Primer_for_1910	CACAAGAAAAAGTAAGCATACTCAAAAAACTAAAG	383	91	52	462	19	1	461	24	472	70
Primer_for_1911	CAAGAAAAAGTAAGCATACTCAAAAAACTAAAGAT	224	158	51	221	14	0	174	266	47	70
Primer_for_1912	AGAAAAAGTAAGCATACTCAAAAAACTAAAGATAA	18	12	4	24	0	0	21	38	9	70
Primer_for_1913	AAAAAGTAAGCATACTCAAAAAACTAAAGATAAAT	107	56	19	104	11	0	158	162	80	70
Primer_for_1914	AAAGTAAGCATACTCAAAAAACTAAAGATAAATAA	82	50	16	99	3	0	158	170	50	70
Primer_for_1915	AGTAAGCATACTCAAAAAACTAAAGATAAATAATA	105	67	20	34	1	0	59	5	0	70
Primer_for_1916	TAAGCATACTCAAAAAACTAAAGATAAATAATATC	29	21	2	104	4	0	0	4	0	70
Primer_for_1917	AGCATACTCAAAAAACTAAAGATAAATAATATCGC	184	123	50	125	7	0	202	423	85	70
Primer_for_1918	CATACTCAAAAAACTAAAGATAAATAATATCGCTG	130	99	35	165	12	0	107	161	68	70
Primer_for_1919	TACTCAAAAAACTAAAGATAAATAATATCGCTGAG	32	28	4	93	5	0	51	107	16	70
Primer_for_1920	CTCAAAAAACTAAAGATAAATAATATCGCTGAGAA	85	47	15	97	4	0	104	277	19	70
Primer_for_1921	CAAAAAACTAAAGATAAATAATATCGCTGAGAAAA	58	41	5	86	5	0	82	162	59	70
Primer_for_1922	AAAAACTAAAGATAAATAATATCGCTGAGAAAAAT	57	50	10	139	8	1	102	125	22	70
Primer_for_1923	AAACTAAAGATAAATAATATCGCTGAGAAAAATAA	57	38	9	85	7	0	65	67	104	70
Primer_for_1924	ACTAAAGATAAATAATATCGCTGAGAAAAATAAAA	14	10	4	5	0	0	32	50	1	70
Primer_for_1925	TAAAGATAAATAATATCGCTGAGAAAAATAAAAGG	94	54	18	79	2	0	15	20	0	70
Primer_for_1926	AAGATAAATAATATCGCTGAGAAAAATAAAAGGAA	133	96	25	96	8	0	189	343	384	70
Primer_for_1927	GATAAATAATATCGCTGAGAAAAATAAAAGGAAAT	33	24	7	92	8	0	35	72	3	70
Primer_for_1928	TAAATAATATCGCTGAGAAAAATAAAAGGAAATTC	8	1	3	49	7	0	37	80	9	70
Primer_for_1929	AATAATATCGCTGAGAAAAATAAAAGGAAATTCTA	26	11	1	34	4	0	118	321	54	70
Primer_for_1930	TAATATCGCTGAGAAAAATAAAAGGAAATTCTATA	31	22	4	2	2	0	33	42	5	70
Primer_for_1931	ATATCGCTGAGAAAAATAAAAGGAAATTCTATAAA	131	92	30	252	13	0	137	266	77	70
Primer_for_1932	ATCGCTGAGAAAAATAAAAGGAAATTCTATAAATT	43	20	5	50	3	0	57	84	0	70
Primer_for_1933	CGCTGAGAAAAATAAAAGGAAATTCTATAAATTTG	7	4	0	49	6	0	36	60	5	70
Primer_for_1934	CTGAGAAAAATAAAAGGAAATTCTATAAATTTGCA	22	9	2	33	2	0	0	0	0	70
Primer_for_1935	GAGAAAAATAAAAGGAAATTCTATAAATTTGCAGT	32	25	7	44	4	0	56	157	27	70
Primer_for_1936	GAAAAATAAAAGGAAATTCTATAAATTTGCAGTAT	56	26	7	74	1	0	78	181	19	70
Primer_for_1937	AAAATAAAAGGAAATTCTATAAATTTGCAGTATAC	33	28	5	35	5	0	65	154	17	70
Primer_for_1938	AATAAAAGGAAATTCTATAAATTTGCAGTATACGG	67	10	9	4	0	0	58	5	1	70
Primer_for_1939	TAAAAGGAAATTCTATAAATTTGCAGTATACGGAA	85	14	4	141	9	0	157	10	290	68
Primer_for_1940	AAAGGAAATTCTATAAATTTGCAGTATACGGAAAA	67	36	11	149	12	0	74	155	55	66
Primer_for_1941	AGGAAATTCTATAAATTTGCAGTATACGGAAAAAT	80	51	12	217	7	0	96	160	48	64
Primer_for_1942	GAAATTCTATAAATTTGCAGTATACGGAAAAATTG	23	20	5	54	3	0	63	108	30	62
Primer_for_1943	AATTCTATAAATTTGCAGTATACGGAAAAATTGGC	49	30	11	42	9	2	127	257	92	60
Primer_for_1944	TTCTATAAATTTGCAGTATACGGAAAAATTGGCTC	176	118	36	154	14	1	218	27	354	58
Primer_for_1945	CTATAAATTTGCAGTATACGGAAAAATTGGCTCAG	595	235	99	87	6	0	129	81	96	56
Primer_for_1946	ATAAATTTGCAGTATACGGAAAAATTGGCTCAGGA	64	34	14	21	4	0	41	9	12	54
Primer_for_1947	AAATTTGCAGTATACGGAAAAATTGGCTCAGGAAA	94	61	17	63	4	1	68	18	90	52
Primer_for_1948	ATTTGCAGTATACGGAAAAATTGGCTCAGGAAAAA	154	107	38	153	6	0	212	43	20	50
Primer_for_1949	TTGCAGTATACGGAAAAATTGGCTCAGGAAAAACC	98	59	11	149	3	1	92	14	13	48
Primer_for_1950	GCAGTATACGGAAAAATTGGCTCAGGAAAAACCAC	109	74	26	114	6	0	125	28	9	46
Primer_for_1951	AGTATACGGAAAAATTGGCTCAGGAAAAACCACGT	57	40	13	108	5	1	125	39	74	44
Primer_for_1952	TATACGGAAAAATTGGCTCAGGAAAAACCACGTTT	76	56	16	104	8	0	134	28	8	40
Primer_for_1953	TACGGAAAAATTGGCTCAGGAAAAACCACGTTTGC	164	66	32	71	6	0	119	82	9	36
Primer_for_1954	CGGAAAAATTGGCTCAGGAAAAACCACGTTTGCTA	193	103	24	234	12	0	128	75	22	32
Primer_for_1955	GAAAAATTGGCTCAGGAAAAACCACGTTTGCTACA	77	31	13	19	5	0	64	17	38	28
Primer_for_1956	AAAATTGGCTCAGGAAAAACCACGTTTGCTACAAG	140	102	52	121	6	0	45	19	5	25
Primer_for_1957	AATTGGCTCAGGAAAAACCACGTTTGCTACAAGAG	78	32	9	97	3	0	179	12	33	23
Primer_for_1958	TTGGCTCAGGAAAAACCACGTTTGCTACAAGAGAT	40	15	11	58	1	0	24	2	0	21
Primer_for_1959	GGCTCAGGAAAAACCACGTTTGCTACAAGAGATAA	8	7	1	25	1	0	6	5	1	19
Primer_for_1960	CTCAGGAAAAACCACGTTTGCTACAAGAGATAAAG	15	4	2	78	0	1	8	1	0	17
Primer_for_1961	CAGGAAAAACCACGTTTGCTACAAGAGATAAAGAC	128	61	20	75	6	0	105	124	28	15
Primer_for_1962	GGAAAAACCACGTTTGCTACAAGAGATAAAGACGC	117	70	22	178	7	0	271	366	69	13
Primer_for_1963	AAAAACCACGTTTGCTACAAGAGATAAAGACGCTT	218	126	40	497	23	1	236	143	17	11
Primer_for_1964	AAACCACGTTTGCTACAAGAGATAAAGACGCTTTC	117	78	13	134	3	1	216	129	462	9
Primer_for_1965	ACCACGTTTGCTACAAGAGATAAAGACGCTTTCGT	144	100	28	79	5	1	161	10	97	7
Primer_for_1966	CACGTTTGCTACAAGAGATAAAGACGCTTTCGTCA	164	61	31	137	5	0	122	11	42	5
Primer_for_1967	CGTTTGCTACAAGAGATAAAGACGCTTTCGTCATT	162	102	23	100	2	0	158	20	28	3
Primer_for_1968	TTTGCTACAAGAGATAAAGACGCTTTCGTCATTGA	62	34	13	62	4	0	49	13	2	1
Primer_for_1969	TGCTACAAGAGATAAAGACGCTTTCGTCATTGACA	36	23	8	37	2	0	47	11	8	0
Primer_for_1970	CTACAAGAGATAAAGACGCTTTCGTCATTGACATT	305	217	59	173	9	0	347	88	48	0
Primer_for_1971	ACAAGAGATAAAGACGCTTTCGTCATTGACATTAA	69	54	9	54	4	0	143	40	3	0
Primer_for_1972	AAGAGATAAAGACGCTTTCGTCATTGACATTAACG	224	140	36	391	19	0	240	52	33	0
Primer_for_1973	GAGATAAAGACGCTTTCGTCATTGACATTAACGAA	330	190	72	291	17	6	238	164	1703	0
Primer_for_1974	GATAAAGACGCTTTCGTCATTGACATTAACGAAGG	155	102	39	106	4	0	161	84	33	0
Primer_for_1975	TAAAGACGCTTTCGTCATTGACATTAACGAAGGTG	105	63	15	30	0	0	24	22	14	0
Primer_for_1976	AAGACGCTTTCGTCATTGACATTAACGAAGGTGGA	78	26	13	137	9	1	67	5	33	0
Primer_for_1977	GACGCTTTCGTCATTGACATTAACGAAGGTGGAAC	48	34	7	121	4	0	45	8	0	0
Primer_for_1978	CGCTTTCGTCATTGACATTAACGAAGGTGGAACAA	122	55	16	92	3	0	107	15	35	0
Primer_for_1979	CTTTCGTCATTGACATTAACGAAGGTGGAACAACG	56	32	11	63	3	0	96	11	10	0
Primer_for_1980	TTCGTCATTGACATTAACGAAGGTGGAACAACGGT	131	91	28	122	4	0	36	10	5	0
Primer_for_1981	CGTCATTGACATTAACGAAGGTGGAACAACGGTTA	65	52	16	42	1	0	123	51	60	0
Primer_for_1982	TCATTGACATTAACGAAGGTGGAACAACGGTTACT	296	149	74	196	12	0	185	92	90	0
Primer_for_1983	ATTGACATTAACGAAGGTGGAACAACGGTTACTGA	158	115	47	212	6	0	111	14	26	0
Primer_for_1984	TGACATTAACGAAGGTGGAACAACGGTTACTGACG	16	10	4	28	1	0	59	9	17	0
Primer_for_1985	ACATTAACGAAGGTGGAACAACGGTTACTGACGAA	162	107	24	93	3	0	88	43	70	0
Primer_for_1986	ATTAACGAAGGTGGAACAACGGTTACTGACGAAGG	41	29	10	66	9	1	88	18	13	0
Primer_for_1987	TAACGAAGGTGGAACAACGGTTACTGACGAAGGAT	115	61	20	180	10	0	244	68	31	0
Primer_for_1988	ACGAAGGTGGAACAACGGTTACTGACGAAGGATCA	171	132	41	220	14	0	222	21	419	0
Primer_for_1989	GAAGGTGGAACAACGGTTACTGACGAAGGATCAGA	45	36	12	66	2	0	82	12	8	0
Primer_for_1990	AGGTGGAACAACGGTTACTGACGAAGGATCAGACG	101	60	21	73	4	0	183	34	21	0
Primer_for_1991	GTGGAACAACGGTTACTGACGAAGGATCAGACGTA	154	75	34	78	6	0	120	40	44	0
Primer_for_1992	GGAACAACGGTTACTGACGAAGGATCAGACGTAGA	87	48	18	108	3	1	133	113	27	0
Primer_for_1993	AACAACGGTTACTGACGAAGGATCAGACGTAGAAA	65	35	8	110	6	0	36	28	27	0
Primer_for_1994	CAACGGTTACTGACGAAGGATCAGACGTAGAAATC	264	171	65	115	8	0	105	131	84	0
Primer_for_1995	ACGGTTACTGACGAAGGATCAGACGTAGAAATCGA	256	138	53	215	11	0	80	79	84	0
Primer_for_1996	GGTTACTGACGAAGGATCAGACGTAGAAATCGAGA	39	16	4	63	3	0	35	0	9	0
Primer_for_1997	TTACTGACGAAGGATCAGACGTAGAAATCGAGAAC	109	53	21	153	10	0	103	152	49	0
Primer_for_1998	ACTGACGAAGGATCAGACGTAGAAATCGAGAACTA	181	68	26	161	8	0	116	225	110	0
[truncated: 38,311 more rows]

## Sheet: F. NM4g4 RNA-seq frequencies
F	Plus strand 5 min post-infection	Minus strand 5 min post-infection	Plus strand 15 min post-infection	Minus strand 15 min post-infection	Plus strand 30 min post-infection	Minus strand 30 min post-infection
1	0	0	0	0	0	0
2	0	0	0	1.40668e-07	0	5.57728e-08
3	0	4.29929e-07	0	1.40668e-07	1.11546e-08	6.69274e-08
4	0	4.29929e-07	0	1.68802e-07	1.11546e-08	8.92365e-08
5	0	8.59857e-07	0	2.53203e-07	3.34637e-08	1.00391e-07
6	0	8.59857e-07	0	2.53203e-07	3.34637e-08	1.00391e-07
7	0	8.59857e-07	0	2.53203e-07	3.34637e-08	1.00391e-07
8	0	8.59857e-07	0	2.53203e-07	3.34637e-08	1.00391e-07
9	0	8.59857e-07	0	2.53203e-07	3.34637e-08	1.00391e-07
10	0	8.59857e-07	0	2.53203e-07	3.34637e-08	1.11546e-07
11	0	8.59857e-07	0	2.53203e-07	3.34637e-08	1.11546e-07
12	0	8.59857e-07	0	2.53203e-07	4.46182e-08	1.11546e-07
13	0	8.59857e-07	0	2.53203e-07	4.46182e-08	1.11546e-07
14	0	8.59857e-07	0	2.53203e-07	4.46182e-08	1.11546e-07
15	0	8.59857e-07	0	2.53203e-07	4.46182e-08	1.11546e-07
16	0	8.59857e-07	0	2.53203e-07	4.46182e-08	1.11546e-07
17	0	8.59857e-07	0	2.53203e-07	4.46182e-08	1.11546e-07
18	0	8.59857e-07	0	2.53203e-07	4.46182e-08	1.11546e-07
19	0	8.59857e-07	0	2.53203e-07	4.46182e-08	1.11546e-07
20	0	1.28979e-06	0	3.37604e-07	6.69274e-08	1.227e-07
21	0	1.28979e-06	2.81337e-08	3.37604e-07	6.69274e-08	1.227e-07
22	0	1.28979e-06	2.81337e-08	3.37604e-07	6.69274e-08	1.227e-07
23	0	1.28979e-06	2.81337e-08	3.37604e-07	6.69274e-08	1.227e-07
24	0	1.28979e-06	2.81337e-08	3.37604e-07	6.69274e-08	1.227e-07
25	0	1.28979e-06	2.81337e-08	3.37604e-07	6.69274e-08	1.227e-07
26	0	1.28979e-06	2.81337e-08	3.37604e-07	6.69274e-08	1.227e-07
27	0	1.28979e-06	2.81337e-08	3.65738e-07	6.69274e-08	1.33855e-07
28	0	1.28979e-06	2.81337e-08	3.65738e-07	6.69274e-08	1.33855e-07
29	0	1.28979e-06	2.81337e-08	3.65738e-07	7.80819e-08	1.33855e-07
30	0	1.28979e-06	2.81337e-08	3.65738e-07	7.80819e-08	1.33855e-07
31	0	1.28979e-06	2.81337e-08	3.65738e-07	7.80819e-08	1.33855e-07
32	0	1.28979e-06	2.81337e-08	3.65738e-07	8.92365e-08	1.33855e-07
33	0	1.28979e-06	2.81337e-08	3.65738e-07	1.00391e-07	1.33855e-07
34	0	1.28979e-06	2.81337e-08	3.65738e-07	1.00391e-07	1.33855e-07
35	0	1.28979e-06	2.81337e-08	3.65738e-07	1.00391e-07	1.33855e-07
36	0	1.28979e-06	2.81337e-08	3.65738e-07	1.11546e-07	1.33855e-07
37	0	1.28979e-06	2.81337e-08	3.65738e-07	1.11546e-07	1.33855e-07
38	0	1.28979e-06	2.81337e-08	3.65738e-07	1.11546e-07	1.33855e-07
39	0	1.28979e-06	2.81337e-08	3.65738e-07	1.11546e-07	1.33855e-07
40	0	1.28979e-06	2.81337e-08	3.65738e-07	1.11546e-07	1.33855e-07
41	0	1.28979e-06	2.81337e-08	3.65738e-07	1.11546e-07	1.33855e-07
42	0	1.28979e-06	2.81337e-08	3.65738e-07	1.11546e-07	1.33855e-07
43	0	1.28979e-06	2.81337e-08	3.65738e-07	1.11546e-07	1.33855e-07
44	0	1.28979e-06	2.81337e-08	3.65738e-07	1.11546e-07	1.33855e-07
45	0	1.28979e-06	2.81337e-08	3.65738e-07	1.227e-07	1.33855e-07
46	0	1.28979e-06	2.81337e-08	3.65738e-07	1.227e-07	1.33855e-07
47	0	1.28979e-06	2.81337e-08	3.65738e-07	1.227e-07	1.33855e-07
48	0	1.71971e-06	2.81337e-08	3.93871e-07	1.227e-07	1.33855e-07
49	0	2.14964e-06	2.81337e-08	4.22005e-07	1.227e-07	1.33855e-07
50	0	4.72922e-06	2.81337e-08	1.01281e-06	1.227e-07	2.67709e-07
51	0	5.15914e-06	2.81337e-08	1.26601e-06	1.227e-07	3.34637e-07
52	0	5.15914e-06	2.81337e-08	1.40668e-06	1.227e-07	3.9041e-07
53	0	5.15914e-06	2.81337e-08	1.40668e-06	1.227e-07	3.9041e-07
54	0	5.15914e-06	2.81337e-08	1.40668e-06	1.227e-07	3.9041e-07
55	0	5.58907e-06	2.81337e-08	1.43482e-06	1.227e-07	4.35028e-07
56	0	6.44893e-06	2.81337e-08	1.46295e-06	1.33855e-07	4.68492e-07
57	0	6.44893e-06	2.81337e-08	1.49108e-06	1.33855e-07	4.68492e-07
58	0	6.44893e-06	2.81337e-08	1.51922e-06	1.33855e-07	4.68492e-07
59	0	6.44893e-06	2.81337e-08	1.51922e-06	1.33855e-07	4.68492e-07
60	0	6.87886e-06	2.81337e-08	1.51922e-06	1.33855e-07	4.68492e-07
61	0	6.87886e-06	2.81337e-08	1.51922e-06	1.33855e-07	4.68492e-07
62	0	6.87886e-06	2.81337e-08	1.51922e-06	1.33855e-07	4.68492e-07
63	0	6.87886e-06	2.81337e-08	1.51922e-06	1.33855e-07	4.68492e-07
64	0	6.87886e-06	2.81337e-08	1.51922e-06	1.33855e-07	4.68492e-07
65	0	6.87886e-06	2.81337e-08	1.51922e-06	1.33855e-07	4.68492e-07
66	0	6.87886e-06	2.81337e-08	1.51922e-06	1.33855e-07	4.68492e-07
67	0	6.87886e-06	2.81337e-08	1.51922e-06	1.33855e-07	4.68492e-07
68	0	6.87886e-06	2.81337e-08	1.51922e-06	1.33855e-07	4.68492e-07
69	0	6.87886e-06	2.81337e-08	1.51922e-06	1.33855e-07	4.68492e-07
70	0	6.87886e-06	2.81337e-08	1.51922e-06	1.33855e-07	4.68492e-07
71	0	6.87886e-06	2.81337e-08	1.51922e-06	1.33855e-07	4.68492e-07
72	0	6.87886e-06	2.81337e-08	1.51922e-06	1.33855e-07	4.90801e-07
73	0	6.87886e-06	2.81337e-08	1.51922e-06	1.33855e-07	4.90801e-07
74	0	6.87886e-06	2.81337e-08	1.51922e-06	1.45009e-07	4.90801e-07
75	0	6.87886e-06	2.81337e-08	1.51922e-06	1.45009e-07	4.90801e-07
76	0	6.87886e-06	2.81337e-08	1.51922e-06	1.45009e-07	4.90801e-07
77	0	6.87886e-06	2.81337e-08	1.51922e-06	1.56164e-07	4.90801e-07
78	0	6.87886e-06	2.81337e-08	1.51922e-06	1.56164e-07	4.90801e-07
79	0	6.87886e-06	2.81337e-08	1.51922e-06	1.56164e-07	4.90801e-07
80	0	6.87886e-06	2.81337e-08	1.51922e-06	1.56164e-07	4.90801e-07
81	0	6.87886e-06	2.81337e-08	1.54735e-06	1.56164e-07	4.90801e-07
82	0	6.87886e-06	2.81337e-08	1.57549e-06	1.56164e-07	4.90801e-07
83	0	6.87886e-06	2.81337e-08	1.60362e-06	1.67318e-07	4.90801e-07
84	0	6.87886e-06	2.81337e-08	1.60362e-06	1.89628e-07	4.90801e-07
85	0	6.87886e-06	2.81337e-08	1.60362e-06	1.78473e-07	4.90801e-07
86	0	6.87886e-06	2.81337e-08	1.60362e-06	1.78473e-07	4.90801e-07
87	0	6.87886e-06	2.81337e-08	1.60362e-06	1.78473e-07	5.01955e-07
88	0	6.87886e-06	2.81337e-08	1.60362e-06	1.78473e-07	5.01955e-07
89	0	6.87886e-06	2.81337e-08	1.60362e-06	1.78473e-07	5.01955e-07
90	0	6.87886e-06	2.81337e-08	1.60362e-06	1.78473e-07	5.01955e-07
91	0	6.87886e-06	2.81337e-08	1.63175e-06	1.78473e-07	5.01955e-07
92	0	7.30879e-06	2.81337e-08	1.65989e-06	1.89628e-07	5.1311e-07
93	0	7.30879e-06	2.81337e-08	1.65989e-06	1.89628e-07	5.1311e-07
94	0	7.30879e-06	2.81337e-08	1.65989e-06	1.89628e-07	5.1311e-07
95	0	7.30879e-06	2.81337e-08	1.65989e-06	1.89628e-07	5.1311e-07
96	0	7.30879e-06	2.81337e-08	1.65989e-06	2.00782e-07	5.1311e-07
97	0	7.30879e-06	2.81337e-08	1.65989e-06	2.00782e-07	5.1311e-07
98	0	7.30879e-06	2.81337e-08	1.65989e-06	2.00782e-07	5.1311e-07
99	0	7.30879e-06	2.81337e-08	1.65989e-06	2.00782e-07	5.1311e-07
100	0	7.30879e-06	2.81337e-08	1.65989e-06	2.00782e-07	5.1311e-07
101	0	7.73872e-06	2.81337e-08	1.63175e-06	2.00782e-07	5.1311e-07
102	0	7.73872e-06	2.81337e-08	1.65989e-06	2.00782e-07	5.1311e-07
103	0	7.73872e-06	2.81337e-08	1.68802e-06	2.00782e-07	5.57728e-07
104	0	7.73872e-06	2.81337e-08	1.68802e-06	2.00782e-07	5.57728e-07
105	0	7.73872e-06	2.81337e-08	1.68802e-06	2.00782e-07	5.57728e-07
106	0	7.73872e-06	2.81337e-08	1.68802e-06	2.00782e-07	5.57728e-07
107	0	7.73872e-06	2.81337e-08	1.68802e-06	2.00782e-07	5.57728e-07
108	0	7.73872e-06	2.81337e-08	1.68802e-06	2.00782e-07	5.57728e-07
109	0	7.73872e-06	2.81337e-08	1.68802e-06	2.00782e-07	5.57728e-07
110	0	7.73872e-06	2.81337e-08	1.68802e-06	2.00782e-07	5.57728e-07
111	0	7.73872e-06	2.81337e-08	1.68802e-06	2.00782e-07	5.57728e-07
112	0	7.73872e-06	2.81337e-08	1.68802e-06	2.00782e-07	5.57728e-07
113	0	7.73872e-06	2.81337e-08	1.68802e-06	2.00782e-07	5.57728e-07
114	0	7.73872e-06	2.81337e-08	1.68802e-06	2.00782e-07	5.57728e-07
115	0	7.73872e-06	2.81337e-08	1.68802e-06	2.00782e-07	5.57728e-07
116	0	7.73872e-06	2.81337e-08	1.68802e-06	2.00782e-07	5.57728e-07
117	0	7.73872e-06	2.81337e-08	1.68802e-06	2.00782e-07	5.57728e-07
118	0	7.73872e-06	2.81337e-08	1.68802e-06	2.00782e-07	5.57728e-07
119	0	7.73872e-06	2.81337e-08	1.68802e-06	2.00782e-07	5.57728e-07
120	0	7.73872e-06	2.81337e-08	1.68802e-06	2.11937e-07	5.57728e-07
121	0	9.0285e-06	2.81337e-08	1.74429e-06	2.34246e-07	5.68883e-07
122	0	1.46176e-05	2.81337e-08	2.5039e-06	2.34246e-07	9.59292e-07
123	0	1.50475e-05	2.81337e-08	2.64456e-06	2.34246e-07	1.01506e-06
124	0	1.59074e-05	2.81337e-08	2.78523e-06	2.34246e-07	1.11546e-06
125	0	1.63373e-05	2.81337e-08	2.81337e-06	2.34246e-07	1.13777e-06
126	0	1.63373e-05	2.81337e-08	2.81337e-06	2.56555e-07	1.13777e-06
127	0	1.63373e-05	2.81337e-08	2.8415e-06	2.56555e-07	1.13777e-06
128	0	1.63373e-05	2.81337e-08	2.8415e-06	2.56555e-07	1.13777e-06
129	0	1.67672e-05	2.81337e-08	3.0103e-06	2.56555e-07	1.23816e-06
130	0	1.67672e-05	2.81337e-08	3.1791e-06	2.56555e-07	1.30508e-06
131	0	1.63373e-05	2.81337e-08	3.29164e-06	2.56555e-07	1.32739e-06
132	0	1.67672e-05	2.81337e-08	3.34791e-06	2.56555e-07	1.33855e-06
133	0	1.67672e-05	2.81337e-08	3.34791e-06	2.56555e-07	1.33855e-06
134	0	1.97767e-05	0	3.85431e-06	2.56555e-07	1.4724e-06
135	0	2.14964e-05	0	3.99498e-06	2.454e-07	1.48356e-06
136	0	2.23563e-05	0	3.99498e-06	2.23091e-07	1.51702e-06
137	0	2.36461e-05	0	4.05125e-06	2.23091e-07	1.53933e-06
138	0	2.62257e-05	0	4.10751e-06	2.34246e-07	1.57279e-06
139	0	2.62257e-05	0	4.07938e-06	2.23091e-07	1.57279e-06
140	0	2.62257e-05	0	4.05125e-06	2.23091e-07	1.56164e-06
141	0	2.62257e-05	0	4.05125e-06	2.23091e-07	1.58395e-06
142	0	2.66556e-05	0	4.05125e-06	2.23091e-07	1.58395e-06
143	0	3.0095e-05	0	4.58579e-06	2.34246e-07	1.7178e-06
144	0	3.0095e-05	0	4.61392e-06	2.23091e-07	1.74011e-06
145	0	3.22447e-05	0	4.69832e-06	2.23091e-07	1.8405e-06
146	0	3.35344e-05	0	4.78272e-06	2.23091e-07	1.85166e-06
147	0	3.39644e-05	0	4.75459e-06	2.23091e-07	1.91858e-06
148	0	3.39644e-05	0	4.75459e-06	2.23091e-07	1.90743e-06
149	0	3.39644e-05	0	4.78272e-06	2.23091e-07	1.90743e-06
150	0	3.39644e-05	0	4.78272e-06	2.23091e-07	1.90743e-06
151	0	3.43943e-05	0	4.75459e-06	2.23091e-07	1.92974e-06
152	0	3.43943e-05	0	4.75459e-06	2.23091e-07	1.92974e-06
153	0	3.39644e-05	0	4.75459e-06	2.34246e-07	1.94089e-06
154	0	3.39644e-05	0	4.69832e-06	2.34246e-07	1.94089e-06
155	0	3.35344e-05	0	4.67019e-06	2.34246e-07	1.90743e-06
156	0	3.39644e-05	0	4.69832e-06	2.454e-07	1.91858e-06
157	0	3.39644e-05	0	4.67019e-06	2.454e-07	1.91858e-06
158	0	3.39644e-05	0	4.72646e-06	2.454e-07	1.90743e-06
159	0	3.39644e-05	0	4.69832e-06	2.454e-07	1.90743e-06
160	0	3.39644e-05	0	4.72646e-06	2.454e-07	1.90743e-06
161	0	3.43943e-05	0	5.06406e-06	2.454e-07	1.97436e-06
162	0	3.43943e-05	0	5.06406e-06	2.454e-07	1.97436e-06
163	0	3.48242e-05	0	5.12033e-06	2.34246e-07	1.98551e-06
164	0	3.65439e-05	0	5.17659e-06	2.23091e-07	2.00782e-06
165	0	3.65439e-05	0	5.14846e-06	2.23091e-07	2.00782e-06
166	0	3.65439e-05	0	5.17659e-06	2.23091e-07	1.99667e-06
167	0	3.65439e-05	0	5.17659e-06	2.23091e-07	1.99667e-06
168	0	3.65439e-05	0	5.17659e-06	2.23091e-07	1.99667e-06
169	0	3.65439e-05	0	5.17659e-06	2.23091e-07	1.99667e-06
170	0	3.65439e-05	0	5.17659e-06	2.23091e-07	2.00782e-06
171	0	3.82637e-05	0	5.4298e-06	2.23091e-07	2.10821e-06
172	0	3.82637e-05	0	5.4298e-06	2.23091e-07	2.09706e-06
173	4.29929e-07	3.86936e-05	0	5.5986e-06	2.23091e-07	2.14168e-06
174	4.29929e-07	3.86936e-05	0	5.73927e-06	2.23091e-07	2.16398e-06
175	4.29929e-07	3.86936e-05	0	5.73927e-06	2.23091e-07	2.16398e-06
176	4.29929e-07	3.86936e-05	0	5.71113e-06	2.11937e-07	2.16398e-06
177	4.29929e-07	3.86936e-05	0	5.683e-06	2.11937e-07	2.16398e-06
178	4.29929e-07	3.82637e-05	0	5.65487e-06	2.11937e-07	2.16398e-06
179	4.29929e-07	3.82637e-05	0	5.62673e-06	2.11937e-07	2.17514e-06
180	4.29929e-07	3.82637e-05	0	5.62673e-06	2.11937e-07	2.17514e-06
181	4.29929e-07	3.82637e-05	0	5.62673e-06	2.11937e-07	2.21976e-06
182	4.29929e-07	3.86936e-05	0	5.683e-06	2.11937e-07	2.27553e-06
183	4.29929e-07	3.78337e-05	0	5.683e-06	2.11937e-07	2.24207e-06
184	4.29929e-07	3.74038e-05	0	5.73927e-06	2.00782e-07	2.28668e-06
185	4.29929e-07	3.74038e-05	0	5.73927e-06	1.89628e-07	2.28668e-06
186	4.29929e-07	3.82637e-05	0	5.79553e-06	1.89628e-07	2.32015e-06
187	4.29929e-07	3.82637e-05	0	5.79553e-06	1.78473e-07	2.30899e-06
188	4.29929e-07	3.82637e-05	0	5.79553e-06	1.78473e-07	2.32015e-06
189	4.29929e-07	3.78337e-05	0	5.79553e-06	1.78473e-07	2.32015e-06
190	4.29929e-07	3.91235e-05	0	6.16127e-06	1.78473e-07	2.44285e-06
191	4.29929e-07	3.95534e-05	0	6.18941e-06	1.67318e-07	2.454e-06
192	4.29929e-07	4.12732e-05	0	6.30194e-06	1.67318e-07	2.53209e-06
193	4.29929e-07	4.72922e-05	0	6.80835e-06	1.67318e-07	2.85557e-06
194	4.29929e-07	4.77221e-05	0	6.83648e-06	1.67318e-07	2.86672e-06
195	4.29929e-07	4.77221e-05	0	6.80835e-06	1.67318e-07	2.87788e-06
196	4.29929e-07	4.85819e-05	0	7.08968e-06	1.67318e-07	3.03404e-06
197	4.29929e-07	4.85819e-05	0	7.08968e-06	1.67318e-07	3.03404e-06
198	4.29929e-07	4.85819e-05	0	7.06155e-06	1.56164e-07	3.03404e-06
199	4.29929e-07	4.85819e-05	0	7.06155e-06	1.56164e-07	3.03404e-06
200	4.29929e-07	4.85819e-05	0	7.08968e-06	1.56164e-07	3.03404e-06
201	4.29929e-07	4.8152e-05	0	7.08968e-06	1.56164e-07	3.03404e-06
202	4.29929e-07	4.72922e-05	0	6.78021e-06	1.56164e-07	2.92249e-06
203	4.29929e-07	4.72922e-05	0	6.69581e-06	1.56164e-07	2.86672e-06
204	4.29929e-07	4.72922e-05	0	6.58328e-06	1.56164e-07	2.84441e-06
205	4.29929e-07	4.72922e-05	0	6.58328e-06	1.56164e-07	2.83326e-06
206	4.29929e-07	4.72922e-05	0	6.55514e-06	1.56164e-07	2.83326e-06
207	4.29929e-07	4.72922e-05	0	6.49888e-06	1.56164e-07	2.79979e-06
208	4.29929e-07	4.72922e-05	0	6.49888e-06	1.56164e-07	2.79979e-06
209	4.29929e-07	4.72922e-05	0	6.49888e-06	1.56164e-07	2.79979e-06
210	8.59857e-07	4.72922e-05	0	6.47074e-06	1.56164e-07	2.79979e-06
211	8.59857e-07	4.72922e-05	0	6.47074e-06	1.56164e-07	2.81095e-06
212	8.59857e-07	4.68622e-05	0	6.47074e-06	1.56164e-07	2.81095e-06
213	8.59857e-07	4.64323e-05	0	6.47074e-06	1.56164e-07	2.81095e-06
214	8.59857e-07	4.64323e-05	0	6.47074e-06	1.56164e-07	2.81095e-06
215	8.59857e-07	4.64323e-05	0	6.47074e-06	1.56164e-07	2.79979e-06
216	8.59857e-07	4.60024e-05	0	6.47074e-06	1.56164e-07	2.79979e-06
217	8.59857e-07	4.60024e-05	0	6.47074e-06	1.56164e-07	2.79979e-06
218	8.59857e-07	4.60024e-05	0	6.47074e-06	1.56164e-07	2.79979e-06
219	8.59857e-07	4.60024e-05	0	6.44261e-06	1.56164e-07	2.79979e-06
220	8.59857e-07	4.55724e-05	0	6.44261e-06	1.56164e-07	2.77749e-06
221	8.59857e-07	4.55724e-05	0	6.44261e-06	1.56164e-07	2.78864e-06
222	8.59857e-07	4.55724e-05	0	6.44261e-06	1.56164e-07	2.78864e-06
223	8.59857e-07	4.55724e-05	0	6.44261e-06	1.56164e-07	2.77749e-06
224	8.59857e-07	4.55724e-05	0	6.38634e-06	1.56164e-07	2.76633e-06
225	8.59857e-07	4.55724e-05	0	6.38634e-06	1.56164e-07	2.75518e-06
226	8.59857e-07	4.55724e-05	0	6.38634e-06	1.67318e-07	2.74402e-06
227	8.59857e-07	4.55724e-05	0	6.38634e-06	1.67318e-07	2.73287e-06
228	8.59857e-07	4.47126e-05	0	6.38634e-06	1.67318e-07	2.72171e-06
229	8.59857e-07	4.47126e-05	0	6.38634e-06	1.67318e-07	2.6994e-06
230	8.59857e-07	4.38527e-05	0	6.33007e-06	1.67318e-07	2.6994e-06
231	8.59857e-07	4.38527e-05	0	6.35821e-06	1.67318e-07	2.71056e-06
232	8.59857e-07	4.55724e-05	0	6.83648e-06	1.67318e-07	2.91134e-06
233	1.28979e-06	4.98717e-05	0	7.68049e-06	1.67318e-07	3.20136e-06
234	1.28979e-06	4.98717e-05	0	7.73676e-06	1.67318e-07	3.21251e-06
235	1.28979e-06	4.98717e-05	0	7.70862e-06	1.56164e-07	3.21251e-06
236	1.28979e-06	5.03017e-05	0	7.82116e-06	1.33855e-07	3.23482e-06
237	1.28979e-06	5.11615e-05	0	7.82116e-06	1.227e-07	3.23482e-06
238	1.28979e-06	5.20214e-05	0	7.84929e-06	1.227e-07	3.25713e-06
239	1.28979e-06	5.20214e-05	0	7.84929e-06	1.227e-07	3.24598e-06
240	1.28979e-06	5.20214e-05	0	7.87743e-06	1.227e-07	3.26829e-06
241	1.28979e-06	5.20214e-05	0	7.84929e-06	1.227e-07	3.26829e-06
242	1.28979e-06	5.20214e-05	0	7.79302e-06	1.227e-07	3.26829e-06
243	1.28979e-06	5.20214e-05	0	7.76489e-06	1.227e-07	3.26829e-06
244	1.28979e-06	5.24513e-05	0	7.76489e-06	1.227e-07	3.26829e-06
245	1.28979e-06	5.20214e-05	0	7.59609e-06	1.227e-07	3.24598e-06
246	1.28979e-06	5.20214e-05	0	7.56796e-06	1.227e-07	3.24598e-06
247	1.28979e-06	5.20214e-05	0	7.59609e-06	1.11546e-07	3.26829e-06
248	1.28979e-06	5.20214e-05	0	7.59609e-06	1.11546e-07	3.2906e-06
249	1.28979e-06	5.20214e-05	0	7.59609e-06	1.11546e-07	3.2906e-06
250	1.28979e-06	5.15914e-05	0	7.53982e-06	1.227e-07	3.26829e-06
251	1.28979e-06	5.15914e-05	0	7.56796e-06	1.227e-07	3.27944e-06
252	1.28979e-06	5.28812e-05	0	7.76489e-06	1.227e-07	3.33521e-06
253	1.28979e-06	5.24513e-05	0	7.79302e-06	1.227e-07	3.34637e-06
254	1.28979e-06	5.20214e-05	0	7.68049e-06	1.227e-07	3.30175e-06
255	1.28979e-06	5.24513e-05	0	7.73676e-06	1.227e-07	3.25713e-06
256	1.28979e-06	5.28812e-05	0	7.98996e-06	1.33855e-07	3.32406e-06
257	1.28979e-06	5.46009e-05	0	8.29943e-06	1.33855e-07	3.4133e-06
258	1.28979e-06	5.4171e-05	0	8.32756e-06	1.33855e-07	3.49138e-06
259	8.59857e-07	5.4171e-05	0	8.32756e-06	1.33855e-07	3.49138e-06
260	8.59857e-07	5.28812e-05	0	8.1869e-06	1.33855e-07	3.48022e-06
261	8.59857e-07	5.28812e-05	0	8.1869e-06	1.33855e-07	3.48022e-06
262	8.59857e-07	5.28812e-05	0	8.1869e-06	1.33855e-07	3.46907e-06
263	8.59857e-07	5.28812e-05	0	8.21503e-06	1.33855e-07	3.46907e-06
264	8.59857e-07	5.24513e-05	0	8.01809e-06	1.33855e-07	3.34637e-06
265	8.59857e-07	5.24513e-05	0	7.98996e-06	1.33855e-07	3.35752e-06
266	8.59857e-07	5.50309e-05	0	8.13063e-06	1.33855e-07	3.44676e-06
267	8.59857e-07	5.54608e-05	0	8.13063e-06	1.33855e-07	3.45791e-06
268	8.59857e-07	5.54608e-05	0	8.15876e-06	1.33855e-07	3.44676e-06
269	8.59857e-07	5.54608e-05	0	8.15876e-06	1.33855e-07	3.44676e-06
270	8.59857e-07	5.24513e-05	0	8.15876e-06	1.11546e-07	3.4133e-06
271	8.59857e-07	5.20214e-05	0	8.1025e-06	1.00391e-07	3.40214e-06
272	8.59857e-07	5.03017e-05	0	7.68049e-06	6.69274e-08	3.3129e-06
273	8.59857e-07	4.98717e-05	0	7.53982e-06	6.69274e-08	3.11212e-06
274	8.59857e-07	4.94418e-05	0	7.56796e-06	6.69274e-08	3.10097e-06
275	8.59857e-07	4.94418e-05	0	7.56796e-06	5.57728e-08	3.07866e-06
276	8.59857e-07	4.85819e-05	0	7.45542e-06	5.57728e-08	3.00058e-06
277	8.59857e-07	4.85819e-05	0	7.42729e-06	4.46182e-08	3.02289e-06
278	8.59857e-07	4.85819e-05	0	7.39915e-06	4.46182e-08	3.02289e-06
279	8.59857e-07	4.8152e-05	0	7.31475e-06	4.46182e-08	3.01173e-06
280	8.59857e-07	4.8152e-05	0	7.31475e-06	4.46182e-08	3.02289e-06
281	8.59857e-07	4.8152e-05	0	7.34289e-06	4.46182e-08	2.97827e-06
282	8.59857e-07	4.8152e-05	0	7.25849e-06	4.46182e-08	2.93365e-06
283	8.59857e-07	4.77221e-05	0	7.14595e-06	4.46182e-08	2.93365e-06
284	8.59857e-07	4.72922e-05	0	7.14595e-06	4.46182e-08	2.92249e-06
285	8.59857e-07	4.60024e-05	0	6.83648e-06	4.46182e-08	2.84441e-06
286	8.59857e-07	4.60024e-05	0	6.80835e-06	4.46182e-08	2.83326e-06
287	8.59857e-07	4.51425e-05	0	6.75208e-06	4.46182e-08	2.83326e-06
288	8.59857e-07	4.51425e-05	0	6.75208e-06	4.46182e-08	2.79979e-06
289	8.59857e-07	4.42827e-05	0	6.69581e-06	4.46182e-08	2.77749e-06
290	8.59857e-07	4.42827e-05	0	6.69581e-06	4.46182e-08	2.77749e-06
291	8.59857e-07	4.42827e-05	0	6.66768e-06	4.46182e-08	2.77749e-06
292	8.59857e-07	4.38527e-05	0	6.58328e-06	4.46182e-08	2.77749e-06
293	8.59857e-07	4.38527e-05	0	6.55514e-06	4.46182e-08	2.76633e-06
294	8.59857e-07	4.34228e-05	0	6.55514e-06	4.46182e-08	2.76633e-06
295	8.59857e-07	4.17031e-05	0	6.35821e-06	4.46182e-08	2.65479e-06
296	8.59857e-07	3.95534e-05	0	6.33007e-06	4.46182e-08	2.62132e-06
297	8.59857e-07	3.86936e-05	0	6.33007e-06	4.46182e-08	2.62132e-06
298	8.59857e-07	3.74038e-05	0	6.21754e-06	4.46182e-08	2.55439e-06
299	8.59857e-07	3.69739e-05	0	6.21754e-06	4.46182e-08	2.50978e-06
300	8.59857e-07	3.74038e-05	0	6.21754e-06	4.46182e-08	2.50978e-06
301	8.59857e-07	3.74038e-05	0	6.18941e-06	4.46182e-08	2.53209e-06
302	8.59857e-07	3.74038e-05	0	6.18941e-06	4.46182e-08	2.53209e-06
303	8.59857e-07	3.74038e-05	0	6.16127e-06	4.46182e-08	2.47631e-06
304	8.59857e-07	3.74038e-05	0	6.18941e-06	4.46182e-08	2.49862e-06
305	8.59857e-07	3.74038e-05	0	6.16127e-06	4.46182e-08	2.47631e-06
306	8.59857e-07	3.69739e-05	0	6.16127e-06	4.46182e-08	2.43169e-06
307	8.59857e-07	3.69739e-05	0	6.16127e-06	4.46182e-08	2.43169e-06
308	8.59857e-07	3.65439e-05	0	6.16127e-06	3.34637e-08	2.42054e-06
309	8.59857e-07	3.65439e-05	0	6.16127e-06	3.34637e-08	2.40938e-06
310	8.59857e-07	3.65439e-05	0	6.13314e-06	3.34637e-08	2.40938e-06
311	8.59857e-07	3.65439e-05	0	5.96434e-06	3.34637e-08	2.34246e-06
312	8.59857e-07	3.65439e-05	0	5.96434e-06	3.34637e-08	2.34246e-06
313	8.59857e-07	3.6114e-05	0	5.82367e-06	3.34637e-08	2.29784e-06
314	8.59857e-07	3.6114e-05	0	5.7674e-06	3.34637e-08	2.28668e-06
315	8.59857e-07	3.6114e-05	0	5.7674e-06	3.34637e-08	2.28668e-06
316	8.59857e-07	3.56841e-05	0	5.73927e-06	3.34637e-08	2.26438e-06
317	8.59857e-07	3.56841e-05	0	5.71113e-06	3.34637e-08	2.26438e-06
318	8.59857e-07	3.56841e-05	0	5.71113e-06	3.34637e-08	2.26438e-06
319	8.59857e-07	3.56841e-05	0	5.71113e-06	3.34637e-08	2.25322e-06
320	8.59857e-07	3.48242e-05	0	5.62673e-06	3.34637e-08	2.25322e-06
321	8.59857e-07	3.48242e-05	0	5.5142e-06	3.34637e-08	2.23091e-06
322	8.59857e-07	3.48242e-05	0	5.5142e-06	3.34637e-08	2.2086e-06
323	8.59857e-07	3.26746e-05	0	5.28913e-06	3.34637e-08	2.13052e-06
324	8.59857e-07	3.09549e-05	0	5.09219e-06	3.34637e-08	2.05244e-06
325	8.59857e-07	3.0095e-05	0	4.89526e-06	3.34637e-08	2.00782e-06
326	8.59857e-07	2.96651e-05	0	4.81086e-06	4.46182e-08	1.98551e-06
327	8.59857e-07	2.92352e-05	0	4.75459e-06	4.46182e-08	1.97436e-06
328	8.59857e-07	2.75154e-05	0	4.67019e-06	4.46182e-08	1.91858e-06
329	8.59857e-07	2.75154e-05	0	4.67019e-06	4.46182e-08	1.91858e-06
330	8.59857e-07	2.75154e-05	0	4.61392e-06	4.46182e-08	1.9632e-06
331	8.59857e-07	2.75154e-05	0	4.58579e-06	4.46182e-08	1.95205e-06
332	4.29929e-07	2.66556e-05	0	4.61392e-06	4.46182e-08	1.88512e-06
333	4.29929e-07	2.66556e-05	0	4.55765e-06	4.46182e-08	1.8405e-06
334	4.29929e-07	2.66556e-05	0	4.58579e-06	4.46182e-08	1.85166e-06
335	4.29929e-07	2.66556e-05	0	4.58579e-06	4.46182e-08	1.86281e-06
336	4.29929e-07	2.66556e-05	0	4.55765e-06	4.46182e-08	1.8405e-06
337	4.29929e-07	2.62257e-05	0	4.52952e-06	4.46182e-08	1.86281e-06
338	4.29929e-07	2.62257e-05	0	4.50139e-06	4.46182e-08	1.8405e-06
339	4.29929e-07	2.62257e-05	0	4.50139e-06	6.69274e-08	1.82935e-06
340	4.29929e-07	2.62257e-05	0	4.50139e-06	6.69274e-08	1.82935e-06
341	4.29929e-07	2.62257e-05	0	4.47325e-06	6.69274e-08	1.82935e-06
342	4.29929e-07	2.57957e-05	0	4.36072e-06	6.69274e-08	1.78473e-06
343	4.29929e-07	2.53658e-05	0	4.24818e-06	6.69274e-08	1.72896e-06
344	4.29929e-07	2.49359e-05	0	4.22005e-06	6.69274e-08	1.72896e-06
345	4.29929e-07	2.23563e-05	0	3.93871e-06	6.69274e-08	1.51702e-06
346	4.29929e-07	2.23563e-05	0	3.96685e-06	6.69274e-08	1.51702e-06
347	4.29929e-07	2.23563e-05	0	3.93871e-06	6.69274e-08	1.48356e-06
348	4.29929e-07	2.14964e-05	0	3.68551e-06	6.69274e-08	1.3497e-06
349	4.29929e-07	2.14964e-05	0	3.68551e-06	7.80819e-08	1.33855e-06
350	4.29929e-07	2.10665e-05	0	3.62924e-06	7.80819e-08	1.31624e-06
351	4.29929e-07	2.14964e-05	0	3.62924e-06	7.80819e-08	1.32739e-06
352	4.29929e-07	2.14964e-05	0	3.62924e-06	8.92365e-08	1.33855e-06
353	4.29929e-07	2.14964e-05	0	3.71364e-06	8.92365e-08	1.33855e-06
354	4.29929e-07	2.10665e-05	0	3.62924e-06	1.00391e-07	1.3497e-06
355	4.29929e-07	2.14964e-05	0	3.62924e-06	1.00391e-07	1.31624e-06
356	4.29929e-07	2.19264e-05	0	3.68551e-06	1.00391e-07	1.31624e-06
357	4.29929e-07	2.19264e-05	0	3.68551e-06	1.00391e-07	1.31624e-06
358	4.29929e-07	2.19264e-05	0	3.68551e-06	1.00391e-07	1.31624e-06
359	4.29929e-07	2.19264e-05	0	3.68551e-06	1.00391e-07	1.30508e-06
360	4.29929e-07	2.19264e-05	0	3.68551e-06	1.00391e-07	1.30508e-06
361	4.29929e-07	2.19264e-05	0	3.68551e-06	1.00391e-07	1.30508e-06
362	0	2.19264e-05	0	3.68551e-06	1.11546e-07	1.31624e-06
363	0	2.19264e-05	0	3.68551e-06	1.11546e-07	1.29393e-06
364	0	2.19264e-05	0	3.68551e-06	1.11546e-07	1.28277e-06
365	0	2.10665e-05	0	3.65738e-06	1.11546e-07	1.27162e-06
366	0	2.10665e-05	0	3.65738e-06	1.11546e-07	1.27162e-06
367	0	1.93468e-05	0	3.48857e-06	1.11546e-07	1.227e-06
368	0	1.93468e-05	0	3.43231e-06	1.11546e-07	1.18238e-06
369	0	1.93468e-05	0	3.40417e-06	1.11546e-07	1.14892e-06
370	0	1.93468e-05	0	3.34791e-06	1.11546e-07	1.13777e-06
371	0	1.89169e-05	2.81337e-08	3.34791e-06	1.11546e-07	1.13777e-06
372	0	1.89169e-05	2.81337e-08	3.34791e-06	1.11546e-07	1.13777e-06
373	0	1.89169e-05	2.81337e-08	3.31977e-06	1.11546e-07	1.13777e-06
374	0	1.84869e-05	2.81337e-08	3.40417e-06	1.11546e-07	1.16007e-06
375	0	2.45059e-05	2.81337e-08	4.10751e-06	1.227e-07	1.48356e-06
376	0	2.4076e-05	2.81337e-08	4.44512e-06	1.227e-07	1.62857e-06
377	0	2.4076e-05	2.81337e-08	4.47325e-06	1.11546e-07	1.61741e-06
378	0	2.62257e-05	2.81337e-08	4.72646e-06	1.11546e-07	1.68434e-06
379	0	2.66556e-05	2.81337e-08	4.83899e-06	1.11546e-07	1.69549e-06
380	0	2.62257e-05	2.81337e-08	4.89526e-06	1.11546e-07	1.7178e-06
381	0	2.62257e-05	2.81337e-08	4.92339e-06	1.11546e-07	1.67318e-06
382	0	2.62257e-05	2.81337e-08	4.89526e-06	1.11546e-07	1.69549e-06
383	0	2.62257e-05	2.81337e-08	4.86712e-06	1.11546e-07	1.69549e-06
384	0	2.36461e-05	2.81337e-08	4.22005e-06	1.11546e-07	1.45009e-06
385	0	2.36461e-05	2.81337e-08	4.16378e-06	1.11546e-07	1.43894e-06
386	0	2.36461e-05	2.81337e-08	4.16378e-06	1.11546e-07	1.43894e-06
387	0	2.36461e-05	2.81337e-08	4.16378e-06	1.11546e-07	1.41663e-06
388	0	2.32162e-05	2.81337e-08	4.13565e-06	1.11546e-07	1.42778e-06
389	0	2.23563e-05	2.81337e-08	4.10751e-06	1.11546e-07	1.40547e-06
390	0	2.23563e-05	2.81337e-08	4.10751e-06	1.11546e-07	1.40547e-06
391	0	2.19264e-05	2.81337e-08	4.07938e-06	1.11546e-07	1.38317e-06
392	0	2.14964e-05	2.81337e-08	3.96685e-06	1.11546e-07	1.36086e-06
393	0	2.19264e-05	2.81337e-08	3.93871e-06	1.11546e-07	1.36086e-06
394	0	2.27862e-05	2.81337e-08	4.05125e-06	1.11546e-07	1.38317e-06
395	0	2.36461e-05	2.81337e-08	4.22005e-06	1.11546e-07	1.43894e-06
396	0	2.45059e-05	2.81337e-08	4.47325e-06	1.11546e-07	1.49471e-06
397	0	2.96651e-05	2.81337e-08	4.97966e-06	1.11546e-07	1.66203e-06
398	0	3.09549e-05	2.81337e-08	4.97966e-06	1.11546e-07	1.66203e-06
399	0	3.09549e-05	2.81337e-08	5.09219e-06	1.11546e-07	1.7178e-06
400	0	3.09549e-05	2.81337e-08	5.12033e-06	1.11546e-07	1.69549e-06
401	0	2.96651e-05	2.81337e-08	5.06406e-06	1.11546e-07	1.67318e-06
402	0	2.83753e-05	2.81337e-08	4.92339e-06	1.00391e-07	1.65087e-06
403	0	2.79454e-05	2.81337e-08	5.00779e-06	1.11546e-07	1.65087e-06
404	0	2.70855e-05	2.81337e-08	4.86712e-06	1.11546e-07	1.62857e-06
405	0	2.79454e-05	2.81337e-08	4.89526e-06	1.11546e-07	1.61741e-06
406	0	2.83753e-05	2.81337e-08	4.95152e-06	1.11546e-07	1.63972e-06
407	0	2.88052e-05	2.81337e-08	4.97966e-06	1.11546e-07	1.7178e-06
408	0	2.88052e-05	2.81337e-08	4.81086e-06	1.00391e-07	1.68434e-06
409	0	2.75154e-05	2.81337e-08	4.69832e-06	1.00391e-07	1.58395e-06
410	0	2.92352e-05	2.81337e-08	4.81086e-06	1.00391e-07	1.69549e-06
411	0	2.96651e-05	2.81337e-08	4.92339e-06	1.00391e-07	1.72896e-06
412	0	2.96651e-05	2.81337e-08	4.95152e-06	1.00391e-07	1.72896e-06
413	0	2.96651e-05	2.81337e-08	4.95152e-06	1.00391e-07	1.74011e-06
414	0	2.96651e-05	2.81337e-08	5.00779e-06	1.00391e-07	1.74011e-06
415	0	2.92352e-05	2.81337e-08	4.97966e-06	1.00391e-07	1.74011e-06
416	0	2.96651e-05	2.81337e-08	4.92339e-06	1.00391e-07	1.74011e-06
417	0	2.83753e-05	2.81337e-08	4.86712e-06	1.00391e-07	1.63972e-06
418	0	2.83753e-05	2.81337e-08	4.89526e-06	1.00391e-07	1.62857e-06
419	0	2.83753e-05	2.81337e-08	4.89526e-06	1.00391e-07	1.61741e-06
420	0	2.83753e-05	2.81337e-08	4.83899e-06	1.00391e-07	1.5951e-06
421	0	2.79454e-05	2.81337e-08	4.83899e-06	1.00391e-07	1.5951e-06
422	0	2.79454e-05	2.81337e-08	4.81086e-06	1.00391e-07	1.57279e-06
423	0	2.75154e-05	2.81337e-08	4.81086e-06	1.00391e-07	1.57279e-06
424	0	2.66556e-05	2.81337e-08	4.69832e-06	1.00391e-07	1.55048e-06
425	0	2.66556e-05	2.81337e-08	4.69832e-06	1.00391e-07	1.55048e-06
426	0	2.66556e-05	2.81337e-08	4.69832e-06	1.00391e-07	1.55048e-06
427	0	2.66556e-05	2.81337e-08	4.69832e-06	1.00391e-07	1.55048e-06
428	0	2.66556e-05	2.81337e-08	4.69832e-06	1.00391e-07	1.55048e-06
429	0	2.66556e-05	2.81337e-08	4.69832e-06	1.00391e-07	1.53933e-06
430	0	2.66556e-05	2.81337e-08	4.69832e-06	1.00391e-07	1.53933e-06
431	0	2.66556e-05	2.81337e-08	4.69832e-06	1.00391e-07	1.53933e-06
432	0	2.66556e-05	2.81337e-08	4.69832e-06	1.00391e-07	1.52817e-06
433	0	2.66556e-05	2.81337e-08	4.69832e-06	1.00391e-07	1.52817e-06
434	0	2.66556e-05	2.81337e-08	4.69832e-06	1.00391e-07	1.52817e-06
435	0	2.66556e-05	2.81337e-08	4.69832e-06	1.00391e-07	1.52817e-06
436	0	2.66556e-05	2.81337e-08	4.69832e-06	1.00391e-07	1.52817e-06
437	0	2.66556e-05	2.81337e-08	4.69832e-06	1.00391e-07	1.52817e-06
438	0	2.66556e-05	2.81337e-08	4.69832e-06	1.00391e-07	1.52817e-06
439	0	2.66556e-05	2.81337e-08	4.69832e-06	1.00391e-07	1.52817e-06
440	0	2.66556e-05	2.81337e-08	4.69832e-06	1.00391e-07	1.52817e-06
441	0	2.66556e-05	2.81337e-08	4.69832e-06	1.00391e-07	1.52817e-06
442	0	2.66556e-05	2.81337e-08	4.69832e-06	1.00391e-07	1.52817e-06
443	0	2.66556e-05	2.81337e-08	4.69832e-06	1.00391e-07	1.53933e-06
444	0	2.66556e-05	2.81337e-08	4.69832e-06	1.00391e-07	1.53933e-06
445	0	2.66556e-05	2.81337e-08	4.69832e-06	1.00391e-07	1.53933e-06
446	0	2.66556e-05	2.81337e-08	4.69832e-06	1.00391e-07	1.56164e-06
447	0	2.66556e-05	2.81337e-08	4.75459e-06	1.00391e-07	1.56164e-06
448	0	2.70855e-05	2.81337e-08	4.83899e-06	1.00391e-07	1.57279e-06
449	0	2.70855e-05	2.81337e-08	4.81086e-06	1.00391e-07	1.56164e-06
450	0	2.70855e-05	2.81337e-08	4.81086e-06	1.00391e-07	1.56164e-06
451	0	2.70855e-05	2.81337e-08	4.81086e-06	1.00391e-07	1.56164e-06
452	0	2.70855e-05	2.81337e-08	4.81086e-06	1.00391e-07	1.56164e-06
453	0	2.75154e-05	2.81337e-08	4.92339e-06	1.11546e-07	1.5951e-06
454	0	2.75154e-05	2.81337e-08	4.92339e-06	1.11546e-07	1.5951e-06
455	0	2.75154e-05	2.81337e-08	4.92339e-06	1.11546e-07	1.5951e-06
456	0	2.75154e-05	2.81337e-08	4.92339e-06	1.11546e-07	1.58395e-06
457	0	2.75154e-05	2.81337e-08	4.92339e-06	1.11546e-07	1.58395e-06
458	0	2.75154e-05	2.81337e-08	4.89526e-06	1.11546e-07	1.58395e-06
459	0	2.75154e-05	2.81337e-08	4.89526e-06	1.11546e-07	1.58395e-06
460	0	2.75154e-05	2.81337e-08	4.86712e-06	1.11546e-07	1.58395e-06
461	0	2.70855e-05	2.81337e-08	4.86712e-06	1.11546e-07	1.58395e-06
462	0	2.70855e-05	2.81337e-08	4.86712e-06	1.11546e-07	1.57279e-06
463	0	2.70855e-05	2.81337e-08	4.86712e-06	1.11546e-07	1.57279e-06
464	0	2.75154e-05	2.81337e-08	4.83899e-06	1.11546e-07	1.57279e-06
465	0	2.75154e-05	2.81337e-08	4.83899e-06	1.11546e-07	1.58395e-06
466	0	2.75154e-05	2.81337e-08	4.83899e-06	1.11546e-07	1.57279e-06
467	0	2.75154e-05	2.81337e-08	4.83899e-06	1.11546e-07	1.57279e-06
468	0	2.75154e-05	2.81337e-08	4.81086e-06	1.11546e-07	1.57279e-06
469	0	2.75154e-05	2.81337e-08	4.81086e-06	1.11546e-07	1.56164e-06
470	0	2.75154e-05	2.81337e-08	4.81086e-06	1.33855e-07	1.56164e-06
471	0	2.75154e-05	2.81337e-08	4.81086e-06	1.33855e-07	1.56164e-06
472	0	2.75154e-05	2.81337e-08	4.81086e-06	1.33855e-07	1.55048e-06
473	0	2.75154e-05	2.81337e-08	4.81086e-06	1.33855e-07	1.55048e-06
474	0	2.75154e-05	2.81337e-08	4.81086e-06	1.33855e-07	1.57279e-06
475	0	2.75154e-05	2.81337e-08	4.81086e-06	1.33855e-07	1.57279e-06
476	0	2.75154e-05	2.81337e-08	4.69832e-06	1.33855e-07	1.55048e-06
477	0	2.75154e-05	2.81337e-08	4.67019e-06	1.33855e-07	1.65087e-06
478	0	2.75154e-05	2.81337e-08	4.69832e-06	1.33855e-07	1.66203e-06
479	0	2.75154e-05	2.81337e-08	4.64205e-06	1.33855e-07	1.65087e-06
480	0	2.70855e-05	2.81337e-08	4.58579e-06	1.33855e-07	1.63972e-06
481	0	2.66556e-05	2.81337e-08	4.61392e-06	1.33855e-07	1.62857e-06
482	0	2.66556e-05	2.81337e-08	4.61392e-06	1.33855e-07	1.62857e-06
483	0	2.66556e-05	2.81337e-08	4.58579e-06	1.33855e-07	1.60626e-06
484	0	2.62257e-05	2.81337e-08	4.58579e-06	1.45009e-07	1.5951e-06
485	0	2.62257e-05	2.81337e-08	4.61392e-06	1.45009e-07	1.62857e-06
486	0	2.57957e-05	2.81337e-08	4.58579e-06	1.45009e-07	1.61741e-06
487	0	2.57957e-05	0	4.58579e-06	1.56164e-07	1.60626e-06
488	0	2.57957e-05	0	4.55765e-06	1.56164e-07	1.61741e-06
489	0	2.57957e-05	0	4.55765e-06	1.227e-07	1.5951e-06
490	0	2.57957e-05	2.81337e-08	4.55765e-06	1.11546e-07	1.5951e-06
491	0	2.57957e-05	2.81337e-08	4.55765e-06	1.11546e-07	1.5951e-06
492	0	2.57957e-05	2.81337e-08	4.52952e-06	1.11546e-07	1.61741e-06
493	0	2.57957e-05	2.81337e-08	4.50139e-06	1.11546e-07	1.61741e-06
494	0	2.4076e-05	2.81337e-08	4.27632e-06	1.11546e-07	1.53933e-06
495	0	2.4076e-05	2.81337e-08	4.27632e-06	1.11546e-07	1.53933e-06
496	0	2.36461e-05	2.81337e-08	4.24818e-06	1.11546e-07	1.53933e-06
497	0	2.36461e-05	2.81337e-08	4.24818e-06	1.11546e-07	1.53933e-06
498	0	2.36461e-05	2.81337e-08	4.22005e-06	8.92365e-08	1.52817e-06
499	0	2.36461e-05	2.81337e-08	4.22005e-06	8.92365e-08	1.51702e-06
500	0	2.27862e-05	2.81337e-08	4.19192e-06	8.92365e-08	1.50587e-06
501	0	2.27862e-05	2.81337e-08	4.19192e-06	8.92365e-08	1.50587e-06
502	0	2.27862e-05	2.81337e-08	4.16378e-06	8.92365e-08	1.52817e-06
503	0	2.23563e-05	2.81337e-08	4.10751e-06	8.92365e-08	1.52817e-06
504	0	2.19264e-05	2.81337e-08	4.07938e-06	8.92365e-08	1.49471e-06
505	0	2.19264e-05	2.81337e-08	3.99498e-06	8.92365e-08	1.49471e-06
506	0	2.14964e-05	2.81337e-08	3.85431e-06	8.92365e-08	1.4724e-06
507	0	2.02066e-05	2.81337e-08	3.60111e-06	8.92365e-08	1.45009e-06
508	0	1.97767e-05	2.81337e-08	3.60111e-06	8.92365e-08	1.46125e-06
509	0	1.97767e-05	2.81337e-08	3.57298e-06	8.92365e-08	1.46125e-06
510	0	1.93468e-05	2.81337e-08	3.57298e-06	8.92365e-08	1.51702e-06
511	0	1.84869e-05	2.81337e-08	3.51671e-06	8.92365e-08	1.49471e-06
512	0	1.84869e-05	2.81337e-08	3.51671e-06	8.92365e-08	1.4724e-06
513	0	1.84869e-05	2.81337e-08	3.51671e-06	8.92365e-08	1.4724e-06
514	0	1.84869e-05	2.81337e-08	3.46044e-06	8.92365e-08	1.4724e-06
515	0	1.84869e-05	2.81337e-08	3.46044e-06	8.92365e-08	1.43894e-06
516	0	1.84869e-05	2.81337e-08	3.46044e-06	8.92365e-08	1.43894e-06
517	0	1.8057e-05	2.81337e-08	3.46044e-06	8.92365e-08	1.43894e-06
518	0	1.76271e-05	2.81337e-08	3.37604e-06	8.92365e-08	1.43894e-06
519	0	1.76271e-05	2.81337e-08	3.34791e-06	8.92365e-08	1.41663e-06
520	0	1.76271e-05	2.81337e-08	3.34791e-06	8.92365e-08	1.41663e-06
521	0	1.71971e-05	2.81337e-08	3.34791e-06	8.92365e-08	1.41663e-06
522	0	1.63373e-05	2.81337e-08	3.20724e-06	8.92365e-08	1.39432e-06
523	0	1.59074e-05	2.81337e-08	3.20724e-06	8.92365e-08	1.37201e-06
524	0	1.59074e-05	2.81337e-08	3.20724e-06	8.92365e-08	1.37201e-06
525	0	1.54774e-05	2.81337e-08	3.1791e-06	8.92365e-08	1.36086e-06
526	0	1.50475e-05	2.81337e-08	3.0947e-06	8.92365e-08	1.3497e-06
527	0	1.37577e-05	2.81337e-08	2.5883e-06	8.92365e-08	1.14892e-06
528	0	1.33278e-05	2.81337e-08	2.33509e-06	8.92365e-08	1.04853e-06
529	0	1.33278e-05	2.81337e-08	2.27883e-06	8.92365e-08	1.04853e-06
530	0	1.11781e-05	2.81337e-08	2.16629e-06	8.92365e-08	1.01506e-06
531	0	1.11781e-05	2.81337e-08	2.02562e-06	8.92365e-08	9.70447e-07
532	0	1.11781e-05	2.81337e-08	1.99749e-06	8.92365e-08	9.48138e-07
533	0	1.11781e-05	2.81337e-08	1.91309e-06	1.11546e-07	9.25828e-07
534	0	1.11781e-05	2.81337e-08	1.91309e-06	1.227e-07	9.25828e-07
535	0	1.11781e-05	2.81337e-08	1.91309e-06	1.227e-07	9.25828e-07
536	0	1.11781e-05	2.81337e-08	1.88496e-06	1.227e-07	9.25828e-07
537	0	1.11781e-05	2.81337e-08	1.85682e-06	1.227e-07	9.25828e-07
538	0	1.11781e-05	2.81337e-08	1.82869e-06	1.227e-07	9.25828e-07
539	0	1.07482e-05	2.81337e-08	1.77242e-06	1.227e-07	9.14674e-07
540	0	1.07482e-05	2.81337e-08	1.74429e-06	1.227e-07	9.03519e-07
541	0	1.03183e-05	2.81337e-08	1.65989e-06	1.227e-07	8.92365e-07
542	0	9.88836e-06	2.81337e-08	1.65989e-06	1.227e-07	8.70056e-07
543	0	9.88836e-06	2.81337e-08	1.65989e-06	1.227e-07	8.70056e-07
544	0	9.45843e-06	2.81337e-08	1.65989e-06	1.227e-07	8.70056e-07
545	0	8.59857e-06	2.81337e-08	1.63175e-06	1.227e-07	8.58901e-07
546	0	7.30879e-06	2.81337e-08	1.46295e-06	1.227e-07	8.36592e-07
547	0	6.019e-06	2.81337e-08	1.29415e-06	1.227e-07	7.80819e-07
548	0	6.019e-06	2.81337e-08	1.20975e-06	1.227e-07	7.69665e-07
549	0	2.57957e-06	2.81337e-08	8.4401e-07	1.33855e-07	6.24655e-07
550	0	2.14964e-06	2.81337e-08	7.87743e-07	1.33855e-07	6.24655e-07
551	0	1.71971e-06	2.81337e-08	7.03342e-07	1.33855e-07	6.13501e-07
552	0	1.28979e-06	2.81337e-08	7.03342e-07	1.33855e-07	6.46964e-07
553	0	1.28979e-06	2.81337e-08	5.62673e-07	1.33855e-07	6.24655e-07
554	0	4.29929e-07	2.81337e-08	4.22005e-07	1.33855e-07	6.13501e-07
555	0	4.29929e-07	2.81337e-08	2.81337e-07	1.227e-07	6.02346e-07
556	0	4.29929e-07	2.81337e-08	1.12535e-07	1.227e-07	6.02346e-07
557	0	0	2.81337e-08	8.4401e-08	1.227e-07	6.02346e-07
558	0	0	2.81337e-08	8.4401e-08	1.227e-07	6.02346e-07
559	0	0	2.81337e-08	8.4401e-08	1.227e-07	5.80037e-07
560	0	0	2.81337e-08	8.4401e-08	1.227e-07	5.80037e-07
561	0	0	2.81337e-08	5.62673e-08	1.227e-07	5.68883e-07
562	0	0	2.81337e-08	5.62673e-08	1.227e-07	5.57728e-07
563	0	0	2.81337e-08	5.62673e-08	1.227e-07	5.35419e-07
564	0	0	2.81337e-08	5.62673e-08	1.227e-07	5.35419e-07
565	0	0	2.81337e-08	5.62673e-08	1.227e-07	5.24264e-07
566	0	0	2.81337e-08	5.62673e-08	1.227e-07	5.24264e-07
567	0	0	2.81337e-08	5.62673e-08	1.227e-07	5.24264e-07
568	0	0	2.81337e-08	2.81337e-08	1.227e-07	5.24264e-07
569	0	0	2.81337e-08	2.81337e-08	1.33855e-07	5.24264e-07
570	0	0	2.81337e-08	2.81337e-08	1.33855e-07	5.24264e-07
571	0	0	2.81337e-08	2.81337e-08	1.33855e-07	5.24264e-07
572	0	0	2.81337e-08	2.81337e-08	1.33855e-07	5.24264e-07
573	0	0	2.81337e-08	2.81337e-08	1.33855e-07	5.24264e-07
574	0	0	2.81337e-08	2.81337e-08	1.33855e-07	5.24264e-07
575	0	0	2.81337e-08	2.81337e-08	1.33855e-07	5.1311e-07
576	0	0	2.81337e-08	2.81337e-08	1.33855e-07	5.1311e-07
577	0	0	2.81337e-08	2.81337e-08	1.33855e-07	5.1311e-07
578	0	0	2.81337e-08	2.81337e-08	1.33855e-07	5.1311e-07
579	0	0	2.81337e-08	2.81337e-08	1.33855e-07	5.1311e-07
580	0	0	2.81337e-08	2.81337e-08	1.45009e-07	5.1311e-07
581	0	0	2.81337e-08	2.81337e-08	1.45009e-07	5.1311e-07
582	0	0	2.81337e-08	2.81337e-08	1.227e-07	5.01955e-07
583	0	0	2.81337e-08	2.81337e-08	1.227e-07	4.90801e-07
584	0	0	2.81337e-08	2.81337e-08	1.227e-07	4.90801e-07
585	0	0	2.81337e-08	2.81337e-08	1.227e-07	4.90801e-07
586	0	0	2.81337e-08	2.81337e-08	1.33855e-07	4.90801e-07
587	0	0	2.81337e-08	2.81337e-08	1.33855e-07	4.90801e-07
588	0	0	2.81337e-08	2.81337e-08	1.33855e-07	4.46182e-07
589	0	0	2.81337e-08	2.81337e-08	1.33855e-07	4.46182e-07
590	0	0	2.81337e-08	2.81337e-08	1.33855e-07	4.35028e-07
591	0	0	2.81337e-08	2.81337e-08	1.45009e-07	4.35028e-07
592	0	0	2.81337e-08	2.81337e-08	1.45009e-07	4.35028e-07
593	0	0	2.81337e-08	2.81337e-08	1.33855e-07	4.23873e-07
594	0	0	0	2.81337e-08	1.11546e-07	4.01564e-07
595	0	0	0	2.81337e-08	1.00391e-07	3.9041e-07
596	0	0	0	2.81337e-08	1.00391e-07	3.9041e-07
597	0	0	0	2.81337e-08	1.00391e-07	3.9041e-07
598	0	0	0	2.81337e-08	1.00391e-07	3.79255e-07
599	0	0	0	2.81337e-08	1.00391e-07	3.79255e-07
600	0	0	0	2.81337e-08	1.00391e-07	3.79255e-07
601	0	0	0	2.81337e-08	1.00391e-07	3.79255e-07
602	0	0	0	2.81337e-08	1.00391e-07	3.79255e-07
603	0	0	0	2.81337e-08	1.11546e-07	3.79255e-07
604	0	0	0	2.81337e-08	1.11546e-07	3.45791e-07
605	0	0	0	2.81337e-08	1.227e-07	3.45791e-07
606	0	0	0	2.81337e-08	1.227e-07	3.45791e-07
607	0	0	0	2.81337e-08	1.227e-07	3.45791e-07
608	0	0	0	2.81337e-08	1.33855e-07	3.45791e-07
609	0	0	0	2.81337e-08	1.33855e-07	3.45791e-07
610	0	0	0	2.81337e-08	1.33855e-07	3.45791e-07
611	0	0	0	0	1.33855e-07	3.34637e-07
612	0	0	0	0	1.45009e-07	3.34637e-07
613	0	0	0	0	1.45009e-07	3.34637e-07
614	0	0	0	0	1.56164e-07	3.34637e-07
615	0	0	0	0	1.56164e-07	3.34637e-07
616	0	0	0	0	1.56164e-07	3.23482e-07
617	0	0	0	0	1.56164e-07	3.23482e-07
618	0	0	0	0	1.56164e-07	3.23482e-07
619	0	0	0	0	1.56164e-07	3.23482e-07
620	0	0	0	0	1.56164e-07	3.23482e-07
621	0	0	0	0	1.56164e-07	3.23482e-07
622	0	0	0	0	1.56164e-07	3.23482e-07
623	0	0	0	0	1.56164e-07	3.23482e-07
624	0	0	0	0	1.56164e-07	3.23482e-07
625	0	0	0	0	1.56164e-07	3.12328e-07
626	0	0	0	0	1.67318e-07	3.12328e-07
627	0	0	0	0	1.67318e-07	3.12328e-07
628	0	0	0	0	1.67318e-07	2.67709e-07
629	0	0	0	0	1.67318e-07	2.67709e-07
630	0	0	0	0	1.67318e-07	2.67709e-07
631	0	0	0	0	1.67318e-07	2.67709e-07
632	0	0	0	0	1.67318e-07	2.67709e-07
633	0	0	0	0	1.67318e-07	2.56555e-07
634	0	0	0	0	1.67318e-07	2.454e-07
635	0	0	0	0	1.56164e-07	2.454e-07
636	0	0	0	0	1.56164e-07	2.78864e-07
637	0	0	0	0	1.56164e-07	2.67709e-07
638	0	0	0	0	1.56164e-07	2.78864e-07
639	0	0	0	0	1.56164e-07	2.78864e-07
640	0	0	0	0	1.56164e-07	2.67709e-07
641	0	0	0	0	1.56164e-07	2.67709e-07
642	0	0	0	0	1.56164e-07	2.67709e-07
643	0	0	0	0	1.56164e-07	2.67709e-07
644	0	0	0	0	1.56164e-07	2.56555e-07
645	0	0	0	0	1.56164e-07	2.56555e-07
646	0	0	0	0	1.56164e-07	2.56555e-07
647	0	0	0	0	1.56164e-07	2.67709e-07
648	0	0	0	0	1.56164e-07	2.67709e-07
649	0	0	0	0	1.56164e-07	2.56555e-07
650	0	0	0	0	1.56164e-07	2.56555e-07
651	0	0	0	0	1.56164e-07	2.454e-07
652	0	0	0	0	1.56164e-07	2.454e-07
653	0	0	0	0	1.67318e-07	2.454e-07
654	0	0	0	0	1.67318e-07	2.34246e-07
655	0	0	0	0	1.67318e-07	2.34246e-07
656	0	0	0	0	1.67318e-07	2.23091e-07
657	4.29929e-07	0	0	0	1.78473e-07	2.23091e-07
658	4.29929e-07	0	0	0	1.89628e-07	1.89628e-07
659	4.29929e-07	0	0	0	2.11937e-07	1.89628e-07
660	4.29929e-07	0	0	0	2.11937e-07	1.78473e-07
661	4.29929e-07	0	0	0	2.11937e-07	1.78473e-07
662	4.29929e-07	0	5.62673e-08	0	2.78864e-07	1.78473e-07
663	4.29929e-07	0	5.62673e-08	0	3.01173e-07	1.78473e-07
664	4.29929e-07	0	5.62673e-08	0	3.01173e-07	1.78473e-07
665	4.29929e-07	0	8.4401e-08	0	3.01173e-07	1.67318e-07
666	4.29929e-07	0	8.4401e-08	0	3.01173e-07	1.67318e-07
667	4.29929e-07	0	8.4401e-08	0	3.12328e-07	1.56164e-07
668	4.29929e-07	0	8.4401e-08	0	3.23482e-07	1.56164e-07
669	8.59857e-07	0	1.40668e-07	0	3.23482e-07	1.45009e-07
670	8.59857e-07	0	2.25069e-07	0	3.23482e-07	1.45009e-07
671	8.59857e-07	0	3.0947e-07	0	3.45791e-07	1.45009e-07
672	8.59857e-07	0	3.37604e-07	0	3.56946e-07	1.45009e-07
673	1.28979e-06	0	3.93871e-07	0	3.56946e-07	1.45009e-07
674	1.28979e-06	0	4.78272e-07	0	4.01564e-07	1.45009e-07
675	1.28979e-06	0	5.90807e-07	0	4.01564e-07	1.45009e-07
676	1.28979e-06	0	6.18941e-07	0	4.12719e-07	1.45009e-07
677	1.71971e-06	0	7.03342e-07	0	4.46182e-07	1.45009e-07
678	1.71971e-06	0	7.59609e-07	0	4.57337e-07	1.45009e-07
679	1.71971e-06	0	1.37855e-06	0	5.24264e-07	1.45009e-07
680	2.14964e-06	0	2.02562e-06	0	5.91192e-07	1.45009e-07
681	3.0095e-06	0	2.19443e-06	0	6.13501e-07	1.33855e-07
682	7.73872e-06	0	4.89526e-06	0	1.05968e-06	1.33855e-07
683	2.57957e-05	0	1.36167e-05	0	2.72171e-06	1.45009e-07
684	3.56841e-05	0	1.8737e-05	0	3.89294e-06	1.45009e-07
685	4.12732e-05	0	2.19443e-05	0	4.59568e-06	1.56164e-07
686	5.71805e-05	4.29929e-07	3.00749e-05	2.81337e-08	6.55888e-06	1.56164e-07
687	6.44893e-05	4.29929e-07	3.3676e-05	2.81337e-08	7.4624e-06	1.56164e-07
688	6.74988e-05	4.29929e-07	3.56735e-05	2.81337e-08	7.8305e-06	1.56164e-07
689	6.87886e-05	4.29929e-07	3.65175e-05	5.62673e-08	8.06475e-06	1.45009e-07
690	7.05083e-05	4.29929e-07	3.82899e-05	5.62673e-08	8.37707e-06	1.45009e-07
691	7.05083e-05	4.29929e-07	3.87963e-05	5.62673e-08	8.42169e-06	1.45009e-07
692	7.2228e-05	4.29929e-07	3.92465e-05	5.62673e-08	8.61132e-06	1.45009e-07
693	7.2228e-05	4.29929e-07	3.93309e-05	5.62673e-08	8.62247e-06	1.33855e-07
694	7.2658e-05	4.29929e-07	3.97247e-05	5.62673e-08	8.72287e-06	1.33855e-07
695	7.2658e-05	4.29929e-07	3.99779e-05	5.62673e-08	8.74517e-06	1.33855e-07
696	7.60974e-05	4.29929e-07	4.12158e-05	5.62673e-08	9.04635e-06	1.33855e-07
697	7.65273e-05	4.29929e-07	4.14128e-05	5.62673e-08	9.12443e-06	1.33855e-07
698	7.65273e-05	4.29929e-07	4.1666e-05	5.62673e-08	9.21367e-06	1.33855e-07
699	7.69572e-05	4.29929e-07	4.1891e-05	5.62673e-08	9.22482e-06	1.45009e-07
700	7.78171e-05	4.29929e-07	4.21442e-05	5.62673e-08	9.28059e-06	1.45009e-07
701	7.99667e-05	4.29929e-07	4.34946e-05	5.62673e-08	9.55946e-06	1.45009e-07
702	7.99667e-05	4.29929e-07	4.35228e-05	5.62673e-08	9.57061e-06	1.11546e-07
703	7.99667e-05	4.29929e-07	4.36353e-05	5.62673e-08	9.60408e-06	1.11546e-07
704	7.99667e-05	4.29929e-07	4.36916e-05	5.62673e-08	9.60408e-06	1.11546e-07
705	8.08266e-05	4.29929e-07	4.43387e-05	5.62673e-08	9.65985e-06	1.11546e-07
706	8.34062e-05	4.29929e-07	4.62799e-05	5.62673e-08	1.00614e-05	1.11546e-07
707	8.34062e-05	4.29929e-07	4.64205e-05	5.62673e-08	1.01172e-05	1.11546e-07
708	8.4266e-05	4.29929e-07	4.80242e-05	8.4401e-08	1.03849e-05	1.00391e-07
709	8.4266e-05	4.29929e-07	4.80523e-05	8.4401e-08	1.0396e-05	1.00391e-07
710	8.4266e-05	4.29929e-07	4.80804e-05	8.4401e-08	1.0396e-05	1.00391e-07
711	8.59857e-05	4.29929e-07	4.84743e-05	8.4401e-08	1.04964e-05	1.00391e-07
712	8.59857e-05	4.29929e-07	4.87275e-05	8.4401e-08	1.05634e-05	1.00391e-07
713	8.59857e-05	4.29929e-07	4.88682e-05	8.4401e-08	1.05857e-05	1.00391e-07
714	8.59857e-05	4.29929e-07	4.9262e-05	8.4401e-08	1.06191e-05	1.00391e-07
715	8.59857e-05	4.29929e-07	4.94027e-05	8.4401e-08	1.06191e-05	1.00391e-07
716	8.72755e-05	4.29929e-07	5.03311e-05	8.4401e-08	1.08311e-05	1.00391e-07
717	8.72755e-05	4.29929e-07	5.03593e-05	8.4401e-08	1.08422e-05	1.00391e-07
718	8.72755e-05	4.29929e-07	5.03874e-05	8.4401e-08	1.08534e-05	1.00391e-07
719	8.77055e-05	4.29929e-07	5.04155e-05	8.4401e-08	1.08645e-05	1.00391e-07
720	8.77055e-05	4.29929e-07	5.06125e-05	8.4401e-08	1.08757e-05	1.00391e-07
721	8.81354e-05	4.29929e-07	5.10345e-05	8.4401e-08	1.10207e-05	1.00391e-07
722	8.81354e-05	4.29929e-07	5.10907e-05	8.4401e-08	1.10207e-05	1.00391e-07
723	8.89952e-05	4.29929e-07	5.1569e-05	8.4401e-08	1.11099e-05	1.00391e-07
724	8.89952e-05	4.29929e-07	5.1569e-05	8.4401e-08	1.11323e-05	1.00391e-07
725	8.89952e-05	4.29929e-07	5.16534e-05	8.4401e-08	1.11434e-05	1.00391e-07
726	9.0285e-05	4.29929e-07	5.22723e-05	8.4401e-08	1.12773e-05	1.00391e-07
727	9.0285e-05	4.29929e-07	5.2413e-05	8.4401e-08	1.12884e-05	1.00391e-07
728	9.20047e-05	4.29929e-07	5.37072e-05	8.4401e-08	1.15115e-05	1.00391e-07
729	9.20047e-05	4.29929e-07	5.40166e-05	8.4401e-08	1.16565e-05	1.00391e-07
730	9.28646e-05	4.29929e-07	5.47762e-05	8.4401e-08	1.18573e-05	1.00391e-07
731	9.28646e-05	4.29929e-07	5.50013e-05	8.4401e-08	1.18685e-05	1.00391e-07
732	0.000103183	4.29929e-07	5.9362e-05	8.4401e-08	1.33185e-05	1.00391e-07
733	0.000106192	4.29929e-07	6.04874e-05	8.4401e-08	1.38205e-05	1.00391e-07
734	0.000107482	4.29929e-07	6.06843e-05	8.4401e-08	1.38651e-05	1.00391e-07
735	0.000107912	4.29929e-07	6.10219e-05	8.4401e-08	1.39097e-05	1.00391e-07
736	0.000108342	4.29929e-07	6.10782e-05	8.4401e-08	1.39209e-05	1.00391e-07
737	0.000108772	4.29929e-07	6.13033e-05	8.4401e-08	1.40101e-05	1.00391e-07
738	0.000108772	4.29929e-07	6.14158e-05	8.4401e-08	1.40436e-05	1.00391e-07
739	0.000108772	4.29929e-07	6.15002e-05	8.4401e-08	1.40771e-05	1.00391e-07
740	0.000108772	4.29929e-07	6.16127e-05	8.4401e-08	1.40771e-05	1.00391e-07
741	0.000108772	4.29929e-07	6.18659e-05	8.4401e-08	1.40994e-05	1.00391e-07
742	0.000109202	4.29929e-07	6.27943e-05	1.40668e-07	1.4289e-05	1.00391e-07
743	0.000109632	4.29929e-07	6.28506e-05	1.40668e-07	1.4289e-05	1.00391e-07
744	0.000110922	4.29929e-07	6.32445e-05	1.40668e-07	1.44228e-05	1.00391e-07
745	0.000110922	4.29929e-07	6.32445e-05	1.40668e-07	1.44228e-05	1.00391e-07
746	0.000112211	4.29929e-07	6.37227e-05	1.40668e-07	1.45344e-05	1.00391e-07
747	0.000113931	4.29929e-07	6.47074e-05	1.40668e-07	1.47798e-05	1.00391e-07
748	0.000114361	4.29929e-07	6.47637e-05	1.40668e-07	1.47798e-05	1.00391e-07
749	0.000115651	4.29929e-07	6.58328e-05	1.40668e-07	1.51033e-05	1.00391e-07
750	0.00012167	4.29929e-07	7.01372e-05	1.40668e-07	1.66203e-05	1.00391e-07
751	0.00012296	4.29929e-07	7.0306e-05	1.40668e-07	1.66984e-05	1.00391e-07
752	0.000123819	4.29929e-07	7.10094e-05	1.40668e-07	1.68545e-05	1.00391e-07
753	0.000123819	4.29929e-07	7.10938e-05	1.40668e-07	1.68545e-05	1.00391e-07
754	0.000124679	4.29929e-07	7.12907e-05	1.40668e-07	1.6888e-05	1.00391e-07
755	0.000125539	4.29929e-07	7.15439e-05	1.40668e-07	1.69884e-05	1.00391e-07
756	0.000125969	4.29929e-07	7.1769e-05	1.40668e-07	1.70665e-05	1.00391e-07
757	0.000125969	4.29929e-07	7.20503e-05	1.40668e-07	1.70888e-05	1.00391e-07
758	0.000131988	4.29929e-07	7.4301e-05	1.40668e-07	1.77246e-05	1.00391e-07
759	0.000134568	4.29929e-07	7.46105e-05	1.40668e-07	1.78808e-05	1.00391e-07
760	0.000134998	4.29929e-07	7.47793e-05	1.40668e-07	1.79142e-05	1.00391e-07
761	0.000135428	4.29929e-07	7.48918e-05	1.40668e-07	1.79923e-05	1.00391e-07
762	0.000135857	4.29929e-07	7.61297e-05	1.40668e-07	1.81819e-05	1.00391e-07
763	0.000136287	4.29929e-07	7.69456e-05	1.68802e-07	1.83716e-05	1.00391e-07
764	0.000136717	4.29929e-07	7.75645e-05	1.68802e-07	1.85166e-05	1.00391e-07
765	0.000137147	4.29929e-07	7.80147e-05	1.68802e-07	1.86393e-05	1.00391e-07
766	0.000137147	4.29929e-07	7.8296e-05	1.68802e-07	1.86839e-05	8.92365e-08
767	0.000138007	4.29929e-07	7.85211e-05	1.68802e-07	1.87843e-05	7.80819e-08
768	0.000140587	4.29929e-07	7.91963e-05	1.68802e-07	1.91412e-05	7.80819e-08
769	0.000140587	4.29929e-07	7.92525e-05	1.68802e-07	1.91635e-05	7.80819e-08
770	0.000140587	4.29929e-07	7.92807e-05	1.68802e-07	1.9197e-05	7.80819e-08
771	0.000141017	4.29929e-07	7.98152e-05	1.68802e-07	1.93866e-05	7.80819e-08
772	0.000141017	4.29929e-07	8.01528e-05	1.68802e-07	1.94982e-05	7.80819e-08
773	0.000141447	4.29929e-07	8.09406e-05	1.68802e-07	1.9632e-05	8.92365e-08
774	0.000142306	4.29929e-07	8.125e-05	1.68802e-07	1.97101e-05	8.92365e-08
775	0.000142306	4.29929e-07	8.11938e-05	1.68802e-07	1.97213e-05	8.92365e-08
776	0.000142306	4.29929e-07	8.19815e-05	1.68802e-07	1.98886e-05	8.92365e-08
777	0.000144026	4.29929e-07	8.26567e-05	1.68802e-07	2.00001e-05	8.92365e-08
778	0.000144456	4.29929e-07	8.2713e-05	1.68802e-07	2.00113e-05	8.92365e-08
779	0.000144886	4.29929e-07	8.3135e-05	1.68802e-07	2.00671e-05	8.92365e-08
780	0.000163373	4.29929e-07	9.30099e-05	1.68802e-07	2.38261e-05	8.92365e-08
781	0.00018315	4.29929e-07	0.000100465	1.68802e-07	2.66817e-05	8.92365e-08
782	0.000185729	4.29929e-07	0.000101647	1.68802e-07	2.69829e-05	8.92365e-08
783	0.000189169	4.29929e-07	0.000105051	1.68802e-07	2.82322e-05	8.92365e-08
784	0.000191318	4.29929e-07	0.000106767	1.68802e-07	2.88568e-05	8.92365e-08
785	0.000190458	4.29929e-07	0.000106683	1.68802e-07	2.88345e-05	8.92365e-08
786	0.000195618	4.29929e-07	0.000112394	1.68802e-07	3.03739e-05	8.92365e-08
787	0.000204646	4.29929e-07	0.000117796	2.25069e-07	3.15228e-05	6.69274e-08
788	0.000205506	4.29929e-07	0.000118358	2.53203e-07	3.17124e-05	6.69274e-08
789	0.000211095	4.29929e-07	0.000121369	2.53203e-07	3.24375e-05	6.69274e-08
790	0.000211095	4.29929e-07	0.000121481	2.53203e-07	3.24821e-05	6.69274e-08
791	0.000211525	4.29929e-07	0.00012241	2.53203e-07	3.26829e-05	6.69274e-08
792	0.000211525	4.29929e-07	0.000122578	2.53203e-07	3.2694e-05	6.69274e-08
793	0.000214104	4.29929e-07	0.000123788	2.53203e-07	3.29617e-05	7.80819e-08
794	0.000214534	4.29929e-07	0.000123816	2.53203e-07	3.2984e-05	7.80819e-08
795	0.000229582	4.29929e-07	0.000131075	2.53203e-07	3.54938e-05	7.80819e-08
796	0.000233021	8.59857e-07	0.000132791	2.53203e-07	3.59846e-05	7.80819e-08
797	0.00024162	8.59857e-07	0.000137517	2.53203e-07	3.73008e-05	7.80819e-08
798	0.000245059	8.59857e-07	0.000139065	2.53203e-07	3.79032e-05	7.80819e-08
799	0.000245059	8.59857e-07	0.000139093	2.53203e-07	3.79032e-05	6.69274e-08
800	0.000262257	8.59857e-07	0.000146605	2.53203e-07	4.03795e-05	6.69274e-08
801	0.000262257	8.59857e-07	0.000146689	2.53203e-07	4.04018e-05	6.69274e-08
802	0.000262257	8.59857e-07	0.000146717	2.53203e-07	4.0413e-05	6.69274e-08
803	0.000265266	8.59857e-07	0.00014773	2.53203e-07	4.0703e-05	6.69274e-08
804	0.000266986	8.59857e-07	0.000149249	2.81337e-07	4.10488e-05	6.69274e-08
805	0.000266556	8.59857e-07	0.000149418	2.81337e-07	4.10822e-05	6.69274e-08
806	0.000273865	8.59857e-07	0.000153441	2.81337e-07	4.21642e-05	6.69274e-08
807	0.000286333	8.59857e-07	0.000160615	3.0947e-07	4.36813e-05	6.69274e-08
808	0.000291922	8.59857e-07	0.000163907	3.0947e-07	4.45848e-05	6.69274e-08
809	0.000286333	8.59857e-07	0.000161262	3.0947e-07	4.39936e-05	6.69274e-08
810	0.000283323	8.59857e-07	0.000159884	3.0947e-07	4.37928e-05	6.69274e-08
811	0.000268276	8.59857e-07	0.000153919	3.0947e-07	4.23316e-05	6.69274e-08
812	0.000268276	8.59857e-07	0.00015496	3.37604e-07	4.24319e-05	6.69274e-08
813	0.000229152	4.29929e-07	0.000135661	3.0947e-07	3.79032e-05	6.69274e-08
814	0.0002442	4.29929e-07	0.000141569	4.22005e-07	3.94871e-05	6.69274e-08
815	0.000245059	4.29929e-07	0.00014185	4.22005e-07	3.95652e-05	6.69274e-08
816	0.000246779	4.29929e-07	0.000142581	4.22005e-07	3.98441e-05	6.69274e-08
817	0.000246779	4.29929e-07	0.000143454	4.22005e-07	3.9911e-05	6.69274e-08
818	0.000246779	4.29929e-07	0.000143594	4.22005e-07	3.9911e-05	6.69274e-08
819	0.000247639	4.29929e-07	0.000143904	4.22005e-07	3.99668e-05	6.69274e-08
820	0.000248069	4.29929e-07	0.000143819	4.22005e-07	3.99668e-05	6.69274e-08
821	0.0002442	4.29929e-07	0.000141822	4.22005e-07	3.96545e-05	5.57728e-08
822	0.0002442	4.29929e-07	0.00014154	4.22005e-07	3.96433e-05	5.57728e-08
823	0.000244629	8.59857e-07	0.000141315	4.22005e-07	3.95541e-05	5.57728e-08
824	0.000245059	8.59857e-07	0.000140978	3.93871e-07	3.95429e-05	5.57728e-08
825	0.000244629	8.59857e-07	0.000140556	3.93871e-07	3.94871e-05	5.57728e-08
826	0.0002442	8.59857e-07	0.000139515	3.93871e-07	3.92529e-05	5.57728e-08
827	0.000248499	8.59857e-07	0.000143116	3.93871e-07	4.03907e-05	5.57728e-08
828	0.000252368	8.59857e-07	0.000144466	3.93871e-07	4.07253e-05	6.69274e-08
829	0.000256238	8.59857e-07	0.000147223	3.93871e-07	4.12049e-05	7.80819e-08
830	0.000257527	8.59857e-07	0.000147167	3.65738e-07	4.11603e-05	7.80819e-08
831	0.000256238	8.59857e-07	0.000146126	3.65738e-07	4.10599e-05	7.80819e-08
832	0.000254518	8.59857e-07	0.000143932	3.65738e-07	4.07141e-05	7.80819e-08
833	0.000253658	8.59857e-07	0.000142553	3.65738e-07	4.06918e-05	7.80819e-08
834	0.000254088	8.59857e-07	0.000142497	3.65738e-07	4.07253e-05	6.69274e-08
835	0.000253228	8.59857e-07	0.000142328	3.65738e-07	4.06807e-05	6.69274e-08
836	0.000256667	8.59857e-07	0.000143116	3.65738e-07	4.09149e-05	6.69274e-08
837	0.000256667	8.59857e-07	0.000143454	3.37604e-07	4.09595e-05	5.57728e-08
838	0.000257957	8.59857e-07	0.000144213	3.37604e-07	4.10711e-05	4.46182e-08
839	0.000258387	8.59857e-07	0.000144551	3.37604e-07	4.11269e-05	4.46182e-08
840	0.000260967	8.59857e-07	0.000147561	3.37604e-07	4.16957e-05	4.46182e-08
841	0.000264836	8.59857e-07	0.000150262	3.37604e-07	4.2365e-05	4.46182e-08
842	0.000264406	8.59857e-07	0.000150009	3.37604e-07	4.22869e-05	4.46182e-08
843	0.000273005	8.59857e-07	0.000152428	3.37604e-07	4.28224e-05	4.46182e-08
844	0.000272575	8.59857e-07	0.0001524	3.37604e-07	4.28224e-05	4.46182e-08
845	0.000276014	8.59857e-07	0.000153272	3.37604e-07	4.31235e-05	4.46182e-08
846	0.000279024	8.59857e-07	0.000154313	3.37604e-07	4.3302e-05	4.46182e-08
847	0.000282033	8.59857e-07	0.000156676	3.37604e-07	4.38597e-05	4.46182e-08
848	0.000282463	8.59857e-07	0.000156901	3.37604e-07	4.39155e-05	4.46182e-08
849	0.000282463	8.59857e-07	0.000157211	3.37604e-07	4.39601e-05	4.46182e-08
850	0.000282463	8.59857e-07	0.000157633	3.37604e-07	4.41163e-05	4.46182e-08
851	0.000282893	8.59857e-07	0.000157689	3.37604e-07	4.41497e-05	4.46182e-08
852	0.000286333	8.59857e-07	0.000159968	3.37604e-07	4.47744e-05	4.46182e-08
853	0.000288912	8.59857e-07	0.00016174	3.37604e-07	4.53321e-05	4.46182e-08
854	0.000290632	8.59857e-07	0.000164076	3.37604e-07	4.59568e-05	4.46182e-08
855	0.000291062	8.59857e-07	0.00016416	3.37604e-07	4.59456e-05	4.46182e-08
856	0.000295791	8.59857e-07	0.000166776	3.37604e-07	4.69495e-05	4.46182e-08
857	0.00029966	8.59857e-07	0.000168577	3.37604e-07	4.7485e-05	4.46182e-08
858	0.00030052	8.59857e-07	0.000168774	3.37604e-07	4.75184e-05	4.46182e-08
859	0.00030095	8.59857e-07	0.000169533	3.37604e-07	4.76969e-05	4.46182e-08
860	0.000304819	8.59857e-07	0.000171672	3.37604e-07	4.81208e-05	4.46182e-08
861	0.000305679	8.59857e-07	0.000172713	3.37604e-07	4.82212e-05	4.46182e-08
862	0.000308259	8.59857e-07	0.000175048	3.37604e-07	4.86339e-05	4.46182e-08
863	0.000309979	8.59857e-07	0.000176032	3.37604e-07	4.87677e-05	4.46182e-08
864	0.000312558	8.59857e-07	0.000178199	3.37604e-07	4.92474e-05	4.46182e-08
865	0.000314708	8.59857e-07	0.000179211	3.37604e-07	4.95039e-05	4.46182e-08
866	0.000315138	8.59857e-07	0.000179465	3.37604e-07	4.96489e-05	4.46182e-08
867	0.000320297	8.59857e-07	0.000181884	3.37604e-07	5.01063e-05	4.46182e-08
868	0.000322876	8.59857e-07	0.000182869	3.37604e-07	5.03405e-05	5.57728e-08
869	0.000322876	8.59857e-07	0.000183235	3.37604e-07	5.0374e-05	5.57728e-08
870	0.000326746	8.59857e-07	0.000184866	3.37604e-07	5.07644e-05	5.57728e-08
871	0.000327606	8.59857e-07	0.000185513	3.37604e-07	5.08983e-05	5.57728e-08
872	0.000328895	8.59857e-07	0.000185767	3.37604e-07	5.09875e-05	5.57728e-08
873	0.000332765	8.59857e-07	0.000187117	3.37604e-07	5.13444e-05	5.57728e-08
874	0.000349532	8.59857e-07	0.000194797	3.37604e-07	5.40215e-05	5.57728e-08
875	0.000349962	8.59857e-07	0.000194797	3.0947e-07	5.40773e-05	5.57728e-08
876	0.000370599	8.59857e-07	0.000207373	3.0947e-07	5.7881e-05	5.57728e-08
877	0.000380487	8.59857e-07	0.000211509	3.0947e-07	5.92084e-05	5.57728e-08
878	0.000388656	8.59857e-07	0.00021435	3.0947e-07	6.02792e-05	5.57728e-08
879	0.000398544	8.59857e-07	0.000218092	3.0947e-07	6.14505e-05	5.57728e-08
880	0.00042391	8.59857e-07	0.000229064	3.0947e-07	6.46853e-05	5.57728e-08
881	0.00042477	8.59857e-07	0.000229402	3.0947e-07	6.48638e-05	5.57728e-08
882	0.000411872	8.59857e-07	0.000223494	3.0947e-07	6.28894e-05	5.57728e-08
883	0.000411872	8.59857e-07	0.000223606	3.0947e-07	6.28783e-05	5.57728e-08
884	0.000408002	8.59857e-07	0.000222031	3.0947e-07	6.22313e-05	5.57728e-08
885	0.0004209	1.28979e-06	0.000230696	3.37604e-07	6.43283e-05	5.57728e-08
886	0.00042176	1.28979e-06	0.000232159	3.37604e-07	6.44845e-05	5.57728e-08
887	0.00042305	1.28979e-06	0.000232722	3.37604e-07	6.46184e-05	5.57728e-08
888	0.00042305	1.28979e-06	0.000233031	3.37604e-07	6.46518e-05	5.57728e-08
889	0.00042477	1.28979e-06	0.000234438	3.37604e-07	6.49642e-05	5.57728e-08
890	0.000426059	1.28979e-06	0.000235057	3.37604e-07	6.50199e-05	5.57728e-08
891	0.000426489	1.28979e-06	0.000235254	3.37604e-07	6.51092e-05	5.57728e-08
892	0.000426489	1.28979e-06	0.000235282	3.37604e-07	6.51203e-05	5.57728e-08
893	0.000426919	1.28979e-06	0.000235282	3.37604e-07	6.50534e-05	5.57728e-08
894	0.000427349	1.28979e-06	0.000235338	3.0947e-07	6.50645e-05	5.57728e-08
895	0.000427779	1.28979e-06	0.000235141	3.0947e-07	6.50311e-05	5.57728e-08
896	0.000435088	1.28979e-06	0.000239924	3.37604e-07	6.67377e-05	5.57728e-08
897	0.000438527	1.28979e-06	0.000241302	3.37604e-07	6.7117e-05	5.57728e-08
898	0.000439387	1.28979e-06	0.000241471	3.37604e-07	6.71839e-05	5.57728e-08
899	0.000437238	1.28979e-06	0.000241359	3.37604e-07	6.71058e-05	5.57728e-08
900	0.000438527	1.28979e-06	0.000242343	3.37604e-07	6.72843e-05	5.57728e-08
901	0.000437667	1.28979e-06	0.000242287	3.37604e-07	6.73066e-05	5.57728e-08
902	0.000436808	1.28979e-06	0.000239024	3.0947e-07	6.60796e-05	5.57728e-08
903	0.000435948	1.28979e-06	0.000239108	3.0947e-07	6.61131e-05	5.57728e-08
904	0.000436378	1.28979e-06	0.000239446	3.0947e-07	6.618e-05	5.57728e-08
905	0.000436808	1.28979e-06	0.000239671	3.0947e-07	6.62804e-05	5.57728e-08
906	0.000443257	1.28979e-06	0.000244285	3.37604e-07	6.73624e-05	5.57728e-08
907	0.000444116	1.28979e-06	0.000245748	3.37604e-07	6.76859e-05	5.57728e-08
908	0.000450995	1.28979e-06	0.000248392	3.37604e-07	6.91025e-05	5.57728e-08
909	0.000448846	1.28979e-06	0.000246198	3.37604e-07	6.85336e-05	5.57728e-08
910	0.000447126	8.59857e-07	0.000245663	3.37604e-07	6.83998e-05	5.57728e-08
911	0.000447556	8.59857e-07	0.000245297	3.37604e-07	6.83998e-05	5.57728e-08
912	0.000447986	8.59857e-07	0.000245354	3.37604e-07	6.84332e-05	5.57728e-08
913	0.000448416	8.59857e-07	0.000245354	3.37604e-07	6.84667e-05	5.57728e-08
914	0.000457444	8.59857e-07	0.00025129	3.0947e-07	7.00953e-05	5.57728e-08
915	0.000460884	8.59857e-07	0.000252303	3.0947e-07	7.06307e-05	5.57728e-08
916	0.000462603	8.59857e-07	0.000252528	3.0947e-07	7.05972e-05	5.57728e-08
917	0.000462603	8.59857e-07	0.0002525	3.0947e-07	7.06084e-05	5.57728e-08
918	0.000468192	8.59857e-07	0.00025506	3.0947e-07	7.11996e-05	5.57728e-08
919	0.000470772	8.59857e-07	0.000257423	3.0947e-07	7.16457e-05	5.57728e-08
920	0.000468622	8.59857e-07	0.000257732	3.37604e-07	7.14561e-05	5.57728e-08
921	0.000469052	8.59857e-07	0.000257958	3.0947e-07	7.14226e-05	5.57728e-08
922	0.000469052	8.59857e-07	0.000257929	3.0947e-07	7.14115e-05	5.57728e-08
923	0.000469052	8.59857e-07	0.000258323	3.0947e-07	7.14673e-05	5.57728e-08
924	0.000469912	8.59857e-07	0.000258155	3.0947e-07	7.14338e-05	4.46182e-08
925	0.000469052	8.59857e-07	0.000258605	3.37604e-07	7.15007e-05	4.46182e-08
926	0.000468622	8.59857e-07	0.00025883	3.37604e-07	7.14673e-05	4.46182e-08
927	0.000467333	8.59857e-07	0.00025762	3.37604e-07	7.11772e-05	4.46182e-08
928	0.000469482	8.59857e-07	0.000258577	3.37604e-07	7.16011e-05	4.46182e-08
929	0.000471202	8.59857e-07	0.000259111	3.37604e-07	7.18242e-05	4.46182e-08
930	0.00048023	8.59857e-07	0.000262825	3.65738e-07	7.33189e-05	4.46182e-08
931	0.00048324	8.59857e-07	0.000264147	3.65738e-07	7.37093e-05	4.46182e-08
932	0.000444116	8.59857e-07	0.000245607	3.37604e-07	6.7764e-05	4.46182e-08
933	0.000418751	8.59857e-07	0.000234747	2.81337e-07	6.40941e-05	3.34637e-08
934	0.000418321	8.59857e-07	0.000234353	2.81337e-07	6.40495e-05	3.34637e-08
935	0.000409292	8.59857e-07	0.000229936	2.81337e-07	6.22759e-05	3.34637e-08
936	0.000403703	8.59857e-07	0.000227686	3.0947e-07	6.14728e-05	3.34637e-08
937	0.000401123	8.59857e-07	0.000225351	3.37604e-07	6.07477e-05	3.34637e-08
938	0.000400264	8.59857e-07	0.000223409	3.37604e-07	6.03462e-05	3.34637e-08
939	0.000394245	8.59857e-07	0.000219189	3.0947e-07	5.95096e-05	3.34637e-08
940	0.000395104	8.59857e-07	0.000219949	3.0947e-07	5.9755e-05	3.34637e-08
941	0.000395534	8.59857e-07	0.000220174	3.37604e-07	5.98888e-05	3.34637e-08
942	0.000396824	8.59857e-07	0.000220118	3.37604e-07	5.99669e-05	3.34637e-08
943	0.000396394	8.59857e-07	0.000219949	3.37604e-07	5.99e-05	3.34637e-08
944	0.000396394	8.59857e-07	0.000219752	3.37604e-07	5.99446e-05	3.34637e-08
945	0.000396824	8.59857e-07	0.00022054	3.65738e-07	6.01231e-05	4.46182e-08
946	0.000376618	8.59857e-07	0.000210693	3.65738e-07	5.74794e-05	4.46182e-08
947	0.000369739	8.59857e-07	0.000206642	3.93871e-07	5.63975e-05	4.46182e-08
948	0.000362	8.59857e-07	0.000203322	3.93871e-07	5.55943e-05	4.46182e-08
949	0.000347382	8.59857e-07	0.000194263	3.65738e-07	5.34861e-05	4.46182e-08
950	0.000343943	8.59857e-07	0.000191703	3.65738e-07	5.27611e-05	4.46182e-08
951	0.000314708	8.59857e-07	0.000176201	3.65738e-07	4.86004e-05	4.46182e-08
952	0.000313418	8.59857e-07	0.000175723	3.65738e-07	4.85112e-05	3.34637e-08
953	0.000313848	8.59857e-07	0.000175948	3.65738e-07	4.85781e-05	3.34637e-08
954	0.000315998	8.59857e-07	0.000177017	3.93871e-07	4.88012e-05	3.34637e-08
955	0.000310409	8.59857e-07	0.000175132	3.93871e-07	4.82323e-05	3.34637e-08
956	0.000310409	8.59857e-07	0.000175076	3.93871e-07	4.82212e-05	3.34637e-08
957	0.000310838	8.59857e-07	0.000175104	3.93871e-07	4.82992e-05	3.34637e-08
958	0.000310838	8.59857e-07	0.000174963	4.22005e-07	4.82546e-05	3.34637e-08
959	0.000310409	8.59857e-07	0.000174991	4.22005e-07	4.82212e-05	3.34637e-08
960	0.000312128	8.59857e-07	0.000175413	4.22005e-07	4.84554e-05	3.34637e-08
961	0.000312558	8.59857e-07	0.000175835	4.22005e-07	4.86673e-05	3.34637e-08
962	0.000312558	8.59857e-07	0.000176032	4.22005e-07	4.87008e-05	3.34637e-08
963	0.000312128	8.59857e-07	0.000174991	4.22005e-07	4.84331e-05	3.34637e-08
964	0.000312558	8.59857e-07	0.000174991	4.22005e-07	4.84554e-05	3.34637e-08
965	0.000312128	8.59857e-07	0.000175132	4.22005e-07	4.85446e-05	3.34637e-08
966	0.000315138	8.59857e-07	0.000175864	4.22005e-07	4.8857e-05	3.34637e-08
967	0.000316857	8.59857e-07	0.000176595	4.22005e-07	4.90578e-05	3.34637e-08
968	0.000316857	8.59857e-07	0.000176876	4.22005e-07	4.92362e-05	3.34637e-08
969	0.000319437	8.59857e-07	0.00017893	4.22005e-07	5.01397e-05	3.34637e-08
970	0.000319867	8.59857e-07	0.000179099	4.22005e-07	5.01844e-05	3.34637e-08
971	0.000320297	8.59857e-07	0.000179183	4.22005e-07	5.01844e-05	3.34637e-08
972	0.000320297	8.59857e-07	0.000179437	4.22005e-07	5.02178e-05	3.34637e-08
973	0.000320297	8.59857e-07	0.000179605	4.22005e-07	5.02736e-05	3.34637e-08
974	0.000321587	8.59857e-07	0.000180252	4.22005e-07	5.04521e-05	3.34637e-08
975	0.000321587	4.29929e-07	0.000180337	4.22005e-07	5.05078e-05	3.34637e-08
976	0.000321587	4.29929e-07	0.000180365	4.22005e-07	5.05078e-05	3.34637e-08
977	0.000321587	4.29929e-07	0.000180449	4.22005e-07	5.05302e-05	2.23091e-08
978	0.000321587	4.29929e-07	0.000180196	4.22005e-07	5.05302e-05	2.23091e-08
979	0.000311698	4.29929e-07	0.000174907	4.22005e-07	4.88347e-05	2.23091e-08
980	0.000311698	4.29929e-07	0.000174907	4.22005e-07	4.88012e-05	1.11546e-08
981	0.000311698	4.29929e-07	0.00017502	4.22005e-07	4.88681e-05	1.11546e-08
982	0.000309979	4.29929e-07	0.000174176	4.22005e-07	4.87231e-05	1.11546e-08
983	0.000309979	4.29929e-07	0.000173641	4.22005e-07	4.8567e-05	1.11546e-08
984	0.000312558	4.29929e-07	0.000173219	4.22005e-07	4.84777e-05	2.23091e-08
985	0.000311698	4.29929e-07	0.000172966	4.22005e-07	4.83327e-05	2.23091e-08
986	0.000311268	4.29929e-07	0.000172769	4.22005e-07	4.82769e-05	2.23091e-08
987	0.000309549	4.29929e-07	0.000172459	4.22005e-07	4.81765e-05	2.23091e-08
988	0.000308689	4.29929e-07	0.000172291	4.22005e-07	4.81542e-05	2.23091e-08
989	0.000308259	4.29929e-07	0.000172234	4.22005e-07	4.81542e-05	5.57728e-08
990	0.000308259	4.29929e-07	0.000172094	4.22005e-07	4.81208e-05	5.57728e-08
991	0.000306969	4.29929e-07	0.000170968	4.22005e-07	4.78531e-05	5.57728e-08
992	0.000304819	4.29929e-07	0.000169955	4.22005e-07	4.76411e-05	5.57728e-08
993	0.00030052	4.29929e-07	0.000166467	4.22005e-07	4.69272e-05	5.57728e-08
994	0.0002988	4.29929e-07	0.000165735	4.22005e-07	4.67822e-05	5.57728e-08
995	0.000297511	4.29929e-07	0.000165257	4.22005e-07	4.67265e-05	5.57728e-08
996	0.000294501	4.29929e-07	0.000163625	4.22005e-07	4.62691e-05	5.57728e-08
997	0.000291492	4.29929e-07	0.000161853	4.22005e-07	4.60014e-05	5.57728e-08
998	0.000291492	4.29929e-07	0.000161347	4.22005e-07	4.59568e-05	5.57728e-08
999	0.000287622	4.29929e-07	0.000158167	4.22005e-07	4.54994e-05	5.57728e-08
1000	0.000287622	4.29929e-07	0.000158027	4.22005e-07	4.54883e-05	5.57728e-08
1001	0.000286762	4.29929e-07	0.000157408	4.22005e-07	4.53433e-05	5.57728e-08
1002	0.000286762	4.29929e-07	0.000157914	4.22005e-07	4.54437e-05	5.57728e-08
1003	0.000286333	4.29929e-07	0.000157155	4.22005e-07	4.51871e-05	5.57728e-08
1004	0.000284183	4.29929e-07	0.000154988	4.22005e-07	4.45736e-05	6.69274e-08
1005	0.000279024	4.29929e-07	0.000151134	3.65738e-07	4.38486e-05	6.69274e-08
1006	0.000274295	4.29929e-07	0.000147589	3.65738e-07	4.29562e-05	6.69274e-08
1007	0.000268276	4.29929e-07	0.000143791	3.37604e-07	4.21085e-05	6.69274e-08
1008	0.000263976	4.29929e-07	0.000141372	3.37604e-07	4.16288e-05	6.69274e-08
1009	0.000263976	4.29929e-07	0.000141203	3.37604e-07	4.16177e-05	6.69274e-08
1010	0.000263546	4.29929e-07	0.000141062	3.37604e-07	4.15842e-05	6.69274e-08
1011	0.000272575	4.29929e-07	0.000144523	3.37604e-07	4.28335e-05	6.69274e-08
1012	0.000270855	4.29929e-07	0.000144185	3.37604e-07	4.2722e-05	6.69274e-08
1013	0.000272575	4.29929e-07	0.000144269	3.37604e-07	4.28112e-05	6.69274e-08
1014	0.000273865	4.29929e-07	0.000144354	3.37604e-07	4.28335e-05	6.69274e-08
1015	0.000274724	4.29929e-07	0.000144326	3.37604e-07	4.2867e-05	6.69274e-08
1016	0.000270425	4.29929e-07	0.000140837	3.37604e-07	4.20415e-05	6.69274e-08
1017	0.000269995	4.29929e-07	0.000140471	3.37604e-07	4.19077e-05	6.69274e-08
1018	0.000269565	4.29929e-07	0.000140021	3.37604e-07	4.17069e-05	6.69274e-08
1019	0.000269135	4.29929e-07	0.000139937	3.37604e-07	4.16846e-05	6.69274e-08
1020	0.000269135	4.29929e-07	0.000139824	3.37604e-07	4.16623e-05	6.69274e-08
1021	0.000268276	4.29929e-07	0.000139121	3.37604e-07	4.15954e-05	6.69274e-08
1022	0.000268276	4.29929e-07	0.000138924	3.37604e-07	4.15619e-05	6.69274e-08
1023	0.000266986	4.29929e-07	0.000138277	3.37604e-07	4.14169e-05	6.69274e-08
1024	0.000267416	4.29929e-07	0.000138615	3.37604e-07	4.15842e-05	6.69274e-08
1025	0.000261397	4.29929e-07	0.000137095	3.37604e-07	4.11715e-05	6.69274e-08
1026	0.000230442	4.29929e-07	0.000121115	3.0947e-07	3.57504e-05	6.69274e-08
1027	0.000235171	4.29929e-07	0.000123169	3.0947e-07	3.652e-05	6.69274e-08
1028	0.000208085	4.29929e-07	0.000107161	2.81337e-07	3.16343e-05	7.80819e-08
1029	0.000218834	4.29929e-07	0.000109327	2.81337e-07	3.26717e-05	7.80819e-08
1030	0.000208515	4.29929e-07	0.000105473	2.53203e-07	3.14447e-05	7.80819e-08
1031	0.000192178	4.29929e-07	9.68361e-05	2.53203e-07	2.95373e-05	7.80819e-08
1032	0.000152625	0	7.7874e-05	1.40668e-07	2.4395e-05	6.69274e-08
1033	0.000150905	0	7.72832e-05	1.40668e-07	2.4105e-05	6.69274e-08
1034	0.000153914	0	7.91119e-05	1.40668e-07	2.46739e-05	6.69274e-08
1035	0.000156064	0	7.97589e-05	1.40668e-07	2.48077e-05	6.69274e-08
1036	0.000161653	0	8.21503e-05	1.12535e-07	2.54993e-05	6.69274e-08
1037	0.000165523	0	8.40915e-05	1.12535e-07	2.59901e-05	6.69274e-08
1038	0.000166382	0	8.44291e-05	1.12535e-07	2.60682e-05	6.69274e-08
1039	0.000167672	0	8.5245e-05	1.12535e-07	2.61574e-05	6.69274e-08
1040	0.000168532	0	8.5667e-05	1.12535e-07	2.62132e-05	6.69274e-08
1041	0.000169392	0	8.60609e-05	1.12535e-07	2.6269e-05	6.69274e-08
1042	0.000171112	0	8.64547e-05	1.12535e-07	2.63917e-05	6.69274e-08
1043	0.000175411	0	8.8818e-05	1.12535e-07	2.69829e-05	6.69274e-08
1044	0.000176271	0	8.96339e-05	1.12535e-07	2.72171e-05	6.69274e-08
1045	0.000177131	0	9.04216e-05	1.12535e-07	2.73175e-05	6.69274e-08
1046	0.000176701	0	9.03653e-05	1.12535e-07	2.73287e-05	6.69274e-08
1047	0.000175411	0	8.99715e-05	1.12535e-07	2.72283e-05	6.69274e-08
1048	0.000175411	0	8.99715e-05	1.12535e-07	2.71614e-05	6.69274e-08
1049	0.000171971	0	8.89868e-05	1.40668e-07	2.6849e-05	6.69274e-08
1050	0.000171542	0	8.84804e-05	1.40668e-07	2.65479e-05	6.69274e-08
1051	0.000166812	0	8.58921e-05	1.12535e-07	2.59455e-05	6.69274e-08
1052	0.000168532	0	8.5667e-05	1.12535e-07	2.59567e-05	6.69274e-08
1053	0.000170252	0	8.80021e-05	1.12535e-07	2.61686e-05	6.69274e-08
1054	0.00018358	0	9.45854e-05	1.12535e-07	2.78976e-05	6.69274e-08
1055	0.00017971	0	9.39102e-05	1.12535e-07	2.74625e-05	6.69274e-08
1056	0.00017971	0	9.37976e-05	1.12535e-07	2.74402e-05	6.69274e-08
1057	0.00017971	0	9.39664e-05	1.12535e-07	2.75406e-05	6.69274e-08
1058	0.00018057	0	9.4726e-05	1.12535e-07	2.76298e-05	6.69274e-08
1059	0.000181	0	9.50074e-05	1.12535e-07	2.7641e-05	6.69274e-08
1060	0.000187449	0	9.68079e-05	1.12535e-07	2.8288e-05	7.80819e-08
1061	0.000187449	0	9.72299e-05	1.12535e-07	2.83884e-05	7.80819e-08
1062	0.000191318	0	9.95369e-05	1.12535e-07	2.91022e-05	1.00391e-07
1063	0.000191748	0	9.97057e-05	1.12535e-07	2.91246e-05	1.00391e-07
1064	0.000191748	0	9.97338e-05	1.12535e-07	2.91246e-05	1.00391e-07
1065	0.000191748	0	9.98745e-05	1.12535e-07	2.91357e-05	1.67318e-07
1066	0.000191748	0	9.99026e-05	1.12535e-07	2.92138e-05	1.78473e-07
1067	0.000187879	0	9.89461e-05	1.12535e-07	2.87007e-05	1.78473e-07
1068	0.000195188	0	0.000102941	1.12535e-07	2.9593e-05	2.00782e-07
1069	0.000201637	0	0.000106542	1.12535e-07	3.05635e-05	2.00782e-07
1070	0.000201637	0	0.000106289	1.40668e-07	3.05746e-05	2.00782e-07
1071	0.000202066	0	0.000106627	1.40668e-07	3.06416e-05	2.00782e-07
1072	0.000201637	0	0.000106373	1.40668e-07	3.05412e-05	2.00782e-07
1073	0.000201637	0	0.000106317	1.40668e-07	3.05189e-05	2.00782e-07
1074	0.000202066	0	0.000106008	1.40668e-07	3.04296e-05	2.00782e-07
1075	0.000203786	0	0.000107274	1.40668e-07	3.06639e-05	2.00782e-07
1076	0.000202496	0	0.00010702	1.40668e-07	3.0597e-05	2.00782e-07
1077	0.000203356	0	0.000107358	1.12535e-07	3.06527e-05	2.00782e-07
1078	0.000203786	0	0.000107949	1.12535e-07	3.08424e-05	2.00782e-07
1079	0.000203786	0	0.000108202	1.12535e-07	3.07866e-05	2.00782e-07
1080	0.000202926	0	0.000107893	1.12535e-07	3.03627e-05	2.00782e-07
1081	0.000199917	0	0.000107049	1.12535e-07	3.02289e-05	2.00782e-07
1082	0.000185729	0	9.99026e-05	1.12535e-07	2.78195e-05	2.00782e-07
1083	0.00018315	0	9.67235e-05	8.4401e-08	2.70833e-05	2.00782e-07
1084	0.000184869	0	9.86929e-05	8.4401e-08	2.75518e-05	2.00782e-07
1085	0.000184009	0	9.86929e-05	8.4401e-08	2.75406e-05	2.00782e-07
1086	0.000188309	0	9.97338e-05	8.4401e-08	2.78083e-05	2.00782e-07
1087	0.000189169	0	0.000100071	8.4401e-08	2.79199e-05	2.00782e-07
1088	0.000190028	0	0.000100437	8.4401e-08	2.79645e-05	2.00782e-07
1089	0.000189599	0	0.000100972	8.4401e-08	2.81095e-05	2.00782e-07
1090	0.000189599	0	0.000101084	8.4401e-08	2.81206e-05	2.00782e-07
1091	0.000189599	0	0.000101169	8.4401e-08	2.8143e-05	2.00782e-07
1092	0.000190028	0	0.000101253	8.4401e-08	2.81541e-05	2.00782e-07
1093	0.000191748	0	0.000101985	8.4401e-08	2.82657e-05	2.00782e-07
1094	0.000191748	0	0.000102181	8.4401e-08	2.82099e-05	1.89628e-07
1095	0.000195618	0	0.000103307	8.4401e-08	2.84664e-05	1.78473e-07
1096	0.000210665	0	0.000110593	8.4401e-08	3.04296e-05	1.67318e-07
1097	0.000211095	0	0.000110678	8.4401e-08	3.04296e-05	1.67318e-07
1098	0.000211095	0	0.000110819	8.4401e-08	3.04854e-05	1.67318e-07
1099	0.000212385	0	0.000111466	8.4401e-08	3.06081e-05	1.67318e-07
1100	0.000213245	0	0.00011321	8.4401e-08	3.09204e-05	1.89628e-07
1101	0.000213675	0	0.000113238	8.4401e-08	3.09204e-05	1.89628e-07
1102	0.000214534	0	0.000113998	8.4401e-08	3.10543e-05	1.89628e-07
1103	0.000214534	0	0.000114054	8.4401e-08	3.10654e-05	1.89628e-07
1104	0.000214534	0	0.00011411	8.4401e-08	3.10766e-05	1.89628e-07
1105	0.000217544	0	0.000115179	8.4401e-08	3.13778e-05	1.89628e-07
1106	0.000218404	0	0.000116164	8.4401e-08	3.15451e-05	1.89628e-07
1107	0.000218404	0	0.000116502	8.4401e-08	3.15339e-05	1.89628e-07
1108	0.000218404	0	0.000116642	8.4401e-08	3.15451e-05	1.89628e-07
1109	0.000219264	0	0.000117205	8.4401e-08	3.16343e-05	1.89628e-07
1110	0.000219264	0	0.000117261	8.4401e-08	3.16343e-05	1.89628e-07
1111	0.000219264	0	0.000117514	8.4401e-08	3.16789e-05	1.89628e-07
1112	0.000217114	0	0.000117683	8.4401e-08	3.15005e-05	1.89628e-07
1113	0.000218404	0	0.000118724	8.4401e-08	3.16009e-05	1.89628e-07
1114	0.000218834	0	0.000119005	8.4401e-08	3.1612e-05	1.89628e-07
1115	0.000219694	0	0.000119624	8.4401e-08	3.16455e-05	2.00782e-07
1116	0.000219264	0	0.000119906	8.4401e-08	3.1612e-05	2.00782e-07
1117	0.000216254	0	0.00011833	8.4401e-08	3.10543e-05	2.00782e-07
1118	0.000211955	0	0.000117402	8.4401e-08	3.07977e-05	2.00782e-07
1119	0.000213245	0	0.00011743	8.4401e-08	3.06639e-05	2.11937e-07
1120	0.000213245	0	0.000117233	8.4401e-08	3.05189e-05	2.11937e-07
1121	0.000209805	0	0.000116389	8.4401e-08	2.97715e-05	2.11937e-07
1122	0.000209805	0	0.00011622	8.4401e-08	2.97492e-05	2.11937e-07
1123	0.000211955	0	0.000116867	8.4401e-08	2.99611e-05	2.11937e-07
1124	0.000211955	0	0.000117149	8.4401e-08	2.99946e-05	2.11937e-07
1125	0.000212385	0	0.000118246	8.4401e-08	3.01619e-05	2.23091e-07
1126	0.000213245	0	0.000119118	8.4401e-08	3.02177e-05	2.23091e-07
1127	0.000213245	0	0.000119202	8.4401e-08	3.02289e-05	2.23091e-07
1128	0.000213245	0	0.000119259	8.4401e-08	3.02512e-05	2.23091e-07
1129	0.000213245	0	0.00011923	8.4401e-08	3.02512e-05	2.23091e-07
1130	0.000213675	0	0.00011923	8.4401e-08	3.02735e-05	2.23091e-07
1131	0.000213675	0	0.000119259	8.4401e-08	3.02623e-05	2.23091e-07
1132	0.000214104	0	0.000119287	8.4401e-08	3.02846e-05	2.23091e-07
1133	0.000214104	0	0.000119568	8.4401e-08	3.03627e-05	2.23091e-07
1134	0.000214104	0	0.000119568	8.4401e-08	3.0385e-05	2.23091e-07
1135	0.000215394	0	0.000119934	8.4401e-08	3.04966e-05	2.23091e-07
1136	0.000217544	0	0.000120468	8.4401e-08	3.0597e-05	2.23091e-07
1137	0.000217544	0	0.000120918	8.4401e-08	3.06304e-05	2.34246e-07
1138	0.000217544	0	0.000120918	8.4401e-08	3.06081e-05	2.34246e-07
1139	0.000217114	0	0.000120637	8.4401e-08	3.05412e-05	2.34246e-07
1140	0.000217114	0	0.000120806	8.4401e-08	3.05746e-05	2.34246e-07
1141	0.000217974	0	0.000120975	8.4401e-08	3.06193e-05	2.23091e-07
1142	0.000217974	0	0.000121087	1.12535e-07	3.06416e-05	2.23091e-07
1143	0.000220124	0	0.000122663	1.12535e-07	3.1032e-05	2.23091e-07
1144	0.000220553	0	0.000122775	1.12535e-07	3.10654e-05	2.23091e-07
1145	0.000220553	0	0.000122803	1.12535e-07	3.10654e-05	2.23091e-07
1146	0.000220553	0	0.000122803	1.12535e-07	3.10766e-05	2.23091e-07
1147	0.000220553	0	0.00012286	1.40668e-07	3.10989e-05	2.23091e-07
1148	0.000220553	0	0.000122916	1.40668e-07	3.10878e-05	2.23091e-07
1149	0.000220124	0	0.000122832	1.40668e-07	3.10431e-05	2.23091e-07
1150	0.000220553	0	0.000123282	1.68802e-07	3.10654e-05	3.45791e-07
1151	0.000220124	0	0.000123254	1.68802e-07	3.10543e-05	3.681e-07
1152	0.000220983	0	0.000123704	1.96936e-07	3.1177e-05	4.35028e-07
1153	0.000221413	0	0.000123535	1.96936e-07	3.11324e-05	4.46182e-07
1154	0.000219264	0	0.000122832	1.96936e-07	3.08981e-05	4.68492e-07
1155	0.000216684	0	0.000121988	1.96936e-07	3.07197e-05	4.57337e-07
1156	0.000217114	0	0.000122044	1.96936e-07	3.0675e-05	4.57337e-07
1157	0.000221413	0	0.000123591	2.25069e-07	3.09874e-05	5.91192e-07
1158	0.000224853	0	0.000124576	2.53203e-07	3.11435e-05	6.02346e-07
1159	0.000211095	0	0.000118696	2.25069e-07	2.91915e-05	6.02346e-07
1160	0.000211955	0	0.000120665	2.25069e-07	2.9515e-05	6.02346e-07
1161	0.000222703	0	0.000126264	2.25069e-07	3.14224e-05	6.02346e-07
1162	0.000219694	0	0.000125392	2.25069e-07	3.11547e-05	6.3581e-07
1163	0.000210235	0	0.00012241	2.25069e-07	2.97715e-05	6.58119e-07
1164	0.000211095	0	0.000123169	2.25069e-07	2.99054e-05	6.69274e-07
1165	0.000212385	0	0.000123901	1.96936e-07	3.00281e-05	6.91583e-07
1166	0.000212385	0	0.000124069	1.96936e-07	3.00615e-05	6.91583e-07
1167	0.000211525	0	0.000124154	1.96936e-07	3.00727e-05	6.91583e-07
1168	0.000211955	0	0.000124154	1.96936e-07	3.00504e-05	6.91583e-07
1169	0.000211955	0	0.000124182	1.96936e-07	3.00838e-05	7.02737e-07
1170	0.000211525	0	0.000123929	1.96936e-07	3.00727e-05	7.02737e-07
1171	0.000211525	0	0.000123929	1.96936e-07	3.00727e-05	7.02737e-07
1172	0.000209375	0	0.000123563	2.25069e-07	2.98831e-05	8.36592e-07
1173	0.000209375	0	0.000123591	3.0947e-07	2.98384e-05	9.92756e-07
1174	0.000210235	0	0.000123676	3.37604e-07	2.98161e-05	1.04853e-06
1175	0.000207656	0	0.000122325	3.37604e-07	2.9448e-05	1.26047e-06
1176	0.000207226	0	0.000122016	3.37604e-07	2.93365e-05	1.27162e-06
1177	0.000205506	0	0.000120159	3.37604e-07	2.88568e-05	1.33855e-06
1178	0.000204216	0	0.000119259	3.37604e-07	2.86226e-05	1.33855e-06
1179	0.000196047	0	0.000115686	3.37604e-07	2.7351e-05	1.41663e-06
1180	0.000198197	0	0.000115601	3.65738e-07	2.73175e-05	1.53933e-06
1181	0.000148755	0	9.2813e-05	3.65738e-07	2.08813e-05	1.56164e-06
1182	0.000143166	0	9.0084e-05	3.65738e-07	2.01228e-05	1.57279e-06
1183	0.000141876	0	9.02809e-05	3.65738e-07	2.0134e-05	1.63972e-06
1184	0.000141447	0	8.99433e-05	3.65738e-07	2.00224e-05	1.63972e-06
1185	0.000135857	0	8.58358e-05	3.65738e-07	1.91747e-05	1.63972e-06
1186	0.000132848	0	8.45135e-05	3.65738e-07	1.89516e-05	1.65087e-06
1187	0.000125109	0	7.93369e-05	3.65738e-07	1.78808e-05	1.66203e-06
1188	0.000124679	0	7.88587e-05	3.65738e-07	1.77692e-05	1.66203e-06
1189	0.000124679	0	7.71988e-05	3.65738e-07	1.74457e-05	1.66203e-06
1190	0.000125109	0	7.70862e-05	3.65738e-07	1.74011e-05	1.66203e-06
1191	0.000126399	0	7.74801e-05	3.65738e-07	1.74569e-05	1.67318e-06
1192	0.000127259	0	7.77333e-05	3.65738e-07	1.77692e-05	1.67318e-06
1193	0.000127689	0	7.77896e-05	3.65738e-07	1.78696e-05	1.67318e-06
1194	0.000127259	0	7.74801e-05	3.65738e-07	1.77692e-05	1.67318e-06
1195	0.00011909	0	7.3035e-05	3.65738e-07	1.66872e-05	1.67318e-06
1196	0.000116511	0	7.14032e-05	3.65738e-07	1.63526e-05	1.67318e-06
1197	0.000116941	0	7.01654e-05	3.65738e-07	1.61518e-05	1.67318e-06
1198	0.000117371	0	7.01654e-05	3.65738e-07	1.62076e-05	1.67318e-06
1199	0.000117371	0	7.00247e-05	3.65738e-07	1.62076e-05	1.67318e-06
1200	0.000117371	0	7.00247e-05	3.65738e-07	1.62187e-05	1.67318e-06
1201	0.000117371	0	7.00528e-05	3.65738e-07	1.62076e-05	1.67318e-06
1202	0.000117371	0	6.99966e-05	3.65738e-07	1.62187e-05	1.67318e-06
1203	0.000116941	0	6.9884e-05	3.65738e-07	1.61964e-05	1.67318e-06
1204	0.000116941	0	6.9884e-05	3.65738e-07	1.62076e-05	1.67318e-06
1205	0.000116941	0	6.99684e-05	3.65738e-07	1.62299e-05	1.68434e-06
1206	0.000117371	0	7.0081e-05	3.65738e-07	1.62745e-05	1.69549e-06
1207	0.000117371	0	7.01091e-05	3.65738e-07	1.6308e-05	1.69549e-06
1208	0.000117371	0	7.01372e-05	3.65738e-07	1.62968e-05	1.69549e-06
1209	0.000117371	0	7.00247e-05	3.65738e-07	1.6241e-05	1.68434e-06
1210	0.000117371	0	6.99684e-05	3.65738e-07	1.6241e-05	1.68434e-06
1211	0.000117371	0	6.99684e-05	3.65738e-07	1.6241e-05	1.68434e-06
1212	0.000117371	0	6.99403e-05	3.65738e-07	1.6241e-05	1.68434e-06
1213	0.000116941	0	6.99966e-05	3.65738e-07	1.62522e-05	1.66203e-06
1214	0.000116941	0	6.99966e-05	3.65738e-07	1.6241e-05	1.66203e-06
1215	0.000116941	0	7.00247e-05	3.65738e-07	1.6241e-05	1.67318e-06
1216	0.000116941	0	7.00247e-05	3.65738e-07	1.6241e-05	1.70665e-06
1217	0.000116941	0	7.00528e-05	4.22005e-07	1.6241e-05	1.69549e-06
1218	0.000116941	0	7.03623e-05	4.22005e-07	1.62633e-05	1.70665e-06
1219	0.000117371	0	7.00528e-05	4.22005e-07	1.6241e-05	1.7178e-06
1220	0.000115651	0	6.83367e-05	3.93871e-07	1.59956e-05	1.70665e-06
1221	0.000106622	0	6.4201e-05	3.93871e-07	1.49583e-05	1.70665e-06
1222	0.000106622	0	6.3976e-05	3.93871e-07	1.49471e-05	1.7178e-06
1223	0.000106622	0	6.36946e-05	3.93871e-07	1.49136e-05	1.7178e-06
1224	0.000106622	0	6.36383e-05	3.93871e-07	1.49025e-05	1.7178e-06
1225	0.000106622	0	6.36665e-05	3.93871e-07	1.48913e-05	1.7178e-06
1226	0.000106622	0	6.36383e-05	3.93871e-07	1.4869e-05	1.7178e-06
1227	0.000106622	0	6.36383e-05	3.93871e-07	1.48579e-05	1.7178e-06
1228	0.000106622	0	6.36102e-05	3.93871e-07	1.48467e-05	1.7178e-06
1229	0.000106192	0	6.34133e-05	3.93871e-07	1.48244e-05	1.7178e-06
1230	0.000105762	0	6.23442e-05	3.93871e-07	1.45232e-05	1.74011e-06
1231	0.000106192	0	6.18659e-05	4.22005e-07	1.44786e-05	1.75127e-06
1232	0.000102323	0	6.11345e-05	6.18941e-07	1.42555e-05	2.25322e-06
1233	0.000100173	0	6.07406e-05	5.90807e-07	1.41328e-05	2.25322e-06
1234	9.6304e-05	0	5.92776e-05	6.18941e-07	1.37313e-05	2.48747e-06
1235	9.28646e-05	0	5.65487e-05	6.47074e-07	1.30174e-05	2.54324e-06
1236	9.15748e-05	0	5.51982e-05	6.47074e-07	1.2772e-05	2.5767e-06
1237	8.89952e-05	0	5.34258e-05	6.47074e-07	1.24373e-05	2.61017e-06
1238	8.85653e-05	0	5.32852e-05	6.47074e-07	1.24262e-05	2.63248e-06
1239	8.85653e-05	0	5.31164e-05	6.47074e-07	1.23816e-05	2.63248e-06
1240	8.85653e-05	0	5.31164e-05	6.47074e-07	1.24039e-05	2.63248e-06
1241	8.81354e-05	0	5.21317e-05	6.47074e-07	1.21473e-05	2.64363e-06
1242	8.81354e-05	0	5.20754e-05	6.47074e-07	1.21473e-05	2.64363e-06
1243	8.81354e-05	0	5.21598e-05	6.47074e-07	1.22142e-05	2.66594e-06
1244	8.59857e-05	0	5.15127e-05	6.47074e-07	1.2125e-05	2.66594e-06
1245	8.64157e-05	0	5.20191e-05	6.75208e-07	1.24039e-05	3.05635e-06
1246	8.16865e-05	0	5.00779e-05	7.03342e-07	1.20135e-05	3.11212e-06
1247	6.57791e-05	0	3.80086e-05	7.31475e-07	9.63754e-06	3.12328e-06
1248	5.63207e-05	0	3.12846e-05	7.31475e-07	8.1986e-06	3.14559e-06
1249	5.63207e-05	0	3.10033e-05	7.31475e-07	8.14283e-06	3.16789e-06
1250	5.63207e-05	0	3.11158e-05	7.59609e-07	8.03128e-06	3.1902e-06
1251	5.58907e-05	0	3.11721e-05	7.59609e-07	8.13167e-06	3.22367e-06
1252	5.67506e-05	0	3.08908e-05	7.59609e-07	8.12052e-06	3.23482e-06
1253	5.63207e-05	0	3.08626e-05	7.59609e-07	8.13167e-06	3.22367e-06
1254	5.63207e-05	0	3.0947e-05	7.59609e-07	8.15398e-06	3.22367e-06
1255	5.63207e-05	0	3.09189e-05	7.59609e-07	8.15398e-06	3.22367e-06
1256	5.63207e-05	0	3.10877e-05	7.59609e-07	8.18745e-06	3.23482e-06
1257	5.63207e-05	0	3.10877e-05	7.59609e-07	8.20976e-06	3.23482e-06
1258	5.63207e-05	0	3.12565e-05	7.59609e-07	8.25437e-06	3.23482e-06
1259	5.63207e-05	0	3.13409e-05	7.87743e-07	8.28784e-06	3.25713e-06
1260	5.63207e-05	0	3.1369e-05	7.87743e-07	8.29899e-06	3.25713e-06
1261	5.93302e-05	0	3.42668e-05	7.87743e-07	9.14674e-06	3.25713e-06
1262	5.93302e-05	0	3.42949e-05	7.87743e-07	9.16905e-06	3.25713e-06
1263	5.93302e-05	0	3.42668e-05	7.87743e-07	9.16905e-06	3.25713e-06
1264	6.06199e-05	0	3.46888e-05	7.87743e-07	9.44791e-06	3.25713e-06
1265	6.06199e-05	0	3.48013e-05	7.87743e-07	9.49253e-06	3.25713e-06
1266	6.06199e-05	0	3.47732e-05	7.87743e-07	9.49253e-06	3.26829e-06
1267	6.06199e-05	0	3.47732e-05	8.15876e-07	9.51484e-06	3.25713e-06
1268	6.27696e-05	0	3.53921e-05	8.15876e-07	9.86063e-06	3.25713e-06
1269	6.27696e-05	0	3.53921e-05	8.15876e-07	9.86063e-06	3.25713e-06
1270	6.27696e-05	0	3.5786e-05	8.15876e-07	9.9164e-06	3.25713e-06
1271	6.27696e-05	0	3.58986e-05	8.15876e-07	9.92756e-06	3.24598e-06
1272	6.27696e-05	0	3.5983e-05	8.15876e-07	9.94987e-06	3.23482e-06
1273	6.27696e-05	0	3.61236e-05	8.15876e-07	1.00168e-05	3.25713e-06
1274	6.49192e-05	0	3.76991e-05	8.15876e-07	1.04518e-05	3.30175e-06
1275	6.49192e-05	0	3.77272e-05	7.87743e-07	1.0463e-05	3.30175e-06
1276	6.49192e-05	0	3.8093e-05	7.31475e-07	1.05076e-05	3.26829e-06
1277	7.30879e-05	0	4.16378e-05	7.31475e-07	1.15561e-05	3.26829e-06
1278	7.35178e-05	0	4.24818e-05	7.03342e-07	1.18015e-05	3.25713e-06
1279	7.35178e-05	0	4.251e-05	7.03342e-07	1.17681e-05	3.27944e-06
1280	7.35178e-05	0	4.25662e-05	7.03342e-07	1.17681e-05	3.27944e-06
1281	7.43777e-05	0	4.31289e-05	7.03342e-07	1.20246e-05	3.36868e-06
1282	7.52375e-05	0	4.3776e-05	7.31475e-07	1.20915e-05	3.63639e-06
1283	7.48076e-05	0	4.37197e-05	7.59609e-07	1.20581e-05	3.63639e-06
1284	7.48076e-05	0	4.35228e-05	7.59609e-07	1.20023e-05	3.64754e-06
1285	7.48076e-05	0	4.36353e-05	7.59609e-07	1.20246e-05	3.64754e-06
1286	7.52375e-05	0	4.3776e-05	8.15876e-07	1.21139e-05	3.73678e-06
1287	7.2658e-05	0	4.3354e-05	8.15876e-07	1.19577e-05	3.72562e-06
1288	7.35178e-05	0	4.35228e-05	8.4401e-07	1.19688e-05	3.73678e-06
1289	7.39477e-05	0	4.36634e-05	8.4401e-07	1.20358e-05	3.75909e-06
1290	7.39477e-05	0	4.38885e-05	8.4401e-07	1.21027e-05	3.77024e-06
1291	7.48076e-05	0	4.44793e-05	8.4401e-07	1.23816e-05	3.8037e-06
1292	7.48076e-05	0	4.49013e-05	8.4401e-07	1.24708e-05	3.81486e-06
1293	7.48076e-05	0	4.53515e-05	8.4401e-07	1.25489e-05	3.81486e-06
1294	7.52375e-05	0	4.60267e-05	8.4401e-07	1.26047e-05	3.81486e-06
1295	7.56675e-05	0	4.63361e-05	8.15876e-07	1.26716e-05	3.8037e-06
1296	7.73872e-05	0	4.65331e-05	8.15876e-07	1.26716e-05	3.77024e-06
1297	7.78171e-05	0	4.6927e-05	8.15876e-07	1.2772e-05	3.75909e-06
1298	7.95368e-05	0	4.85868e-05	8.15876e-07	1.30843e-05	3.75909e-06
1299	7.91069e-05	0	4.87838e-05	8.15876e-07	1.31178e-05	3.75909e-06
1300	7.95368e-05	0	4.97403e-05	7.87743e-07	1.32516e-05	3.71447e-06
1301	7.99667e-05	0	5.05562e-05	7.87743e-07	1.34412e-05	3.71447e-06
1302	8.38361e-05	0	5.24693e-05	7.87743e-07	1.39432e-05	3.62523e-06
1303	8.38361e-05	0	5.23005e-05	7.59609e-07	1.38763e-05	3.54715e-06
1304	8.29762e-05	0	5.23005e-05	7.59609e-07	1.38651e-05	3.51369e-06
1305	8.21164e-05	0	5.21035e-05	7.87743e-07	1.37759e-05	3.48022e-06
1306	8.21164e-05	0	5.33414e-05	7.87743e-07	1.39655e-05	3.48022e-06
1307	8.34062e-05	0	5.43261e-05	7.87743e-07	1.42444e-05	3.49138e-06
1308	8.38361e-05	0	5.4523e-05	7.87743e-07	1.43113e-05	3.536e-06
1309	8.08266e-05	0	5.35946e-05	7.87743e-07	1.4144e-05	3.49138e-06
1310	7.48076e-05	0	5.17659e-05	7.59609e-07	1.36643e-05	3.46907e-06
1311	7.39477e-05	0	5.04437e-05	7.59609e-07	1.35082e-05	3.46907e-06
1312	6.70689e-05	0	4.55203e-05	7.59609e-07	1.26381e-05	3.45791e-06
1313	5.07316e-05	0	3.61518e-05	7.31475e-07	1.00056e-05	3.44676e-06
1314	5.03017e-05	0	3.60955e-05	7.31475e-07	9.9164e-06	3.4133e-06
1315	5.03017e-05	0	3.60111e-05	7.31475e-07	9.90525e-06	3.40214e-06
1316	5.03017e-05	0	3.59267e-05	7.31475e-07	9.90525e-06	3.39099e-06
1317	5.80404e-05	0	4.11033e-05	7.31475e-07	1.13219e-05	3.37983e-06
1318	5.89002e-05	0	4.17222e-05	7.31475e-07	1.14446e-05	3.37983e-06
1319	6.14798e-05	0	4.28757e-05	7.31475e-07	1.15896e-05	3.37983e-06
1320	6.14798e-05	0	4.32133e-05	7.31475e-07	1.17234e-05	3.36868e-06
1321	6.40594e-05	0	4.49576e-05	7.31475e-07	1.20692e-05	3.34637e-06
1322	6.40594e-05	0	4.50139e-05	7.31475e-07	1.20804e-05	3.33521e-06
1323	6.44893e-05	0	4.50983e-05	7.31475e-07	1.20804e-05	3.33521e-06
1324	6.44893e-05	0	4.52389e-05	7.31475e-07	1.20915e-05	3.11212e-06
1325	6.40594e-05	0	4.53796e-05	7.31475e-07	1.21027e-05	3.05635e-06
1326	6.40594e-05	0	4.53796e-05	7.31475e-07	1.21027e-05	3.05635e-06
1327	6.40594e-05	0	4.53515e-05	7.31475e-07	1.21027e-05	2.93365e-06
1328	6.40594e-05	0	4.53515e-05	7.31475e-07	1.21027e-05	2.93365e-06
1329	6.40594e-05	0	4.54077e-05	7.31475e-07	1.21139e-05	2.87788e-06
1330	6.40594e-05	0	4.55484e-05	7.31475e-07	1.21139e-05	2.87788e-06
1331	6.40594e-05	0	4.59423e-05	7.03342e-07	1.21808e-05	2.74402e-06
1332	6.49192e-05	0	4.64205e-05	7.03342e-07	1.23258e-05	2.74402e-06
1333	6.49192e-05	0	4.65612e-05	7.03342e-07	1.23816e-05	2.71056e-06
1334	6.53492e-05	0	4.65893e-05	7.03342e-07	1.24039e-05	2.66594e-06
1335	6.53492e-05	0	4.65612e-05	7.03342e-07	1.24039e-05	2.66594e-06
1336	6.53492e-05	0	4.65893e-05	7.03342e-07	1.24039e-05	2.66594e-06
1337	6.57791e-05	0	4.70676e-05	7.03342e-07	1.25377e-05	2.72171e-06
1338	6.53492e-05	0	4.69832e-05	7.03342e-07	1.25154e-05	2.72171e-06
1339	6.40594e-05	0	4.72927e-05	7.03342e-07	1.25154e-05	2.77749e-06
1340	6.44893e-05	0	4.72927e-05	7.03342e-07	1.25266e-05	2.77749e-06
1341	6.44893e-05	0	4.72646e-05	7.03342e-07	1.25266e-05	2.77749e-06
1342	6.49192e-05	0	4.72646e-05	7.03342e-07	1.25266e-05	2.78864e-06
1343	6.31995e-05	0	4.68707e-05	7.03342e-07	1.22254e-05	2.77749e-06
1344	6.36294e-05	0	4.72083e-05	7.03342e-07	1.22923e-05	2.77749e-06
1345	6.31995e-05	0	4.70114e-05	7.03342e-07	1.21919e-05	2.77749e-06
1346	6.44893e-05	0	4.77428e-05	7.03342e-07	1.23258e-05	2.78864e-06
1347	6.44893e-05	0	4.79679e-05	7.03342e-07	1.23258e-05	2.78864e-06
1348	6.44893e-05	0	4.79116e-05	7.03342e-07	1.22812e-05	2.78864e-06
1349	6.49192e-05	0	4.84462e-05	6.75208e-07	1.22812e-05	2.78864e-06
1350	6.49192e-05	0	4.85024e-05	6.75208e-07	1.22812e-05	2.77749e-06
1351	6.49192e-05	0	4.87556e-05	6.75208e-07	1.22923e-05	2.77749e-06
1352	6.57791e-05	0	4.93746e-05	6.75208e-07	1.23927e-05	2.77749e-06
1353	6.6639e-05	0	4.96559e-05	6.75208e-07	1.24039e-05	2.79979e-06
1354	6.70689e-05	0	4.97403e-05	6.75208e-07	1.24039e-05	2.81095e-06
1355	6.70689e-05	0	4.97403e-05	6.75208e-07	1.2415e-05	2.79979e-06
1356	6.74988e-05	0	4.97403e-05	6.75208e-07	1.24373e-05	2.77749e-06
1357	6.70689e-05	0	4.96559e-05	6.75208e-07	1.24039e-05	2.67709e-06
1358	6.74988e-05	0	5.00779e-05	6.75208e-07	1.25712e-05	2.68825e-06
1359	6.74988e-05	0	5.03311e-05	6.75208e-07	1.26047e-05	2.66594e-06
1360	6.74988e-05	0	5.0303e-05	6.75208e-07	1.26158e-05	2.64363e-06
1361	6.74988e-05	0	5.03593e-05	6.75208e-07	1.2627e-05	2.64363e-06
1362	6.74988e-05	0	5.04437e-05	6.75208e-07	1.26493e-05	2.64363e-06
1363	6.74988e-05	0	5.05562e-05	6.75208e-07	1.26939e-05	2.63248e-06
1364	6.79287e-05	0	5.06125e-05	6.75208e-07	1.27162e-05	2.63248e-06
1365	6.79287e-05	0	5.06125e-05	6.75208e-07	1.27274e-05	2.58786e-06
1366	6.83587e-05	0	5.06969e-05	7.31475e-07	1.27943e-05	3.01173e-06
1367	6.83587e-05	0	5.0725e-05	7.03342e-07	1.27943e-05	3.00058e-06
1368	6.87886e-05	0	5.13721e-05	7.03342e-07	1.2917e-05	3.05635e-06
1369	6.92185e-05	0	5.13158e-05	6.47074e-07	1.29281e-05	3.04519e-06
1370	6.92185e-05	0	5.10063e-05	6.18941e-07	1.28947e-05	2.97827e-06
1371	6.83587e-05	0	5.07813e-05	5.62673e-07	1.27831e-05	2.87788e-06
1372	6.83587e-05	0	5.07531e-05	5.62673e-07	1.2772e-05	2.86672e-06
1373	6.83587e-05	0	5.08094e-05	5.62673e-07	1.28054e-05	2.90019e-06
1374	6.83587e-05	0	5.08094e-05	5.62673e-07	1.28054e-05	2.87788e-06
1375	6.83587e-05	0	5.09501e-05	5.90807e-07	1.28054e-05	2.91134e-06
1376	6.83587e-05	0	5.11189e-05	5.90807e-07	1.28277e-05	2.92249e-06
1377	7.13682e-05	0	5.39604e-05	5.62673e-07	1.39432e-05	2.91134e-06
1378	7.13682e-05	0	5.40729e-05	5.62673e-07	1.3932e-05	2.85557e-06
1379	7.13682e-05	0	5.40729e-05	5.62673e-07	1.39432e-05	2.85557e-06
1380	7.69572e-05	0	5.72801e-05	5.62673e-07	1.50587e-05	2.88903e-06
1381	7.8677e-05	0	5.77021e-05	5.3454e-07	1.51814e-05	2.85557e-06
1382	7.8677e-05	0	5.78991e-05	5.3454e-07	1.52371e-05	2.81095e-06
1383	7.8677e-05	0	5.79553e-05	5.06406e-07	1.52483e-05	2.79979e-06
1384	7.91069e-05	0	5.84618e-05	4.22005e-07	1.53264e-05	2.58786e-06
1385	7.95368e-05	0	5.86024e-05	4.22005e-07	1.54268e-05	2.62132e-06
1386	7.95368e-05	0	5.85462e-05	3.93871e-07	1.54268e-05	2.40938e-06
1387	7.99667e-05	0	5.93058e-05	3.93871e-07	1.57391e-05	2.454e-06
1388	8.38361e-05	0	6.09938e-05	3.93871e-07	1.62522e-05	2.42054e-06
1389	8.38361e-05	0	6.14439e-05	3.93871e-07	1.62968e-05	2.454e-06
1390	8.38361e-05	0	6.14158e-05	3.93871e-07	1.63191e-05	2.38708e-06
1391	9.45843e-05	0	6.58046e-05	3.93871e-07	1.79365e-05	2.39823e-06
1392	9.71639e-05	0	6.75208e-05	3.93871e-07	1.83827e-05	2.58786e-06
1393	0.000100173	0	6.93776e-05	3.93871e-07	1.88847e-05	2.58786e-06
1394	0.000100603	0	6.96027e-05	4.22005e-07	1.8907e-05	2.68825e-06
1395	0.000101033	0	6.97434e-05	3.93871e-07	1.88847e-05	2.43169e-06
1396	0.000101893	0	7.01372e-05	4.50139e-07	1.89293e-05	2.50978e-06
1397	9.97435e-05	0	6.85617e-05	5.06406e-07	1.84385e-05	2.55439e-06
1398	0.000100603	0	7.00528e-05	5.3454e-07	1.87397e-05	2.56555e-06
1399	0.000100173	0	7.01935e-05	5.3454e-07	1.87954e-05	2.64363e-06
1400	0.000101893	0	7.11219e-05	5.3454e-07	1.89739e-05	2.73287e-06
1401	0.000103183	0	7.15158e-05	5.3454e-07	1.91078e-05	2.73287e-06
1402	0.000101463	0	7.05311e-05	5.06406e-07	1.88289e-05	2.6994e-06
1403	0.000101033	0	7.06436e-05	5.06406e-07	1.88624e-05	2.68825e-06
1404	0.000101033	0	7.05874e-05	5.06406e-07	1.88401e-05	2.68825e-06
1405	0.000101463	0	7.06718e-05	5.06406e-07	1.88735e-05	2.68825e-06
1406	0.000101033	0	7.05592e-05	5.06406e-07	1.88624e-05	2.68825e-06
1407	0.000104903	0	7.33163e-05	5.06406e-07	1.95651e-05	2.74402e-06
1408	0.000105333	0	7.34289e-05	5.06406e-07	1.95874e-05	2.74402e-06
1409	0.000105333	0	7.32319e-05	5.06406e-07	1.95651e-05	2.74402e-06
1410	0.000105762	0	7.34289e-05	5.06406e-07	1.95763e-05	2.74402e-06
1411	0.000105762	0	7.33163e-05	5.06406e-07	1.95651e-05	2.72171e-06
1412	0.000106622	0	7.26974e-05	5.06406e-07	1.9342e-05	2.73287e-06
1413	0.000102323	0	6.92369e-05	4.50139e-07	1.85166e-05	2.67709e-06
1414	0.000101463	0	6.90681e-05	4.50139e-07	1.84385e-05	2.66594e-06
1415	0.000101033	0	6.87868e-05	4.50139e-07	1.826e-05	2.64363e-06
1416	0.000101463	0	6.89556e-05	4.50139e-07	1.83158e-05	2.63248e-06
1417	0.000101463	0	6.90681e-05	4.50139e-07	1.83158e-05	2.62132e-06
1418	0.000101893	0	6.91525e-05	4.50139e-07	1.83381e-05	2.61017e-06
1419	0.000101463	0	6.90119e-05	4.50139e-07	1.82712e-05	2.5767e-06
1420	9.97435e-05	0	6.78021e-05	4.50139e-07	1.78473e-05	2.54324e-06
1421	9.97435e-05	0	6.78303e-05	4.50139e-07	1.78696e-05	2.54324e-06
1422	0.000100603	0	6.80835e-05	4.50139e-07	1.79477e-05	2.55439e-06
1423	0.000104473	0	6.92932e-05	4.22005e-07	1.81708e-05	2.6994e-06
1424	0.000104473	0	6.904e-05	4.22005e-07	1.81596e-05	2.71056e-06
1425	0.000102323	0	6.71269e-05	4.22005e-07	1.76577e-05	2.68825e-06
1426	0.000101033	0	6.62548e-05	4.22005e-07	1.7468e-05	2.66594e-06
1427	0.000101033	0	6.55233e-05	4.22005e-07	1.72896e-05	2.65479e-06
1428	8.72755e-05	0	5.84055e-05	4.22005e-07	1.53487e-05	2.61017e-06
1429	8.72755e-05	0	5.78428e-05	4.22005e-07	1.51256e-05	2.61017e-06
1430	8.72755e-05	0	5.77303e-05	4.22005e-07	1.52148e-05	2.63248e-06
1431	8.72755e-05	0	5.77865e-05	4.22005e-07	1.52037e-05	2.64363e-06
1432	8.72755e-05	0	5.77584e-05	4.22005e-07	1.52037e-05	2.63248e-06
1433	8.72755e-05	0	5.77584e-05	4.22005e-07	1.51925e-05	2.40938e-06
1434	8.72755e-05	0	5.78147e-05	3.93871e-07	1.52037e-05	2.40938e-06
1435	8.77055e-05	0	5.78147e-05	3.93871e-07	1.52037e-05	2.40938e-06
1436	8.77055e-05	0	5.77021e-05	3.93871e-07	1.51702e-05	2.39823e-06
1437	8.77055e-05	0	5.7674e-05	3.93871e-07	1.5159e-05	2.39823e-06
1438	8.81354e-05	0	5.77021e-05	3.37604e-07	1.51702e-05	2.34246e-06
1439	8.81354e-05	0	5.78428e-05	3.37604e-07	1.52148e-05	2.34246e-06
1440	8.81354e-05	0	5.77584e-05	3.37604e-07	1.51814e-05	2.3313e-06
1441	8.81354e-05	0	5.71957e-05	3.37604e-07	1.51144e-05	2.32015e-06
1442	8.81354e-05	0	5.71113e-05	3.37604e-07	1.50698e-05	2.30899e-06
1443	8.72755e-05	0	5.683e-05	3.0947e-07	1.49471e-05	2.28668e-06
1444	8.72755e-05	0	5.67456e-05	3.0947e-07	1.4936e-05	2.28668e-06
1445	8.72755e-05	0	5.58172e-05	3.0947e-07	1.48356e-05	2.28668e-06
1446	8.72755e-05	0	5.58172e-05	3.0947e-07	1.48356e-05	2.28668e-06
1447	8.68456e-05	0	5.56203e-05	3.0947e-07	1.47909e-05	2.28668e-06
1448	8.64157e-05	0	5.52545e-05	3.0947e-07	1.47352e-05	2.28668e-06
1449	8.64157e-05	0	5.51982e-05	3.0947e-07	1.47352e-05	2.28668e-06
1450	8.64157e-05	0	5.472e-05	3.0947e-07	1.46682e-05	2.27553e-06
1451	8.55558e-05	0	5.4101e-05	3.0947e-07	1.45679e-05	2.26438e-06
1452	8.4696e-05	0	5.2835e-05	3.0947e-07	1.43225e-05	2.25322e-06
1453	7.95368e-05	0	4.97403e-05	3.0947e-07	1.36643e-05	2.24207e-06
1454	7.95368e-05	0	4.95996e-05	3.0947e-07	1.36643e-05	2.24207e-06
1455	7.91069e-05	0	4.93746e-05	3.0947e-07	1.35863e-05	2.24207e-06
1456	7.91069e-05	0	4.93183e-05	3.0947e-07	1.35751e-05	2.24207e-06
1457	7.91069e-05	0	4.92339e-05	3.0947e-07	1.35528e-05	2.25322e-06
1458	7.78171e-05	0	4.59141e-05	3.0947e-07	1.30508e-05	2.25322e-06
1459	7.73872e-05	0	4.58297e-05	3.0947e-07	1.30062e-05	2.23091e-06
1460	7.69572e-05	0	4.55203e-05	3.0947e-07	1.29616e-05	2.19745e-06
1461	7.65273e-05	0	4.5464e-05	3.0947e-07	1.29616e-05	2.17514e-06
1462	7.65273e-05	0	4.52389e-05	3.0947e-07	1.29058e-05	2.17514e-06
1463	7.60974e-05	0	4.50983e-05	2.81337e-07	1.28835e-05	2.17514e-06
1464	7.48076e-05	0	4.44793e-05	2.81337e-07	1.27497e-05	2.15283e-06
1465	7.09382e-05	0	4.23412e-05	2.81337e-07	1.22812e-05	2.15283e-06
1466	6.74988e-05	0	4.13284e-05	2.81337e-07	1.19354e-05	2.16398e-06
1467	6.79287e-05	0	4.1244e-05	3.0947e-07	1.19577e-05	2.15283e-06
1468	6.79287e-05	0	4.06531e-05	3.0947e-07	1.1835e-05	2.15283e-06
1469	5.63207e-05	0	3.30571e-05	3.0947e-07	9.671e-06	2.11937e-06
1470	5.54608e-05	0	3.27476e-05	3.0947e-07	9.61523e-06	2.11937e-06
1471	5.58907e-05	0	3.27195e-05	3.0947e-07	9.59292e-06	2.10821e-06
1472	5.58907e-05	0	3.27195e-05	3.0947e-07	9.59292e-06	2.10821e-06
1473	5.63207e-05	0	3.34791e-05	3.0947e-07	9.7937e-06	2.10821e-06
1474	5.63207e-05	0	3.34509e-05	3.0947e-07	9.80486e-06	2.10821e-06
1475	5.63207e-05	0	3.34509e-05	3.0947e-07	9.80486e-06	2.11937e-06
1476	5.63207e-05	0	3.34228e-05	3.0947e-07	9.80486e-06	2.11937e-06
1477	5.67506e-05	0	3.35072e-05	3.0947e-07	9.80486e-06	2.11937e-06
1478	5.67506e-05	0	3.35072e-05	3.0947e-07	9.81601e-06	2.11937e-06
1479	5.67506e-05	0	3.35072e-05	3.0947e-07	9.81601e-06	2.11937e-06
1480	5.67506e-05	0	3.35072e-05	3.0947e-07	9.81601e-06	2.0859e-06
1481	5.67506e-05	0	3.35353e-05	3.0947e-07	9.81601e-06	2.0859e-06
1482	5.67506e-05	0	3.35353e-05	3.0947e-07	9.81601e-06	2.0859e-06
1483	5.67506e-05	0	3.35353e-05	3.0947e-07	9.78255e-06	2.05244e-06
1484	5.67506e-05	0	3.36197e-05	3.0947e-07	9.7937e-06	2.05244e-06
1485	5.67506e-05	0	3.36479e-05	2.81337e-07	9.7937e-06	2.05244e-06
1486	5.67506e-05	0	3.38167e-05	2.81337e-07	9.81601e-06	2.04128e-06
1487	5.67506e-05	0	3.38448e-05	2.81337e-07	9.81601e-06	2.04128e-06
1488	5.67506e-05	0	3.38448e-05	2.81337e-07	9.81601e-06	1.99667e-06
1489	5.67506e-05	0	3.38167e-05	2.81337e-07	9.81601e-06	1.99667e-06
1490	5.67506e-05	0	3.38167e-05	2.81337e-07	9.81601e-06	1.99667e-06
1491	5.67506e-05	0	3.452e-05	2.81337e-07	1.00391e-05	1.9632e-06
1492	5.76104e-05	0	3.56454e-05	2.81337e-07	1.02733e-05	1.9632e-06
1493	6.10499e-05	0	3.65738e-05	2.81337e-07	1.07084e-05	1.95205e-06
1494	6.27696e-05	0	3.87963e-05	2.81337e-07	1.15227e-05	1.94089e-06
1495	6.31995e-05	0	3.88245e-05	2.81337e-07	1.16342e-05	1.92974e-06
1496	6.31995e-05	0	3.88526e-05	2.81337e-07	1.16565e-05	1.90743e-06
1497	6.36294e-05	0	3.93871e-05	2.81337e-07	1.18573e-05	1.89628e-06
1498	6.36294e-05	0	3.93871e-05	2.81337e-07	1.18573e-05	1.89628e-06
1499	6.36294e-05	0	3.96122e-05	2.81337e-07	1.19354e-05	1.89628e-06
1500	6.53492e-05	0	4.02874e-05	2.81337e-07	1.21473e-05	1.89628e-06
1501	6.70689e-05	0	4.23412e-05	2.81337e-07	1.26493e-05	1.88512e-06
1502	6.70689e-05	0	4.25944e-05	2.81337e-07	1.2705e-05	1.88512e-06
1503	6.70689e-05	0	4.28476e-05	2.81337e-07	1.27497e-05	1.88512e-06
1504	6.74988e-05	0	4.33258e-05	2.81337e-07	1.29728e-05	1.87397e-06
1505	6.87886e-05	0	4.41417e-05	2.81337e-07	1.31624e-05	1.86281e-06
1506	6.96485e-05	0	4.47325e-05	2.81337e-07	1.33743e-05	1.86281e-06
1507	7.30879e-05	0	4.57453e-05	2.81337e-07	1.3787e-05	1.90743e-06
1508	7.39477e-05	0	4.59141e-05	2.81337e-07	1.37982e-05	1.88512e-06
1509	7.48076e-05	0	4.65331e-05	2.81337e-07	1.3932e-05	1.86281e-06
1510	7.48076e-05	0	4.7152e-05	2.81337e-07	1.40771e-05	1.85166e-06
1511	7.43777e-05	0	4.73208e-05	2.81337e-07	1.41551e-05	1.86281e-06
1512	7.48076e-05	0	4.7771e-05	2.81337e-07	1.42332e-05	1.86281e-06
1513	7.48076e-05	0	4.81367e-05	2.81337e-07	1.42555e-05	1.85166e-06
1514	7.52375e-05	0	4.85306e-05	3.0947e-07	1.42778e-05	1.80704e-06
1515	7.52375e-05	0	4.85868e-05	3.0947e-07	1.4289e-05	1.80704e-06
1516	7.52375e-05	0	4.88682e-05	3.0947e-07	1.43336e-05	1.80704e-06
1517	7.48076e-05	0	4.88963e-05	3.0947e-07	1.43671e-05	1.79588e-06
1518	7.69572e-05	0	5.10907e-05	2.81337e-07	1.46794e-05	1.45009e-06
1519	8.03967e-05	0	5.35384e-05	2.81337e-07	1.52148e-05	1.45009e-06
1520	8.03967e-05	0	5.42698e-05	2.81337e-07	1.52483e-05	1.37201e-06
1521	8.12565e-05	0	5.56203e-05	3.0947e-07	1.55829e-05	1.36086e-06
1522	8.12565e-05	0	5.57047e-05	3.0947e-07	1.56498e-05	1.36086e-06
1523	8.25463e-05	0	5.683e-05	3.0947e-07	1.59399e-05	1.3497e-06
1524	8.29762e-05	0	5.73364e-05	2.53203e-07	1.60068e-05	1.26047e-06
1525	8.51259e-05	0	5.76177e-05	2.53203e-07	1.61183e-05	1.26047e-06
1526	8.29762e-05	0	5.48325e-05	2.53203e-07	1.50475e-05	1.227e-06
1527	8.29762e-05	0	5.5142e-05	2.53203e-07	1.51033e-05	1.227e-06
1528	8.12565e-05	0	5.4101e-05	2.53203e-07	1.48021e-05	1.21585e-06
1529	8.25463e-05	0	5.52545e-05	2.53203e-07	1.50252e-05	1.21585e-06
1530	8.29762e-05	0	5.58735e-05	2.53203e-07	1.51367e-05	1.21585e-06
1531	7.60974e-05	0	5.23567e-05	1.68802e-07	1.38428e-05	1.09315e-06
1532	7.60974e-05	0	5.2413e-05	1.68802e-07	1.38428e-05	1.05968e-06
1533	7.65273e-05	0	5.261e-05	1.68802e-07	1.38986e-05	1.03737e-06
1534	7.60974e-05	0	5.27506e-05	1.68802e-07	1.39097e-05	1.02622e-06
1535	7.60974e-05	0	5.28069e-05	1.68802e-07	1.3932e-05	1.01506e-06
1536	7.60974e-05	0	5.28913e-05	1.68802e-07	1.3999e-05	9.48138e-07
1537	7.69572e-05	0	5.3679e-05	1.96936e-07	1.40994e-05	9.48138e-07
1538	7.65273e-05	0	5.35102e-05	1.96936e-07	1.39432e-05	9.36983e-07
1539	7.56675e-05	0	5.30882e-05	1.96936e-07	1.38428e-05	9.14674e-07
1540	7.00784e-05	0	5.00217e-05	1.96936e-07	1.3062e-05	8.92365e-07
1541	7.05083e-05	0	4.96559e-05	1.96936e-07	1.30955e-05	8.92365e-07
1542	5.28812e-05	0	4.11314e-05	1.96936e-07	1.05076e-05	8.8121e-07
1543	4.77221e-05	0	3.81492e-05	1.96936e-07	9.7937e-06	7.5851e-07
1544	4.77221e-05	0	3.81492e-05	1.96936e-07	9.80486e-06	7.5851e-07
1545	4.17031e-05	0	3.452e-05	1.40668e-07	8.94596e-06	6.91583e-07
1546	4.17031e-05	0	3.45763e-05	1.40668e-07	8.94596e-06	6.80428e-07
1547	4.17031e-05	0	3.45763e-05	1.12535e-07	8.9348e-06	6.24655e-07
1548	4.2133e-05	0	3.47732e-05	1.12535e-07	8.97942e-06	5.68883e-07
1549	4.2133e-05	0	3.48857e-05	1.12535e-07	9.00173e-06	5.68883e-07
1550	4.2133e-05	0	3.49139e-05	1.12535e-07	8.99058e-06	4.90801e-07
1551	4.34228e-05	0	3.58704e-05	1.12535e-07	9.24713e-06	4.46182e-07
1552	4.47126e-05	0	3.64612e-05	1.40668e-07	9.55946e-06	3.79255e-07
1553	4.47126e-05	0	3.65738e-05	1.40668e-07	9.57061e-06	3.681e-07
1554	4.51425e-05	0	3.68832e-05	1.40668e-07	9.65985e-06	3.681e-07
1555	4.68622e-05	0	3.7474e-05	1.40668e-07	9.87179e-06	3.681e-07
1556	4.8152e-05	0	3.79804e-05	1.40668e-07	9.97218e-06	3.681e-07
1557	4.8152e-05	0	3.80086e-05	1.40668e-07	9.96102e-06	3.56946e-07
1558	4.90119e-05	0	3.83181e-05	1.40668e-07	1.00391e-05	3.23482e-07
1559	6.79287e-05	0	4.84743e-05	1.40668e-07	1.29616e-05	3.23482e-07
1560	6.74988e-05	0	4.87556e-05	1.40668e-07	1.29951e-05	3.12328e-07
1561	6.87886e-05	0	4.95996e-05	1.40668e-07	1.30955e-05	3.12328e-07
1562	7.13682e-05	0	5.16815e-05	1.40668e-07	1.34636e-05	3.12328e-07
1563	7.43777e-05	0	5.30038e-05	1.40668e-07	1.38986e-05	3.01173e-07
1564	7.48076e-05	0	5.32852e-05	1.68802e-07	1.39544e-05	3.01173e-07
1565	7.48076e-05	0	5.33133e-05	1.68802e-07	1.39544e-05	3.01173e-07
1566	7.48076e-05	0	5.33133e-05	1.68802e-07	1.39544e-05	3.01173e-07
1567	7.48076e-05	0	5.33414e-05	1.68802e-07	1.39767e-05	3.01173e-07
1568	7.69572e-05	0	5.43261e-05	1.68802e-07	1.41663e-05	3.01173e-07
1569	7.78171e-05	0	5.50013e-05	1.68802e-07	1.4289e-05	3.01173e-07
1570	7.8677e-05	0	5.51982e-05	1.68802e-07	1.43336e-05	3.01173e-07
1571	7.95368e-05	0	5.55359e-05	1.68802e-07	1.43782e-05	3.01173e-07
1572	8.16865e-05	0	5.58735e-05	1.68802e-07	1.45009e-05	3.01173e-07
1573	8.81354e-05	0	5.95027e-05	1.68802e-07	1.56275e-05	3.01173e-07
1574	9.0285e-05	0	6.09375e-05	1.68802e-07	1.57949e-05	1.67318e-07
1575	9.0715e-05	0	6.15283e-05	1.68802e-07	1.59287e-05	1.67318e-07
1576	9.28646e-05	0	6.25693e-05	1.68802e-07	1.61518e-05	1.67318e-07
1577	9.32945e-05	0	6.27943e-05	1.68802e-07	1.62187e-05	1.56164e-07
1578	9.50142e-05	0	6.34414e-05	1.68802e-07	1.64084e-05	1.56164e-07
1579	9.58741e-05	0	6.40322e-05	1.68802e-07	1.65645e-05	1.56164e-07
1580	9.88836e-05	0	6.53264e-05	1.68802e-07	1.68657e-05	1.45009e-07
1581	9.88836e-05	0	6.54108e-05	1.68802e-07	1.68657e-05	1.227e-07
1582	0.000109632	0	7.09812e-05	1.68802e-07	1.81262e-05	1.227e-07
1583	0.000110492	0	7.14032e-05	1.68802e-07	1.82489e-05	1.11546e-07
1584	0.000112211	0	7.22754e-05	1.68802e-07	1.84385e-05	1.11546e-07
1585	0.000113071	0	7.29225e-05	1.68802e-07	1.85166e-05	1.11546e-07
1586	0.000114361	0	7.48637e-05	1.68802e-07	1.89851e-05	1.11546e-07
1587	0.000115221	0	7.51732e-05	1.68802e-07	1.90408e-05	1.11546e-07
1588	0.000115221	0	7.53701e-05	1.68802e-07	1.90631e-05	1.11546e-07
1589	0.000124249	0	7.93651e-05	1.68802e-07	2.03571e-05	1.11546e-07
1590	0.000128119	0	8.25723e-05	1.68802e-07	2.08702e-05	1.11546e-07
1591	0.000140157	0	8.91274e-05	1.96936e-07	2.21195e-05	1.11546e-07
1592	0.000140157	0	8.92962e-05	1.96936e-07	2.21195e-05	1.11546e-07
1593	0.000141447	0	9.06185e-05	1.96936e-07	2.25434e-05	1.11546e-07
1594	0.000141447	0	9.10124e-05	1.96936e-07	2.25991e-05	1.11546e-07
1595	0.000150905	0	9.5767e-05	1.96936e-07	2.41162e-05	1.11546e-07
1596	0.000153055	0	9.8074e-05	1.96936e-07	2.46293e-05	1.11546e-07
1597	0.000153914	0	9.86085e-05	1.96936e-07	2.47408e-05	1.11546e-07
1598	0.000167672	0	0.000106711	1.96936e-07	2.78976e-05	1.11546e-07
1599	0.000169822	0	0.000108371	1.96936e-07	2.83549e-05	1.11546e-07
1600	0.000173691	0	0.00010989	1.96936e-07	2.8723e-05	1.11546e-07
1601	0.000188309	0	0.000116389	1.96936e-07	3.02958e-05	1.11546e-07
1602	0.000188309	0	0.000116417	1.96936e-07	3.03181e-05	1.11546e-07
1603	0.000190028	0	0.000116867	1.96936e-07	3.04296e-05	1.11546e-07
1604	0.000191748	0	0.000117964	1.96936e-07	3.06639e-05	1.11546e-07
1605	0.000191748	0	0.000118386	1.96936e-07	3.0742e-05	1.11546e-07
1606	0.000191748	0	0.000118612	1.96936e-07	3.07754e-05	1.11546e-07
1607	0.000191748	0	0.000119596	1.96936e-07	3.0887e-05	1.11546e-07
1608	0.000192178	0	0.000119906	1.96936e-07	3.09316e-05	1.11546e-07
1609	0.000192178	0	0.000119906	1.96936e-07	3.09539e-05	1.00391e-07
1610	0.000192608	0	0.000120046	1.96936e-07	3.09874e-05	1.00391e-07
1611	0.000193468	0	0.00012089	1.96936e-07	3.10431e-05	1.00391e-07
1612	0.000193898	0	0.000121678	1.96936e-07	3.12328e-05	1.00391e-07
1613	0.000193898	0	0.000121847	1.96936e-07	3.12328e-05	1.00391e-07
1614	0.000199487	0	0.00012677	1.96936e-07	3.22478e-05	1.00391e-07
1615	0.000199917	0	0.000127361	1.96936e-07	3.23594e-05	1.00391e-07
1616	0.000199917	0	0.000127727	1.96936e-07	3.24709e-05	1.00391e-07
1617	0.000200347	0	0.000127868	1.68802e-07	3.25936e-05	8.92365e-08
1618	0.000200347	0	0.000127924	1.68802e-07	3.25936e-05	8.92365e-08
1619	0.000199917	0	0.000128205	1.68802e-07	3.25379e-05	8.92365e-08
1620	0.000199917	0	0.000128599	1.68802e-07	3.25936e-05	7.80819e-08
1621	0.000203356	0	0.000133185	2.53203e-07	3.33744e-05	7.80819e-08
1622	0.000203786	0	0.000133607	2.53203e-07	3.34971e-05	7.80819e-08
1623	0.000204216	0	0.000134338	2.53203e-07	3.36198e-05	7.80819e-08
1624	0.000205506	0	0.000135773	2.81337e-07	3.38541e-05	7.80819e-08
1625	0.000206366	0	0.000137967	2.81337e-07	3.42557e-05	7.80819e-08
1626	0.000208945	0	0.000138643	2.81337e-07	3.43114e-05	6.69274e-08
1627	0.000208945	0	0.000138671	2.81337e-07	3.43114e-05	6.69274e-08
1628	0.000208945	0	0.00013884	2.81337e-07	3.43114e-05	6.69274e-08
1629	0.000209375	0	0.000139037	2.81337e-07	3.43449e-05	6.69274e-08
1630	0.000209375	0	0.000139205	2.81337e-07	3.44007e-05	6.69274e-08
1631	0.000209375	0	0.000139262	2.81337e-07	3.43895e-05	6.69274e-08
1632	0.000209375	0	0.000139262	2.81337e-07	3.4423e-05	6.69274e-08
1633	0.000210665	0	0.000139712	2.81337e-07	3.46349e-05	6.69274e-08
1634	0.000211955	0	0.0001405	2.81337e-07	3.48692e-05	6.69274e-08
1635	0.000218834	0	0.000144044	2.81337e-07	3.58061e-05	6.69274e-08
1636	0.000220124	0	0.000144044	2.81337e-07	3.58284e-05	6.69274e-08
1637	0.000219694	0	0.000143932	2.81337e-07	3.57727e-05	6.69274e-08
1638	0.000220553	0	0.000145226	2.81337e-07	3.59958e-05	6.69274e-08
1639	0.000221413	0	0.00014517	2.81337e-07	3.59958e-05	6.69274e-08
1640	0.000221843	0	0.000145029	2.81337e-07	3.59288e-05	6.69274e-08
1641	0.000223563	0	0.000146042	2.81337e-07	3.6085e-05	6.69274e-08
1642	0.000235171	0	0.000152316	2.81337e-07	3.87063e-05	6.69274e-08
1643	0.000234741	0	0.000152316	2.81337e-07	3.86617e-05	6.69274e-08
1644	0.000245919	0	0.000154538	2.81337e-07	3.9476e-05	6.69274e-08
1645	0.00024119	0	0.000152006	2.81337e-07	3.87621e-05	6.69274e-08
1646	0.000234741	0	0.000146323	2.53203e-07	3.70331e-05	6.69274e-08
1647	0.000234311	0	0.000144523	2.53203e-07	3.67543e-05	6.69274e-08
1648	0.000234311	0	0.000143988	2.53203e-07	3.65758e-05	6.69274e-08
1649	0.000234741	0	0.00014396	2.25069e-07	3.65535e-05	6.69274e-08
1650	0.000236031	0	0.000143988	2.25069e-07	3.65312e-05	6.69274e-08
1651	0.000236461	0	0.000143876	2.25069e-07	3.65423e-05	6.69274e-08
1652	0.000233021	0	0.000142919	2.25069e-07	3.62858e-05	6.69274e-08
1653	0.000229152	0	0.00013898	2.25069e-07	3.54938e-05	6.69274e-08
1654	0.000228722	0	0.000138643	2.25069e-07	3.54157e-05	6.69274e-08
1655	0.000228722	0	0.000138643	2.25069e-07	3.53823e-05	6.69274e-08
1656	0.000229582	0	0.00013853	2.25069e-07	3.536e-05	6.69274e-08
1657	0.000229152	0	0.000138502	2.25069e-07	3.54046e-05	6.69274e-08
1658	0.000228292	0	0.000137855	2.25069e-07	3.52484e-05	6.69274e-08
1659	0.000227432	0	0.000138136	2.25069e-07	3.53265e-05	2.23091e-08
1660	0.000229582	0	0.000139852	2.25069e-07	3.57727e-05	1.11546e-08
1661	0.000230012	0	0.000139909	2.25069e-07	3.58284e-05	1.11546e-08
1662	0.000231732	0	0.000139599	2.25069e-07	3.57727e-05	1.11546e-08
1663	0.000234741	0	0.000141062	2.53203e-07	3.59846e-05	1.11546e-08
1664	0.000234741	0	0.000141118	2.53203e-07	3.60292e-05	1.11546e-08
1665	0.000235601	0	0.000141315	2.25069e-07	3.60627e-05	1.11546e-08
1666	0.00023904	0	0.000142131	2.25069e-07	3.6375e-05	1.11546e-08
1667	0.00024076	0	0.00014261	2.25069e-07	3.65423e-05	1.11546e-08
1668	0.00024248	0	0.000142891	2.25069e-07	3.6587e-05	1.11546e-08
1669	0.00024377	0	0.000143397	2.25069e-07	3.6732e-05	1.11546e-08
1670	0.000246779	0	0.00014472	2.25069e-07	3.7167e-05	1.11546e-08
1671	0.000252798	0	0.00014939	2.25069e-07	3.84609e-05	1.11546e-08
1672	0.000256238	0	0.000150318	2.25069e-07	3.88848e-05	0
1673	0.000261827	0	0.000153666	2.25069e-07	3.99891e-05	0
1674	0.000263546	0	0.000155832	2.25069e-07	4.04799e-05	0
1675	0.000288052	0	0.000170659	2.25069e-07	4.53656e-05	0
1676	0.000288912	0	0.000171053	2.25069e-07	4.55106e-05	0
1677	0.000288912	0	0.000171081	2.25069e-07	4.54771e-05	0
1678	0.000288912	0	0.00017094	2.25069e-07	4.54771e-05	0
1679	0.000290202	0	0.000171869	2.25069e-07	4.55998e-05	0
1680	0.000291492	0	0.000173078	2.25069e-07	4.59233e-05	0
1681	0.000291492	0	0.000172797	2.25069e-07	4.5901e-05	0
1682	0.000291922	0	0.000173275	2.53203e-07	4.58676e-05	0
1683	0.000292781	0	0.000173866	2.53203e-07	4.60349e-05	0
1684	0.000292781	0	0.000174429	2.53203e-07	4.60795e-05	0
1685	0.000291062	0	0.000174035	2.53203e-07	4.59903e-05	0
1686	0.000292352	0	0.000174316	2.53203e-07	4.60906e-05	0
1687	0.000294931	0	0.000175498	2.25069e-07	4.63472e-05	0
1688	0.000297081	0	0.000176904	2.25069e-07	4.64811e-05	0
1689	0.00030095	0	0.000178452	2.25069e-07	4.68157e-05	0
1690	0.00030095	0	0.000178761	2.25069e-07	4.68715e-05	0
1691	0.000304819	0	0.000182784	2.25069e-07	4.79981e-05	0
1692	0.00030439	0	0.000183713	2.25069e-07	4.81431e-05	0
1693	0.000309549	0	0.000186189	2.25069e-07	4.87454e-05	0
1694	0.000309979	0	0.000186695	2.25069e-07	4.88124e-05	0
1695	0.000317287	0	0.000190437	2.25069e-07	4.98386e-05	0
1696	0.000318577	0	0.000193081	2.25069e-07	5.04855e-05	0
1697	0.000319437	0	0.00019415	2.53203e-07	5.07421e-05	0
1698	0.000329325	0	0.000199608	2.53203e-07	5.26495e-05	0
1699	0.000328895	0	0.000199552	2.53203e-07	5.25714e-05	0
1700	0.000328036	0	0.00019958	2.53203e-07	5.25603e-05	0
1701	0.000328036	0	0.000200058	2.53203e-07	5.25714e-05	1.11546e-08
1702	0.000328036	0	0.000200649	2.53203e-07	5.26607e-05	1.11546e-08
1703	0.000328036	0	0.000200143	2.53203e-07	5.24934e-05	1.11546e-08
1704	0.000325886	0	0.000198905	2.53203e-07	5.20249e-05	1.11546e-08
1705	0.000325886	0	0.000198849	2.53203e-07	5.20249e-05	1.11546e-08
1706	0.000324166	0	0.000198455	2.53203e-07	5.18687e-05	1.11546e-08
1707	0.000321157	0	0.000196795	2.53203e-07	5.14337e-05	1.11546e-08
1708	0.000319867	0	0.000196092	2.53203e-07	5.12887e-05	1.11546e-08
1709	0.000319007	0	0.000195416	2.53203e-07	5.11325e-05	1.11546e-08
1710	0.00030181	0	0.000185823	2.53203e-07	4.879e-05	1.11546e-08
1711	0.000277734	0	0.000170546	2.53203e-07	4.56779e-05	1.11546e-08
1712	0.000277304	0	0.000169843	2.53203e-07	4.55552e-05	1.11546e-08
1713	0.000272575	0	0.000165482	2.53203e-07	4.49529e-05	1.11546e-08
1714	0.000268276	0	0.000162528	2.53203e-07	4.43171e-05	1.11546e-08
1715	0.000268276	0	0.000162416	2.53203e-07	4.42948e-05	1.11546e-08
1716	0.000267846	0	0.000162247	2.25069e-07	4.42501e-05	1.11546e-08
1717	0.000267846	0	0.000162247	2.25069e-07	4.42501e-05	1.11546e-08
1718	0.000267846	0	0.000162247	2.25069e-07	4.42501e-05	1.11546e-08
1719	0.000268276	0	0.000162275	2.25069e-07	4.42724e-05	1.11546e-08
1720	0.000267846	0	0.000162106	2.25069e-07	4.4239e-05	1.11546e-08
1721	0.000267846	0	0.000162106	2.25069e-07	4.42501e-05	1.11546e-08
1722	0.000267416	0	0.000162162	2.25069e-07	4.42836e-05	1.11546e-08
1723	0.000267416	0	0.000162359	2.25069e-07	4.44063e-05	1.11546e-08
1724	0.000266126	0	0.000162416	2.25069e-07	4.4384e-05	1.11546e-08
1725	0.000257097	0	0.000158561	2.25069e-07	4.32128e-05	1.11546e-08
1726	0.000258387	0	0.000159518	2.25069e-07	4.34135e-05	1.11546e-08
1727	0.000255378	0	0.000158196	2.25069e-07	4.31235e-05	1.11546e-08
1728	0.000259247	0	0.000160221	2.25069e-07	4.35697e-05	1.11546e-08
1729	0.000260537	0	0.000161234	2.25069e-07	4.3804e-05	1.11546e-08
1730	0.000257527	0	0.000159912	1.96936e-07	4.34805e-05	1.11546e-08
1731	0.000256667	0	0.000160165	1.96936e-07	4.35139e-05	1.11546e-08
1732	0.000264836	0	0.000167761	2.25069e-07	4.5321e-05	1.11546e-08
1733	0.000259247	0	0.00016326	2.53203e-07	4.43059e-05	1.11546e-08
1734	0.000259247	0	0.000163935	2.53203e-07	4.43505e-05	1.11546e-08
1735	0.000261397	0	0.000165595	2.81337e-07	4.47967e-05	2.23091e-08
1736	0.000261397	0	0.000165904	2.81337e-07	4.48636e-05	2.23091e-08
1737	0.000259677	0	0.000164554	2.81337e-07	4.46182e-05	2.23091e-08
1738	0.000260537	0	0.000163006	2.81337e-07	4.42167e-05	2.23091e-08
1739	0.000259677	0	0.00016326	2.81337e-07	4.41386e-05	2.23091e-08
1740	0.000245489	0	0.000154032	2.53203e-07	4.20192e-05	2.23091e-08
1741	0.000245489	0	0.000154707	2.53203e-07	4.21419e-05	3.34637e-08
1742	0.0002442	0	0.000153835	2.53203e-07	4.19969e-05	3.34637e-08
1743	0.000237751	0	0.000149981	2.25069e-07	4.135e-05	3.34637e-08
1744	0.00024076	4.29929e-07	0.000152935	2.25069e-07	4.20192e-05	3.34637e-08
1745	0.000237751	4.29929e-07	0.00015074	2.25069e-07	4.12607e-05	3.34637e-08
1746	0.000237321	4.29929e-07	0.000150403	2.25069e-07	4.12049e-05	3.34637e-08
1747	0.000223133	4.29929e-07	0.000142975	2.25069e-07	3.90967e-05	3.34637e-08
1748	0.000223563	4.29929e-07	0.000143032	2.53203e-07	3.91079e-05	3.34637e-08
1749	0.000225283	4.29929e-07	0.00014306	2.53203e-07	3.90744e-05	3.34637e-08
1750	0.000197337	4.29929e-07	0.00012874	2.25069e-07	3.43226e-05	3.34637e-08
1751	0.000195188	4.29929e-07	0.000126545	2.53203e-07	3.38095e-05	3.34637e-08
1752	0.000190028	4.29929e-07	0.000124351	2.25069e-07	3.32406e-05	3.34637e-08
1753	0.000189169	4.29929e-07	0.000124435	2.25069e-07	3.32964e-05	3.34637e-08
1754	0.000192178	4.29929e-07	0.000126433	2.53203e-07	3.37872e-05	3.34637e-08
1755	0.000193038	4.29929e-07	0.000126855	2.81337e-07	3.38987e-05	3.34637e-08
1756	0.000196477	4.29929e-07	0.000129049	2.81337e-07	3.43449e-05	3.34637e-08
1757	0.000196477	4.29929e-07	0.000129809	2.81337e-07	3.45011e-05	3.34637e-08
1758	0.000196907	4.29929e-07	0.000130118	2.81337e-07	3.45903e-05	3.34637e-08
1759	0.000197767	4.29929e-07	0.000130709	2.81337e-07	3.4713e-05	3.34637e-08
1760	0.000201207	4.29929e-07	0.000131834	2.81337e-07	3.51257e-05	3.34637e-08
1761	0.000202066	4.29929e-07	0.000132538	2.81337e-07	3.52038e-05	4.46182e-08
1762	0.000202066	4.29929e-07	0.000132903	3.0947e-07	3.52373e-05	4.46182e-08
1763	0.000202926	4.29929e-07	0.000133241	3.0947e-07	3.53376e-05	4.46182e-08
1764	0.000203356	4.29929e-07	0.000133297	3.0947e-07	3.53265e-05	4.46182e-08
1765	0.000203786	4.29929e-07	0.000134704	3.37604e-07	3.565e-05	5.57728e-08
1766	0.000203786	4.29929e-07	0.00013507	3.93871e-07	3.58061e-05	5.57728e-08
1767	0.000203786	4.29929e-07	0.00013462	3.93871e-07	3.57169e-05	5.57728e-08
1768	0.000203356	4.29929e-07	0.000134676	3.93871e-07	3.57727e-05	5.57728e-08
1769	0.000202066	4.29929e-07	0.00013431	3.93871e-07	3.56277e-05	5.57728e-08
1770	0.000202496	4.29929e-07	0.000134507	4.22005e-07	3.56946e-05	5.57728e-08
1771	0.000202496	4.29929e-07	0.000134423	4.22005e-07	3.565e-05	6.69274e-08
1772	0.000202496	4.29929e-07	0.000134423	4.22005e-07	3.56388e-05	6.69274e-08
1773	0.000200777	4.29929e-07	0.000133579	4.22005e-07	3.5438e-05	6.69274e-08
1774	0.000200347	4.29929e-07	0.000133297	4.22005e-07	3.536e-05	6.69274e-08
1775	0.000199057	4.29929e-07	0.00013265	4.22005e-07	3.54046e-05	6.69274e-08
1776	0.000199057	4.29929e-07	0.00013265	4.22005e-07	3.53934e-05	6.69274e-08
1777	0.000190888	4.29929e-07	0.000127699	4.22005e-07	3.4211e-05	6.69274e-08
1778	0.000190458	4.29929e-07	0.000127502	4.22005e-07	3.41887e-05	6.69274e-08
1779	0.000190458	4.29929e-07	0.000127558	4.22005e-07	3.42445e-05	6.69274e-08
1780	0.000190458	4.29929e-07	0.000127417	4.22005e-07	3.42222e-05	6.69274e-08
1781	0.000190028	4.29929e-07	0.000127277	4.22005e-07	3.42891e-05	6.69274e-08
1782	0.000190028	4.29929e-07	0.000127164	4.22005e-07	3.42222e-05	6.69274e-08
1783	0.000189599	4.29929e-07	0.000127192	4.22005e-07	3.42668e-05	6.69274e-08
1784	0.000186589	4.29929e-07	0.000126883	4.22005e-07	3.40214e-05	6.69274e-08
1785	0.000192608	4.29929e-07	0.00012888	4.22005e-07	3.47576e-05	6.69274e-08
1786	0.000194328	4.29929e-07	0.000128796	4.22005e-07	3.4858e-05	6.69274e-08
1787	0.000184009	4.29929e-07	0.000124351	4.22005e-07	3.38206e-05	6.69274e-08
1788	0.000190028	4.29929e-07	0.000128486	4.22005e-07	3.52373e-05	6.69274e-08
1789	0.000200777	4.29929e-07	0.000135576	4.22005e-07	3.7602e-05	6.69274e-08
1790	0.000203786	4.29929e-07	0.000138586	4.50139e-07	3.82601e-05	7.80819e-08
1791	0.000218834	4.29929e-07	0.000146773	4.78272e-07	4.18742e-05	7.80819e-08
1792	0.000219694	4.29929e-07	0.000146605	4.78272e-07	4.19523e-05	7.80819e-08
1793	0.000219694	4.29929e-07	0.000146548	4.78272e-07	4.21419e-05	7.80819e-08
1794	0.000194328	4.29929e-07	0.000133832	4.78272e-07	3.8037e-05	7.80819e-08
1795	0.000195618	4.29929e-07	0.00013431	4.78272e-07	3.82267e-05	7.80819e-08
1796	0.000195618	4.29929e-07	0.000134338	4.78272e-07	3.82267e-05	7.80819e-08
1797	0.000199057	4.29929e-07	0.000137208	4.78272e-07	3.8896e-05	7.80819e-08
1798	0.000199057	4.29929e-07	0.000137152	4.78272e-07	3.89629e-05	7.80819e-08
1799	0.000198627	4.29929e-07	0.000137152	4.78272e-07	3.89406e-05	7.80819e-08
1800	0.000198627	4.29929e-07	0.00013718	4.78272e-07	3.89517e-05	7.80819e-08
1801	0.000199057	4.29929e-07	0.000137264	4.78272e-07	3.89852e-05	7.80819e-08
1802	0.000199057	4.29929e-07	0.000137349	4.78272e-07	3.90967e-05	7.80819e-08
1803	0.000199057	4.29929e-07	0.000137264	4.78272e-07	3.90521e-05	7.80819e-08
1804	0.000202496	4.29929e-07	0.000139909	4.78272e-07	3.97102e-05	7.80819e-08
1805	0.000203786	4.29929e-07	0.000140978	4.78272e-07	3.98776e-05	7.80819e-08
1806	0.000205936	4.29929e-07	0.0001423	4.78272e-07	4.0123e-05	7.80819e-08
1807	0.000206366	4.29929e-07	0.000142244	4.78272e-07	4.01787e-05	7.80819e-08
1808	0.000208945	4.29929e-07	0.000143538	4.78272e-07	4.04353e-05	7.80819e-08
1809	0.000209805	4.29929e-07	0.00014365	4.78272e-07	4.04576e-05	7.80819e-08
1810	0.000210235	4.29929e-07	0.000143482	4.78272e-07	4.04353e-05	7.80819e-08
1811	0.000210235	4.29929e-07	0.000143454	4.78272e-07	4.0413e-05	7.80819e-08
1812	0.000206796	4.29929e-07	0.000141597	4.78272e-07	4.00003e-05	7.80819e-08
1813	0.000210665	4.29929e-07	0.000145339	4.78272e-07	4.10265e-05	7.80819e-08
1814	0.000211095	4.29929e-07	0.000145113	4.50139e-07	4.0993e-05	7.80819e-08
1815	0.000212385	4.29929e-07	0.000145704	4.50139e-07	4.11938e-05	7.80819e-08
1816	0.000214534	4.29929e-07	0.000146914	4.78272e-07	4.14838e-05	7.80819e-08
1817	0.000213675	4.29929e-07	0.000146436	4.78272e-07	4.14057e-05	7.80819e-08
1818	0.000210235	4.29929e-07	0.000145367	4.78272e-07	4.11046e-05	7.80819e-08
1819	0.000209805	4.29929e-07	0.000145254	4.78272e-07	4.10376e-05	7.80819e-08
1820	0.000210665	4.29929e-07	0.000145226	4.78272e-07	4.09819e-05	7.80819e-08
1821	0.000208085	4.29929e-07	0.000144298	4.78272e-07	4.05914e-05	7.80819e-08
1822	0.000207656	4.29929e-07	0.000143116	4.50139e-07	4.0123e-05	7.80819e-08
1823	0.000201207	4.29929e-07	0.000137545	4.50139e-07	3.87733e-05	6.69274e-08
1824	0.000196907	4.29929e-07	0.000136139	4.50139e-07	3.81821e-05	6.69274e-08
1825	0.000192178	4.29929e-07	0.000132397	4.50139e-07	3.71001e-05	6.69274e-08
1826	0.000190458	4.29929e-07	0.00013099	4.50139e-07	3.68993e-05	6.69274e-08
1827	0.000156064	4.29929e-07	0.00010944	4.50139e-07	3.07085e-05	6.69274e-08
1828	0.000154774	4.29929e-07	0.00010944	4.78272e-07	3.07308e-05	6.69274e-08
1829	0.000155204	4.29929e-07	0.000109581	4.78272e-07	3.07977e-05	6.69274e-08
1830	0.000155634	4.29929e-07	0.000110059	4.78272e-07	3.08424e-05	6.69274e-08
1831	0.000161223	4.29929e-07	0.000112788	4.78272e-07	3.16901e-05	6.69274e-08
1832	0.000163373	4.29929e-07	0.000114617	5.06406e-07	3.21251e-05	6.69274e-08
1833	0.000171542	4.29929e-07	0.000120018	5.06406e-07	3.36979e-05	6.69274e-08
1834	0.000173261	4.29929e-07	0.000121228	4.78272e-07	3.4066e-05	6.69274e-08
1835	0.000187449	4.29929e-07	0.000132313	4.78272e-07	3.73566e-05	6.69274e-08
1836	0.000188309	4.29929e-07	0.000133044	4.78272e-07	3.74905e-05	6.69274e-08
1837	0.000190888	4.29929e-07	0.000134254	4.50139e-07	3.7959e-05	6.69274e-08
1838	0.000197337	4.29929e-07	0.000138615	4.50139e-07	3.87509e-05	6.69274e-08
1839	0.000198197	4.29929e-07	0.000138868	4.50139e-07	3.8974e-05	6.69274e-08
1840	0.000198627	4.29929e-07	0.000138924	4.50139e-07	3.90521e-05	6.69274e-08
1841	0.000198627	4.29929e-07	0.000138249	4.50139e-07	3.88625e-05	6.69274e-08
1842	0.000197767	4.29929e-07	0.000137574	4.50139e-07	3.86617e-05	6.69274e-08
1843	0.000186589	0	0.000131497	4.50139e-07	3.69774e-05	2.23091e-08
1844	0.000188309	0	0.000132284	4.50139e-07	3.71224e-05	2.23091e-08
1845	0.000187449	0	0.000131609	4.50139e-07	3.69774e-05	2.23091e-08
1846	0.00018186	0	0.000128965	4.50139e-07	3.62969e-05	2.23091e-08
1847	0.00018014	0	0.000124548	4.22005e-07	3.53934e-05	2.23091e-08
1848	0.00017971	0	0.000122663	4.22005e-07	3.50142e-05	2.23091e-08
1849	0.00017971	0	0.000122747	4.22005e-07	3.49919e-05	2.23091e-08
1850	0.000173691	0	0.000117936	4.22005e-07	3.31848e-05	2.23091e-08
1851	0.000173261	0	0.000117768	4.22005e-07	3.30956e-05	2.23091e-08
1852	0.000173691	0	0.000118133	4.22005e-07	3.31737e-05	2.23091e-08
1853	0.000175411	0	0.000118724	4.22005e-07	3.32294e-05	2.23091e-08
1854	0.000175841	0	0.000120187	4.22005e-07	3.35529e-05	2.23091e-08
1855	0.000175841	0	0.000120356	4.22005e-07	3.35641e-05	2.23091e-08
1856	0.000175841	0	0.000120553	4.22005e-07	3.35641e-05	2.23091e-08
1857	0.000176701	0	0.000121059	4.22005e-07	3.35864e-05	2.23091e-08
1858	0.000177131	0	0.000120806	4.22005e-07	3.35195e-05	2.23091e-08
1859	0.000175841	0	0.000120159	4.22005e-07	3.32183e-05	2.23091e-08
1860	0.000175841	0	0.000119568	4.22005e-07	3.31514e-05	1.11546e-08
1861	0.000175841	0	0.000119371	3.93871e-07	3.30956e-05	1.11546e-08
1862	0.000173691	0	0.000118443	3.37604e-07	3.26048e-05	2.23091e-08
1863	0.000174121	0	0.000117964	3.37604e-07	3.2549e-05	2.23091e-08
1864	0.000177131	0	0.000120074	2.81337e-07	3.28613e-05	2.23091e-08
1865	0.000176701	0	0.000120018	2.81337e-07	3.28502e-05	2.23091e-08
1866	0.000168102	0	0.000114842	1.96936e-07	3.18128e-05	2.23091e-08
1867	0.000169392	0	0.000114982	1.96936e-07	3.18574e-05	2.23091e-08
1868	0.000168102	0	0.000114617	1.96936e-07	3.1824e-05	2.23091e-08
1869	0.000168532	0	0.000115151	2.53203e-07	3.19244e-05	2.23091e-08
1870	0.000166382	0	0.000113744	2.53203e-07	3.1612e-05	2.23091e-08
1871	0.000168102	0	0.000114532	2.53203e-07	3.18574e-05	2.23091e-08
1872	0.000168962	0	0.000115095	2.53203e-07	3.20136e-05	2.23091e-08
1873	0.000169822	0	0.000115714	2.53203e-07	3.2114e-05	2.23091e-08
1874	0.000169822	0	0.000115967	2.53203e-07	3.22032e-05	2.23091e-08
1875	0.000170252	0	0.000116164	2.53203e-07	3.22925e-05	2.23091e-08
1876	0.000172831	0	0.000116417	2.53203e-07	3.23259e-05	2.23091e-08
1877	0.000173261	0	0.000116389	2.53203e-07	3.23817e-05	2.23091e-08
1878	0.000173261	0	0.000116558	2.53203e-07	3.24486e-05	2.23091e-08
1879	0.000173691	0	0.000117233	2.53203e-07	3.25602e-05	2.23091e-08
1880	0.000173691	0	0.000117289	2.53203e-07	3.25379e-05	2.23091e-08
1881	0.000173261	0	0.000117036	2.53203e-07	3.24932e-05	2.23091e-08
1882	0.000172831	0	0.000116642	2.53203e-07	3.24486e-05	2.23091e-08
1883	0.000174551	0	0.000117908	2.81337e-07	3.27163e-05	2.23091e-08
1884	0.000174981	0	0.000118133	2.53203e-07	3.28279e-05	2.23091e-08
1885	0.000175411	0	0.000118246	2.53203e-07	3.28725e-05	2.23091e-08
1886	0.000175411	0	0.00011833	2.53203e-07	3.29506e-05	2.23091e-08
1887	0.000175411	0	0.000118274	2.53203e-07	3.29729e-05	2.23091e-08
1888	0.000175841	0	0.000118668	2.53203e-07	3.31067e-05	2.23091e-08
1889	0.00017842	0	0.000119399	2.53203e-07	3.32517e-05	2.23091e-08
1890	0.00018014	0	0.000120074	2.53203e-07	3.34191e-05	2.23091e-08
1891	0.00018014	0	0.000120356	2.53203e-07	3.35529e-05	2.23091e-08
1892	0.00018014	0	0.000120356	2.53203e-07	3.35529e-05	2.23091e-08
1893	0.000181	0	0.000120947	2.53203e-07	3.36756e-05	2.23091e-08
1894	0.000181	0	0.000120947	2.53203e-07	3.36868e-05	2.23091e-08
1895	0.000181	0	0.000120918	2.53203e-07	3.36979e-05	2.23091e-08
1896	0.000181	0	0.000120918	2.53203e-07	3.36979e-05	2.23091e-08
1897	0.000181	0	0.000120947	2.53203e-07	3.36979e-05	2.23091e-08
1898	0.00018143	0	0.000121087	2.53203e-07	3.37091e-05	2.23091e-08
1899	0.00018143	0	0.000121256	2.53203e-07	3.37202e-05	2.23091e-08
1900	0.00018186	0	0.000122241	2.53203e-07	3.39768e-05	2.23091e-08
1901	0.000186589	0	0.000127445	2.53203e-07	3.54492e-05	2.23091e-08
1902	0.000187449	0	0.00012798	2.53203e-07	3.5505e-05	2.23091e-08
1903	0.000187449	0	0.000127952	2.53203e-07	3.54938e-05	2.23091e-08
1904	0.000192178	0	0.000131018	2.53203e-07	3.61519e-05	2.23091e-08
1905	0.000193468	0	0.000131469	2.53203e-07	3.62412e-05	2.23091e-08
1906	0.000193468	0	0.000131469	2.53203e-07	3.61742e-05	3.34637e-08
1907	0.000195618	0	0.000132538	2.53203e-07	3.63639e-05	3.34637e-08
1908	0.000197337	0	0.000132594	2.53203e-07	3.62635e-05	4.46182e-08
1909	0.000197337	0	0.000131525	2.53203e-07	3.60627e-05	4.46182e-08
1910	0.000196907	0	0.000131131	2.53203e-07	3.59846e-05	4.46182e-08
1911	0.000196047	0	0.00013054	2.53203e-07	3.58284e-05	4.46182e-08
1912	0.000192608	0	0.000128937	2.53203e-07	3.53153e-05	4.46182e-08
1913	0.000194758	0	0.00013054	2.53203e-07	3.56723e-05	4.46182e-08
1914	0.000194758	0	0.000130343	2.53203e-07	3.56165e-05	4.46182e-08
1915	0.000194758	0	0.000130456	2.53203e-07	3.565e-05	4.46182e-08
1916	0.000195188	0	0.000130596	2.53203e-07	3.57057e-05	4.46182e-08
1917	0.000195188	0	0.000130737	2.25069e-07	3.57169e-05	4.46182e-08
1918	0.000195188	0	0.0001313	2.25069e-07	3.58284e-05	4.46182e-08
1919	0.000195188	0	0.0001313	2.25069e-07	3.58284e-05	4.46182e-08
1920	0.000195188	0	0.000131103	2.25069e-07	3.58396e-05	4.46182e-08
1921	0.000196047	0	0.000131187	2.25069e-07	3.59065e-05	4.46182e-08
1922	0.000196047	0	0.000131244	2.25069e-07	3.59065e-05	4.46182e-08
1923	0.000196477	0	0.00013144	2.25069e-07	3.59065e-05	4.46182e-08
1924	0.000196477	0	0.000131497	2.25069e-07	3.59623e-05	4.46182e-08
1925	0.000196477	0	0.000131581	2.25069e-07	3.59846e-05	4.46182e-08
1926	0.000206366	0	0.000137996	2.25069e-07	3.74235e-05	4.46182e-08
1927	0.000206796	0	0.00013853	2.25069e-07	3.75239e-05	4.46182e-08
1928	0.000206796	0	0.000138783	2.25069e-07	3.76355e-05	4.46182e-08
1929	0.000208515	0	0.000139627	2.25069e-07	3.78697e-05	4.46182e-08
1930	0.000208945	0	0.000139965	2.25069e-07	3.79478e-05	4.46182e-08
1931	0.000208945	0	0.000140274	2.25069e-07	3.7959e-05	4.46182e-08
1932	0.000209375	0	0.000140556	2.25069e-07	3.79813e-05	4.46182e-08
1933	0.000209375	0	0.000141147	2.25069e-07	3.80705e-05	4.46182e-08
1934	0.000209375	0	0.000141203	2.25069e-07	3.81263e-05	4.46182e-08
1935	0.000209375	0	0.000141315	2.25069e-07	3.80817e-05	4.46182e-08
1936	0.000198627	0	0.000137152	2.25069e-07	3.67208e-05	4.46182e-08
1937	0.000199057	0	0.000137208	2.25069e-07	3.67208e-05	4.46182e-08
1938	0.000196047	0	0.000136476	1.96936e-07	3.65089e-05	4.46182e-08
1939	0.000192608	0	0.000134507	1.96936e-07	3.59177e-05	4.46182e-08
1940	0.000184439	0	0.000126405	1.96936e-07	3.35864e-05	3.34637e-08
1941	0.000160793	0	0.000111578	1.40668e-07	2.93923e-05	4.46182e-08
1942	0.000159504	0	0.000111325	1.40668e-07	2.92361e-05	4.46182e-08
1943	0.000136287	0	9.50074e-05	1.40668e-07	2.37704e-05	4.46182e-08
1944	0.000134138	0	9.39383e-05	1.40668e-07	2.33688e-05	4.46182e-08
1945	0.000133708	0	9.32631e-05	1.40668e-07	2.29784e-05	4.46182e-08
1946	0.000132418	0	9.27567e-05	1.40668e-07	2.27888e-05	4.46182e-08
1947	0.000131988	0	9.29818e-05	1.40668e-07	2.2733e-05	4.46182e-08
1948	0.000131988	0	9.28974e-05	1.40668e-07	2.27441e-05	4.46182e-08
1949	0.000131988	0	9.28974e-05	1.40668e-07	2.27441e-05	4.46182e-08
1950	0.000131988	0	9.29818e-05	1.40668e-07	2.27888e-05	4.46182e-08
1951	0.000132418	0	9.31224e-05	1.40668e-07	2.28334e-05	4.46182e-08
1952	0.000133708	0	9.33475e-05	1.40668e-07	2.28557e-05	4.46182e-08
1953	0.000134568	0	9.39664e-05	1.40668e-07	2.29561e-05	4.46182e-08
1954	0.000136287	0	9.43884e-05	1.40668e-07	2.30565e-05	4.46182e-08
1955	0.000139297	0	9.61046e-05	1.40668e-07	2.35027e-05	4.46182e-08
1956	0.000139297	0	9.61046e-05	1.40668e-07	2.35138e-05	4.46182e-08
1957	0.000140587	0	9.73143e-05	1.40668e-07	2.37592e-05	4.46182e-08
1958	0.000144026	0	9.90024e-05	1.40668e-07	2.41162e-05	4.46182e-08
1959	0.000144026	0	9.92837e-05	1.40668e-07	2.40715e-05	4.46182e-08
1960	0.000144456	0	9.93118e-05	1.40668e-07	2.41273e-05	4.46182e-08
1961	0.000145316	0	0.000100043	1.40668e-07	2.43169e-05	4.46182e-08
1962	0.000146606	0	0.000100747	1.40668e-07	2.45735e-05	4.46182e-08
1963	0.000146606	0	0.000100803	1.40668e-07	2.46181e-05	4.46182e-08
1964	0.000147036	0	0.000101591	1.40668e-07	2.47185e-05	4.46182e-08
1965	0.000146606	0	0.000102603	1.40668e-07	2.49193e-05	4.46182e-08
1966	0.000146606	0	0.000102716	1.40668e-07	2.49304e-05	4.46182e-08
1967	0.000147895	0	0.000104038	1.12535e-07	2.51982e-05	4.46182e-08
1968	0.000149185	0	0.000104404	8.4401e-08	2.52205e-05	4.46182e-08
1969	0.000149615	0	0.000104573	8.4401e-08	2.52539e-05	4.46182e-08
1970	0.000150905	0	0.000105698	8.4401e-08	2.53097e-05	4.46182e-08
1971	0.000149185	0	0.000105389	8.4401e-08	2.52651e-05	4.46182e-08
1972	0.000149185	0	0.000106092	8.4401e-08	2.54101e-05	4.46182e-08
1973	0.000148755	0	0.000106767	8.4401e-08	2.55216e-05	4.46182e-08
1974	0.000148325	0	0.000106908	8.4401e-08	2.55328e-05	4.46182e-08
1975	0.000147036	0	0.000107105	8.4401e-08	2.55216e-05	4.46182e-08
1976	0.000147895	0	0.000107246	8.4401e-08	2.55328e-05	4.46182e-08
1977	0.000147036	0	0.000107049	8.4401e-08	2.54212e-05	4.46182e-08
1978	0.000146606	0	0.000106598	8.4401e-08	2.53097e-05	4.46182e-08
1979	0.000146606	0	0.000106824	8.4401e-08	2.53097e-05	4.46182e-08
1980	0.000146606	0	0.000106317	8.4401e-08	2.51535e-05	4.46182e-08
1981	0.000147036	0	0.000107836	8.4401e-08	2.55551e-05	4.46182e-08
1982	0.000146606	0	0.000107639	8.4401e-08	2.55439e-05	4.46182e-08
1983	0.000140157	0	0.000104179	8.4401e-08	2.45512e-05	4.46182e-08
1984	0.000136287	0	0.000101281	8.4401e-08	2.37257e-05	4.46182e-08
1985	0.00012038	0	9.04779e-05	8.4401e-08	2.12606e-05	4.46182e-08
1986	0.00011909	0	8.72144e-05	8.4401e-08	2.05244e-05	4.46182e-08
1987	8.98551e-05	0	6.5045e-05	8.4401e-08	1.45344e-05	4.46182e-08
1988	8.98551e-05	0	6.52138e-05	8.4401e-08	1.46013e-05	4.46182e-08
1989	8.77055e-05	0	6.35821e-05	5.62673e-08	1.42555e-05	4.46182e-08
1990	8.4696e-05	0	6.24005e-05	5.62673e-08	1.39544e-05	4.46182e-08
1991	8.4696e-05	0	6.26818e-05	2.81337e-08	1.40324e-05	4.46182e-08
1992	8.4696e-05	0	6.31038e-05	2.81337e-08	1.40659e-05	4.46182e-08
1993	8.4266e-05	0	6.31038e-05	2.81337e-08	1.40436e-05	4.46182e-08
1994	8.25463e-05	0	6.20347e-05	2.81337e-08	1.36866e-05	4.46182e-08
1995	8.25463e-05	0	6.20347e-05	2.81337e-08	1.3709e-05	4.46182e-08
1996	8.21164e-05	0	6.18097e-05	2.81337e-08	1.35974e-05	4.46182e-08
1997	8.29762e-05	0	6.24005e-05	2.81337e-08	1.37424e-05	4.46182e-08
1998	8.16865e-05	0	6.25974e-05	2.81337e-08	1.37424e-05	4.46182e-08
1999	8.34062e-05	0	6.4623e-05	2.81337e-08	1.41328e-05	4.46182e-08
[truncated: 38,375 more rows]

## Sheet: G. NM1g6 RNA-seq frequencies
Position	Plus strand 5 min post-infection	Minus strand 5 min post-infection	Plus strand 15 min post-infection	Minus strand 15 min post-infection	Plus strand 30 min post-infection	Minus strand 30 min post-infection
1	0	0	0	0	0	0
2	0	0	0	0	0	4.28157e-07
3	0	0	0	0	0	5.17357e-07
4	0	0	0	3.8585e-07	0	5.35197e-07
5	0	0	0	3.8585e-07	0	5.35197e-07
6	0	0	0	3.8585e-07	0	5.35197e-07
7	0	0	0	3.8585e-07	0	5.35197e-07
8	0	0	0	3.8585e-07	0	5.53037e-07
9	0	0	0	3.8585e-07	0	5.53037e-07
10	0	0	0	3.8585e-07	0	5.53037e-07
11	0	0	0	3.8585e-07	0	5.53037e-07
12	0	0	0	3.8585e-07	0	5.53037e-07
13	0	0	0	3.8585e-07	0	5.53037e-07
14	0	0	0	3.8585e-07	0	5.70877e-07
15	0	0	0	3.8585e-07	0	5.70877e-07
16	0	0	0	3.8585e-07	0	5.70877e-07
17	0	0	0	3.8585e-07	0	5.70877e-07
18	0	0	0	3.8585e-07	0	5.70877e-07
19	0	0	0	3.8585e-07	0	5.70877e-07
20	0	0	0	3.8585e-07	0	5.70877e-07
21	0	0	0	3.8585e-07	0	5.70877e-07
22	0	0	0	3.8585e-07	1.78399e-08	5.70877e-07
23	0	0	0	3.8585e-07	1.78399e-08	5.70877e-07
24	0	0	0	7.717e-07	1.78399e-08	5.70877e-07
25	0	0	0	1.92925e-06	1.78399e-08	7.13596e-07
26	0	0	0	1.92925e-06	1.78399e-08	7.84955e-07
27	0	0	0	1.92925e-06	1.78399e-08	7.84955e-07
28	0	0	0	1.92925e-06	1.78399e-08	7.84955e-07
29	0	0	0	1.92925e-06	1.78399e-08	8.02795e-07
30	0	0	0	1.92925e-06	1.78399e-08	8.02795e-07
31	0	0	0	1.92925e-06	1.78399e-08	8.02795e-07
32	0	0	0	1.92925e-06	1.78399e-08	8.02795e-07
33	0	0	0	1.92925e-06	1.78399e-08	8.02795e-07
34	0	0	0	1.92925e-06	1.78399e-08	8.20635e-07
35	0	0	0	1.92925e-06	1.78399e-08	8.20635e-07
36	0	0	0	1.92925e-06	1.78399e-08	8.20635e-07
37	0	0	0	1.92925e-06	1.78399e-08	8.38475e-07
38	0	0	0	1.92925e-06	1.78399e-08	8.38475e-07
39	0	0	0	1.92925e-06	1.78399e-08	8.38475e-07
40	0	0	0	1.92925e-06	1.78399e-08	8.38475e-07
41	0	0	0	1.92925e-06	1.78399e-08	8.38475e-07
42	0	0	0	1.92925e-06	1.78399e-08	8.38475e-07
43	0	0	0	1.92925e-06	1.78399e-08	8.38475e-07
44	0	0	0	1.92925e-06	1.78399e-08	8.38475e-07
45	0	0	0	1.92925e-06	1.78399e-08	8.38475e-07
46	0	0	0	1.92925e-06	1.78399e-08	8.38475e-07
47	0	0	0	1.92925e-06	1.78399e-08	8.38475e-07
48	0	0	0	1.92925e-06	1.78399e-08	8.38475e-07
49	0	0	0	1.92925e-06	1.78399e-08	8.38475e-07
50	0	0	0	1.92925e-06	1.78399e-08	8.38475e-07
51	0	0	0	1.92925e-06	3.56798e-08	8.38475e-07
52	0	0	0	1.92925e-06	3.56798e-08	8.38475e-07
53	0	0	0	1.92925e-06	3.56798e-08	8.38475e-07
54	0	0	0	1.92925e-06	3.56798e-08	8.38475e-07
55	0	0	0	1.92925e-06	3.56798e-08	8.38475e-07
56	0	0	0	1.92925e-06	3.56798e-08	8.38475e-07
57	0	0	0	1.92925e-06	3.56798e-08	8.38475e-07
58	0	0	0	1.92925e-06	3.56798e-08	8.38475e-07
59	0	0	0	1.92925e-06	3.56798e-08	8.38475e-07
60	0	0	0	1.92925e-06	3.56798e-08	8.38475e-07
61	0	0	0	1.92925e-06	3.56798e-08	8.38475e-07
62	0	0	0	1.92925e-06	3.56798e-08	8.38475e-07
63	0	0	0	1.92925e-06	3.56798e-08	8.38475e-07
64	0	0	0	1.92925e-06	3.56798e-08	8.38475e-07
65	0	0	0	1.92925e-06	3.56798e-08	8.38475e-07
66	0	0	0	1.92925e-06	3.56798e-08	8.38475e-07
67	0	0	0	1.92925e-06	3.56798e-08	8.38475e-07
68	0	0	0	1.92925e-06	3.56798e-08	8.38475e-07
69	0	0	0	1.92925e-06	3.56798e-08	8.38475e-07
70	0	0	0	1.92925e-06	3.56798e-08	8.38475e-07
71	0	0	0	1.92925e-06	3.56798e-08	8.38475e-07
72	0	0	0	1.92925e-06	3.56798e-08	8.38475e-07
73	0	0	0	1.92925e-06	3.56798e-08	8.38475e-07
74	0	0	0	1.92925e-06	3.56798e-08	8.38475e-07
75	0	0	0	1.92925e-06	3.56798e-08	8.38475e-07
76	0	0	0	1.92925e-06	3.56798e-08	8.38475e-07
77	0	0	0	1.92925e-06	3.56798e-08	8.38475e-07
78	0	0	0	1.92925e-06	3.56798e-08	8.20635e-07
79	0	0	0	1.92925e-06	3.56798e-08	8.20635e-07
80	0	0	0	1.92925e-06	3.56798e-08	8.20635e-07
81	0	0	0	1.92925e-06	3.56798e-08	8.20635e-07
82	0	0	0	1.92925e-06	3.56798e-08	8.20635e-07
83	0	0	0	1.92925e-06	3.56798e-08	8.20635e-07
84	0	0	0	1.92925e-06	3.56798e-08	8.20635e-07
85	0	0	0	1.92925e-06	3.56798e-08	8.20635e-07
86	0	0	0	1.92925e-06	3.56798e-08	8.20635e-07
87	0	0	0	1.92925e-06	3.56798e-08	8.20635e-07
88	0	0	0	1.92925e-06	3.56798e-08	8.20635e-07
89	0	0	0	1.92925e-06	3.56798e-08	8.20635e-07
90	0	0	0	1.92925e-06	3.56798e-08	8.20635e-07
91	0	0	0	1.92925e-06	3.56798e-08	8.20635e-07
92	0	0	0	1.92925e-06	3.56798e-08	8.20635e-07
93	0	0	0	1.92925e-06	3.56798e-08	8.20635e-07
94	0	0	0	1.92925e-06	3.56798e-08	8.20635e-07
95	0	0	0	1.92925e-06	3.56798e-08	8.20635e-07
96	0	0	0	1.92925e-06	3.56798e-08	8.02795e-07
97	0	0	0	1.92925e-06	3.56798e-08	8.02795e-07
98	0	0	0	1.92925e-06	3.56798e-08	8.02795e-07
99	0	0	0	1.92925e-06	3.56798e-08	8.02795e-07
100	0	0	0	1.92925e-06	3.56798e-08	8.02795e-07
101	0	0	0	1.92925e-06	5.35197e-08	7.84955e-07
102	0	0	0	1.92925e-06	5.35197e-08	7.84955e-07
103	0	0	0	1.92925e-06	5.35197e-08	7.84955e-07
104	0	0	0	1.92925e-06	5.35197e-08	7.84955e-07
105	0	0	0	1.92925e-06	5.35197e-08	7.67115e-07
106	0	0	0	1.92925e-06	5.35197e-08	7.67115e-07
107	0	0	0	1.92925e-06	5.35197e-08	7.67115e-07
108	0	0	0	1.92925e-06	5.35197e-08	7.67115e-07
109	0	0	0	1.92925e-06	5.35197e-08	7.67115e-07
110	0	0	0	1.92925e-06	5.35197e-08	7.67115e-07
111	0	0	0	1.92925e-06	5.35197e-08	7.67115e-07
112	0	0	0	1.92925e-06	5.35197e-08	7.67115e-07
113	0	0	0	1.92925e-06	5.35197e-08	7.67115e-07
114	0	0	0	1.92925e-06	5.35197e-08	7.49276e-07
115	0	0	0	1.92925e-06	5.35197e-08	7.49276e-07
116	0	0	0	1.92925e-06	5.35197e-08	7.49276e-07
117	0	0	0	1.92925e-06	5.35197e-08	7.31436e-07
118	0	0	0	1.92925e-06	5.35197e-08	7.31436e-07
119	0	0	0	1.92925e-06	5.35197e-08	7.31436e-07
120	0	0	0	1.92925e-06	5.35197e-08	7.31436e-07
121	0	0	0	1.92925e-06	5.35197e-08	7.31436e-07
122	0	0	0	1.92925e-06	5.35197e-08	7.13596e-07
123	0	0	0	1.92925e-06	5.35197e-08	7.13596e-07
124	0	0	0	1.92925e-06	5.35197e-08	6.95756e-07
125	0	0	0	1.92925e-06	5.35197e-08	6.95756e-07
126	0	0	0	1.92925e-06	5.35197e-08	6.77916e-07
127	0	0	0	1.92925e-06	5.35197e-08	6.77916e-07
128	0	0	0	1.92925e-06	7.13596e-08	6.77916e-07
129	0	0	0	1.92925e-06	7.13596e-08	6.77916e-07
130	0	0	0	1.92925e-06	8.91995e-08	6.77916e-07
131	0	0	0	1.92925e-06	8.91995e-08	6.60076e-07
132	0	0	0	1.92925e-06	8.91995e-08	6.60076e-07
133	0	0	0	1.92925e-06	8.91995e-08	6.60076e-07
134	0	0	0	1.92925e-06	8.91995e-08	6.60076e-07
135	0	0	0	1.92925e-06	8.91995e-08	6.60076e-07
136	0	0	0	1.92925e-06	8.91995e-08	6.60076e-07
137	0	0	0	1.92925e-06	8.91995e-08	6.60076e-07
138	0	0	0	1.92925e-06	8.91995e-08	6.60076e-07
139	0	0	0	1.92925e-06	8.91995e-08	6.42236e-07
140	0	0	0	1.92925e-06	1.07039e-07	6.42236e-07
141	0	0	0	1.92925e-06	1.07039e-07	6.42236e-07
142	0	0	0	1.92925e-06	1.07039e-07	6.42236e-07
143	0	0	0	1.92925e-06	1.07039e-07	6.42236e-07
144	0	0	0	1.92925e-06	1.07039e-07	6.42236e-07
145	0	0	0	1.92925e-06	1.07039e-07	6.24396e-07
146	0	0	0	1.92925e-06	1.07039e-07	6.06556e-07
147	0	0	0	1.92925e-06	1.07039e-07	6.06556e-07
148	0	0	0	1.92925e-06	1.07039e-07	6.06556e-07
149	0	0	0	1.92925e-06	1.07039e-07	6.06556e-07
150	0	0	0	1.92925e-06	1.07039e-07	6.06556e-07
151	0	0	0	1.92925e-06	1.07039e-07	6.06556e-07
152	0	0	0	1.92925e-06	1.07039e-07	5.88717e-07
153	0	0	0	1.92925e-06	1.07039e-07	5.70877e-07
154	0	0	0	1.92925e-06	1.07039e-07	3.03278e-07
155	0	0	0	1.92925e-06	1.07039e-07	3.21118e-07
156	0	0	0	1.5434e-06	1.07039e-07	3.21118e-07
157	0	0	0	1.5434e-06	1.07039e-07	3.21118e-07
158	0	0	0	1.5434e-06	1.07039e-07	3.21118e-07
159	0	0	0	1.5434e-06	1.07039e-07	3.21118e-07
160	0	0	0	1.5434e-06	1.07039e-07	3.21118e-07
161	0	0	0	1.5434e-06	1.07039e-07	3.21118e-07
162	0	0	0	1.5434e-06	1.07039e-07	3.21118e-07
163	0	0	0	1.5434e-06	1.24879e-07	3.21118e-07
164	0	0	0	1.5434e-06	1.24879e-07	3.03278e-07
165	0	0	0	1.5434e-06	1.24879e-07	3.03278e-07
166	0	0	0	1.5434e-06	1.24879e-07	3.03278e-07
167	0	0	0	1.5434e-06	1.24879e-07	3.21118e-07
168	0	0	0	1.5434e-06	1.24879e-07	4.45997e-07
169	0	0	0	1.5434e-06	1.24879e-07	4.45997e-07
170	0	0	0	1.5434e-06	1.24879e-07	5.35197e-07
171	0	0	0	1.5434e-06	1.24879e-07	5.35197e-07
172	0	0	0	1.5434e-06	1.24879e-07	5.53037e-07
173	0	0	0	1.5434e-06	1.07039e-07	5.70877e-07
174	0	0	0	1.5434e-06	1.07039e-07	5.70877e-07
175	0	0	0	1.5434e-06	1.07039e-07	5.70877e-07
176	0	0	0	1.15755e-06	1.07039e-07	5.70877e-07
177	0	0	0	0	1.07039e-07	4.28157e-07
178	0	0	0	0	1.07039e-07	4.28157e-07
179	0	0	0	0	1.07039e-07	4.28157e-07
180	0	0	0	0	1.07039e-07	4.28157e-07
181	0	0	0	0	1.07039e-07	4.10318e-07
182	0	0	0	0	1.07039e-07	3.92478e-07
183	0	0	0	0	1.07039e-07	3.92478e-07
184	0	0	0	0	1.07039e-07	3.92478e-07
185	0	0	0	0	1.07039e-07	3.92478e-07
186	0	0	0	0	1.07039e-07	3.92478e-07
187	0	0	0	0	1.07039e-07	3.92478e-07
188	0	0	0	0	1.07039e-07	3.92478e-07
189	0	0	0	0	1.24879e-07	3.74638e-07
190	0	0	0	0	1.24879e-07	3.74638e-07
191	0	0	0	0	1.24879e-07	3.74638e-07
192	0	0	0	0	1.24879e-07	3.74638e-07
193	0	0	0	0	1.24879e-07	3.74638e-07
194	0	0	0	0	1.24879e-07	3.74638e-07
195	0	0	0	0	1.24879e-07	3.74638e-07
196	0	0	0	0	1.24879e-07	3.74638e-07
197	0	0	0	0	1.24879e-07	3.74638e-07
198	0	0	0	0	1.24879e-07	3.74638e-07
199	0	0	0	0	1.24879e-07	3.74638e-07
200	0	0	0	0	1.24879e-07	3.74638e-07
201	0	0	0	0	1.24879e-07	3.74638e-07
202	0	0	0	0	1.24879e-07	3.74638e-07
203	0	0	0	0	1.07039e-07	3.74638e-07
204	0	0	0	0	1.07039e-07	3.74638e-07
205	0	0	0	0	1.07039e-07	3.74638e-07
206	0	0	0	0	1.07039e-07	3.74638e-07
207	0	0	0	0	1.07039e-07	3.74638e-07
208	0	0	0	0	1.07039e-07	3.74638e-07
209	0	0	0	0	1.07039e-07	3.74638e-07
210	0	0	0	0	1.07039e-07	3.74638e-07
211	0	0	0	0	1.24879e-07	3.74638e-07
212	0	0	0	0	1.24879e-07	3.74638e-07
213	0	0	0	0	1.24879e-07	3.74638e-07
214	0	0	0	0	1.24879e-07	3.74638e-07
215	0	0	0	0	1.24879e-07	3.74638e-07
216	0	0	0	0	1.24879e-07	3.74638e-07
217	0	0	0	0	1.24879e-07	3.74638e-07
218	0	0	0	0	1.24879e-07	3.74638e-07
219	0	0	0	0	1.24879e-07	3.74638e-07
220	0	0	0	0	1.24879e-07	3.74638e-07
221	0	0	0	0	1.24879e-07	4.10318e-07
222	0	0	0	0	1.24879e-07	4.10318e-07
223	0	0	0	0	1.24879e-07	4.10318e-07
224	0	0	0	0	1.24879e-07	4.10318e-07
225	0	0	0	0	1.24879e-07	4.10318e-07
226	0	0	0	0	1.42719e-07	4.28157e-07
227	0	0	0	0	1.42719e-07	4.28157e-07
228	0	0	0	0	1.42719e-07	4.28157e-07
229	0	0	0	0	1.42719e-07	4.28157e-07
230	0	0	0	0	1.42719e-07	4.28157e-07
231	0	0	0	0	1.42719e-07	4.28157e-07
232	0	0	0	0	1.42719e-07	4.28157e-07
233	0	0	0	0	1.42719e-07	4.28157e-07
234	0	0	0	0	1.60559e-07	4.28157e-07
235	0	0	0	0	1.60559e-07	4.28157e-07
236	0	0	0	0	1.60559e-07	4.10318e-07
237	0	0	0	0	1.60559e-07	4.10318e-07
238	0	0	0	0	1.60559e-07	4.10318e-07
239	0	0	0	0	1.60559e-07	4.10318e-07
240	0	0	0	0	1.60559e-07	4.10318e-07
241	0	0	0	0	1.60559e-07	4.10318e-07
242	0	0	0	0	1.60559e-07	4.10318e-07
243	0	0	0	0	1.60559e-07	4.10318e-07
244	0	0	0	0	1.60559e-07	4.10318e-07
245	0	0	0	0	1.60559e-07	4.10318e-07
246	0	0	0	0	1.60559e-07	4.10318e-07
247	0	0	0	0	1.60559e-07	4.10318e-07
248	0	0	0	0	1.60559e-07	4.10318e-07
249	0	0	0	0	1.60559e-07	4.10318e-07
250	0	5.72466e-07	0	0	1.60559e-07	4.10318e-07
251	0	5.72466e-07	0	0	1.60559e-07	4.10318e-07
252	0	5.72466e-07	0	0	1.60559e-07	4.10318e-07
253	0	5.72466e-07	0	0	1.42719e-07	4.10318e-07
254	0	5.72466e-07	0	0	1.42719e-07	3.92478e-07
255	0	5.72466e-07	0	0	1.42719e-07	3.92478e-07
256	0	5.72466e-07	0	0	1.42719e-07	3.92478e-07
257	0	5.72466e-07	0	0	1.42719e-07	3.92478e-07
258	0	5.72466e-07	0	0	1.42719e-07	3.92478e-07
259	0	5.72466e-07	0	0	1.42719e-07	3.92478e-07
260	0	5.72466e-07	0	0	1.60559e-07	3.92478e-07
261	0	5.72466e-07	0	0	1.96239e-07	3.92478e-07
262	0	5.72466e-07	0	0	1.96239e-07	3.74638e-07
263	0	5.72466e-07	0	0	1.96239e-07	3.74638e-07
264	0	5.72466e-07	0	0	1.24879e-07	3.74638e-07
265	0	5.72466e-07	0	0	1.24879e-07	3.74638e-07
266	0	5.72466e-07	0	0	1.24879e-07	3.74638e-07
267	0	5.72466e-07	0	0	1.24879e-07	3.74638e-07
268	0	5.72466e-07	0	0	1.24879e-07	3.74638e-07
269	0	5.72466e-07	0	0	1.24879e-07	3.74638e-07
270	0	5.72466e-07	0	0	1.24879e-07	3.74638e-07
271	0	5.72466e-07	0	0	1.24879e-07	3.74638e-07
272	0	5.72466e-07	0	0	1.24879e-07	3.74638e-07
273	0	5.72466e-07	0	0	1.24879e-07	3.74638e-07
274	0	5.72466e-07	0	0	1.24879e-07	3.74638e-07
275	0	5.72466e-07	0	0	1.24879e-07	3.74638e-07
276	0	5.72466e-07	0	0	1.24879e-07	3.74638e-07
277	0	5.72466e-07	0	0	1.24879e-07	3.74638e-07
278	0	5.72466e-07	0	0	1.24879e-07	3.74638e-07
279	0	5.72466e-07	0	0	1.24879e-07	3.74638e-07
280	0	5.72466e-07	0	0	1.24879e-07	3.56798e-07
281	0	5.72466e-07	0	0	1.24879e-07	3.56798e-07
282	0	5.72466e-07	0	0	1.24879e-07	3.56798e-07
283	0	5.72466e-07	0	0	1.42719e-07	3.56798e-07
284	0	5.72466e-07	0	0	1.42719e-07	3.38958e-07
285	0	5.72466e-07	0	0	1.42719e-07	3.21118e-07
286	0	5.72466e-07	0	0	1.42719e-07	3.21118e-07
287	0	5.72466e-07	0	0	1.42719e-07	3.21118e-07
288	0	5.72466e-07	0	0	1.42719e-07	3.21118e-07
289	0	5.72466e-07	0	0	1.42719e-07	3.21118e-07
290	0	5.72466e-07	0	0	1.42719e-07	3.21118e-07
291	0	5.72466e-07	0	0	1.42719e-07	3.21118e-07
292	0	5.72466e-07	0	0	1.42719e-07	3.21118e-07
293	0	5.72466e-07	0	0	1.42719e-07	3.03278e-07
294	0	5.72466e-07	0	0	1.42719e-07	3.03278e-07
295	0	5.72466e-07	0	0	1.42719e-07	3.03278e-07
296	0	5.72466e-07	0	0	1.42719e-07	2.85438e-07
297	0	5.72466e-07	0	0	1.42719e-07	2.85438e-07
298	0	5.72466e-07	0	0	1.42719e-07	2.85438e-07
299	0	5.72466e-07	0	0	1.42719e-07	2.85438e-07
300	0	5.72466e-07	0	0	1.42719e-07	2.85438e-07
301	0	5.72466e-07	0	0	1.42719e-07	2.67598e-07
302	0	5.72466e-07	0	0	1.42719e-07	2.67598e-07
303	0	5.72466e-07	0	0	1.42719e-07	2.67598e-07
304	0	5.72466e-07	0	0	1.42719e-07	2.67598e-07
305	0	5.72466e-07	0	0	1.42719e-07	2.49759e-07
306	0	5.72466e-07	0	0	1.42719e-07	2.31919e-07
307	0	5.72466e-07	0	0	1.42719e-07	1.78399e-07
308	0	5.72466e-07	0	0	1.42719e-07	1.60559e-07
309	0	5.72466e-07	0	0	1.42719e-07	1.60559e-07
310	0	5.72466e-07	0	0	1.42719e-07	1.60559e-07
311	0	5.72466e-07	0	0	1.42719e-07	1.60559e-07
312	0	5.72466e-07	0	0	1.42719e-07	1.60559e-07
313	0	5.72466e-07	0	0	1.42719e-07	1.60559e-07
314	0	5.72466e-07	0	0	1.42719e-07	1.60559e-07
315	0	5.72466e-07	0	0	1.42719e-07	1.42719e-07
316	0	5.72466e-07	0	0	1.42719e-07	1.60559e-07
317	0	5.72466e-07	0	0	1.42719e-07	1.60559e-07
318	0	5.72466e-07	0	0	1.42719e-07	1.60559e-07
319	0	5.72466e-07	0	0	1.42719e-07	1.60559e-07
320	0	5.72466e-07	0	0	1.42719e-07	1.42719e-07
321	0	5.72466e-07	0	0	1.42719e-07	1.07039e-07
322	0	5.72466e-07	0	0	1.42719e-07	1.07039e-07
323	0	5.72466e-07	0	0	1.42719e-07	1.07039e-07
324	0	5.72466e-07	0	0	1.42719e-07	7.13596e-08
325	0	5.72466e-07	0	0	1.42719e-07	7.13596e-08
326	0	5.72466e-07	0	0	1.42719e-07	7.13596e-08
327	0	5.72466e-07	0	0	1.42719e-07	7.13596e-08
328	0	5.72466e-07	0	0	1.42719e-07	7.13596e-08
329	0	5.72466e-07	0	0	1.42719e-07	7.13596e-08
330	0	5.72466e-07	0	0	1.42719e-07	7.13596e-08
331	0	5.72466e-07	0	0	1.42719e-07	7.13596e-08
332	0	5.72466e-07	0	0	1.42719e-07	7.13596e-08
333	0	5.72466e-07	0	0	1.42719e-07	7.13596e-08
334	0	5.72466e-07	0	0	1.42719e-07	7.13596e-08
335	0	5.72466e-07	0	0	1.42719e-07	7.13596e-08
336	0	5.72466e-07	0	0	1.42719e-07	7.13596e-08
337	0	5.72466e-07	0	0	1.42719e-07	7.13596e-08
338	0	5.72466e-07	0	0	1.42719e-07	7.13596e-08
339	0	5.72466e-07	0	0	1.42719e-07	7.13596e-08
340	0	5.72466e-07	0	0	1.07039e-07	7.13596e-08
341	0	5.72466e-07	0	0	7.13596e-08	7.13596e-08
342	0	5.72466e-07	0	0	7.13596e-08	7.13596e-08
343	0	5.72466e-07	0	0	7.13596e-08	7.13596e-08
344	0	5.72466e-07	0	0	7.13596e-08	7.13596e-08
345	0	5.72466e-07	0	0	7.13596e-08	7.13596e-08
346	0	5.72466e-07	0	0	7.13596e-08	5.35197e-08
347	0	5.72466e-07	0	0	7.13596e-08	5.35197e-08
348	0	5.72466e-07	0	0	7.13596e-08	5.35197e-08
349	0	5.72466e-07	0	0	7.13596e-08	5.35197e-08
350	0	5.72466e-07	0	0	7.13596e-08	3.56798e-08
351	0	5.72466e-07	0	0	7.13596e-08	3.56798e-08
352	0	5.72466e-07	0	0	7.13596e-08	3.56798e-08
353	0	5.72466e-07	0	0	7.13596e-08	3.56798e-08
354	0	5.72466e-07	0	0	7.13596e-08	3.56798e-08
355	0	5.72466e-07	0	0	7.13596e-08	3.56798e-08
356	0	5.72466e-07	0	0	7.13596e-08	3.56798e-08
357	0	5.72466e-07	0	0	7.13596e-08	3.56798e-08
358	0	5.72466e-07	0	0	7.13596e-08	3.56798e-08
359	0	5.72466e-07	0	0	7.13596e-08	3.56798e-08
360	0	5.72466e-07	0	0	7.13596e-08	3.56798e-08
361	0	5.72466e-07	0	0	7.13596e-08	3.56798e-08
362	0	5.72466e-07	0	0	7.13596e-08	3.56798e-08
363	0	5.72466e-07	0	0	7.13596e-08	3.56798e-08
364	0	5.72466e-07	0	0	7.13596e-08	3.56798e-08
365	0	5.72466e-07	0	0	7.13596e-08	3.56798e-08
366	0	5.72466e-07	0	0	7.13596e-08	3.56798e-08
367	0	5.72466e-07	0	0	7.13596e-08	3.56798e-08
368	0	5.72466e-07	0	0	7.13596e-08	3.56798e-08
369	0	5.72466e-07	0	0	7.13596e-08	3.56798e-08
370	0	5.72466e-07	0	0	7.13596e-08	3.56798e-08
371	0	5.72466e-07	0	0	7.13596e-08	3.56798e-08
372	0	5.72466e-07	0	0	7.13596e-08	3.56798e-08
373	0	5.72466e-07	0	0	7.13596e-08	1.78399e-08
374	0	5.72466e-07	0	0	7.13596e-08	1.78399e-08
375	0	5.72466e-07	0	0	7.13596e-08	1.78399e-08
376	0	5.72466e-07	0	0	7.13596e-08	1.78399e-08
377	0	5.72466e-07	0	0	7.13596e-08	1.78399e-08
378	0	5.72466e-07	0	0	7.13596e-08	1.78399e-08
379	0	5.72466e-07	0	0	7.13596e-08	1.78399e-08
380	0	5.72466e-07	0	0	7.13596e-08	1.78399e-08
381	0	5.72466e-07	0	0	7.13596e-08	1.78399e-08
382	0	5.72466e-07	0	0	7.13596e-08	1.78399e-08
383	0	5.72466e-07	0	0	7.13596e-08	1.78399e-08
384	0	5.72466e-07	0	0	7.13596e-08	1.78399e-08
385	0	5.72466e-07	0	0	7.13596e-08	1.78399e-08
386	0	5.72466e-07	0	0	7.13596e-08	1.78399e-08
387	0	5.72466e-07	0	0	7.13596e-08	1.78399e-08
388	0	5.72466e-07	0	0	7.13596e-08	1.78399e-08
389	0	5.72466e-07	0	0	7.13596e-08	1.78399e-08
390	0	5.72466e-07	0	0	7.13596e-08	1.78399e-08
391	0	5.72466e-07	0	0	7.13596e-08	1.78399e-08
392	0	5.72466e-07	0	0	7.13596e-08	1.78399e-08
393	0	5.72466e-07	0	0	7.13596e-08	1.78399e-08
394	0	5.72466e-07	0	0	5.35197e-08	1.78399e-08
395	0	5.72466e-07	0	0	5.35197e-08	1.78399e-08
396	0	5.72466e-07	0	0	5.35197e-08	1.78399e-08
397	0	5.72466e-07	0	0	5.35197e-08	1.78399e-08
398	0	5.72466e-07	0	0	5.35197e-08	1.78399e-08
399	0	5.72466e-07	0	0	5.35197e-08	1.78399e-08
400	0	5.72466e-07	0	0	5.35197e-08	1.78399e-08
401	0	5.72466e-07	0	0	5.35197e-08	1.78399e-08
402	0	0	0	0	5.35197e-08	1.78399e-08
403	0	0	0	0	5.35197e-08	1.78399e-08
404	0	0	0	0	5.35197e-08	1.78399e-08
405	0	0	0	0	3.56798e-08	1.78399e-08
406	0	0	0	0	3.56798e-08	1.78399e-08
407	0	0	0	0	3.56798e-08	1.78399e-08
408	0	0	0	0	3.56798e-08	1.78399e-08
409	0	0	0	0	3.56798e-08	1.78399e-08
410	0	0	0	0	3.56798e-08	1.78399e-08
411	0	0	0	0	3.56798e-08	1.78399e-08
412	0	0	0	0	1.78399e-08	1.78399e-08
413	0	0	0	0	0	1.78399e-08
414	0	0	0	0	0	1.78399e-08
415	0	0	0	0	0	1.78399e-08
416	0	0	0	0	0	1.78399e-08
417	0	0	0	0	0	1.78399e-08
418	0	0	0	0	0	1.78399e-08
419	0	0	0	0	0	1.78399e-08
420	0	0	0	0	0	1.78399e-08
421	0	0	0	0	0	1.78399e-08
422	0	0	0	0	0	1.78399e-08
423	0	0	0	0	0	1.78399e-08
424	0	0	0	0	0	1.78399e-08
425	0	0	0	0	0	1.78399e-08
426	0	0	0	0	0	1.78399e-08
427	0	0	0	0	0	1.78399e-08
428	0	0	0	0	0	1.78399e-08
429	0	0	0	0	0	1.78399e-08
430	0	0	0	0	0	1.78399e-08
431	0	0	0	0	0	1.78399e-08
432	0	0	0	0	0	1.78399e-08
433	0	0	0	0	0	1.78399e-08
434	0	0	0	0	0	1.78399e-08
435	0	0	0	0	0	1.78399e-08
436	0	0	0	0	0	1.78399e-08
437	0	0	0	0	0	1.78399e-08
438	0	0	0	0	0	1.78399e-08
439	0	0	0	0	0	1.78399e-08
440	0	0	0	0	0	1.78399e-08
441	0	0	0	0	0	1.78399e-08
442	0	0	0	0	0	1.78399e-08
443	0	0	0	0	0	1.78399e-08
444	0	0	0	0	0	1.78399e-08
445	0	0	0	0	0	1.78399e-08
446	0	0	0	0	0	1.78399e-08
447	0	0	0	0	0	1.78399e-08
448	0	0	0	0	0	1.78399e-08
449	0	0	0	0	0	1.78399e-08
450	0	0	0	0	0	1.78399e-08
451	0	0	0	0	0	1.78399e-08
452	0	0	0	0	0	1.78399e-08
453	0	0	0	0	0	1.78399e-08
454	0	0	0	0	0	1.78399e-08
455	0	0	0	0	0	1.78399e-08
456	0	0	0	0	0	1.78399e-08
457	0	0	0	0	0	1.78399e-08
458	0	0	0	0	0	1.78399e-08
459	0	0	0	0	0	1.78399e-08
460	0	0	0	0	0	1.78399e-08
461	0	0	0	0	0	1.78399e-08
462	0	0	0	0	0	1.78399e-08
463	0	0	0	0	0	1.78399e-08
464	0	0	0	0	0	1.78399e-08
465	0	0	0	0	0	1.78399e-08
466	0	0	0	0	0	1.78399e-08
467	0	0	0	0	0	1.78399e-08
468	0	0	0	0	0	0
469	0	0	0	0	0	0
470	0	0	0	0	0	0
471	0	0	0	0	0	0
472	0	0	0	0	0	0
473	0	0	0	0	0	0
474	0	0	0	0	0	0
475	0	0	0	0	0	0
476	0	0	0	0	0	0
477	0	0	0	0	0	0
478	0	0	0	0	0	0
479	0	0	0	0	0	0
480	0	0	0	0	0	0
481	0	0	0	0	0	0
482	0	0	0	0	0	0
483	0	0	0	0	0	0
484	0	0	0	0	0	0
485	0	0	0	0	0	0
486	0	0	0	0	0	0
487	0	0	0	0	0	0
488	0	0	0	0	0	0
489	0	0	0	0	0	0
490	0	0	0	0	0	0
491	0	0	0	0	0	0
492	0	0	0	0	0	0
493	0	0	0	0	0	0
494	0	0	0	0	0	0
495	0	0	0	0	0	0
496	0	0	0	0	0	0
497	0	0	0	0	0	0
498	0	0	0	0	0	0
499	0	0	0	0	0	0
500	0	0	0	0	0	0
501	0	0	0	0	0	0
502	0	0	0	0	0	0
503	0	0	0	0	0	0
504	0	0	0	0	0	0
505	0	0	0	0	0	0
506	0	0	0	0	0	0
507	0	0	0	0	0	0
508	0	0	0	0	0	0
509	0	0	0	0	0	0
510	0	0	0	0	0	0
511	0	0	0	0	0	0
512	0	0	0	0	0	0
513	0	0	0	0	0	0
514	0	0	0	0	0	0
515	0	0	0	0	0	0
516	0	0	0	0	0	0
517	0	0	0	0	0	0
518	0	0	0	0	1.78399e-08	0
519	0	0	0	0	1.78399e-08	0
520	0	0	0	0	1.78399e-08	0
521	0	0	0	0	1.78399e-08	0
522	0	0	0	0	1.78399e-08	0
523	0	0	0	0	1.78399e-08	0
524	0	0	0	0	1.78399e-08	0
525	0	0	0	0	1.78399e-08	0
526	0	0	0	0	1.78399e-08	0
527	0	0	0	0	1.78399e-08	0
528	0	0	0	0	1.78399e-08	0
529	0	0	0	0	1.78399e-08	0
530	0	0	0	0	1.78399e-08	0
531	0	0	0	0	1.78399e-08	0
532	0	0	0	0	1.78399e-08	0
533	0	0	0	0	1.78399e-08	0
534	0	0	0	0	1.78399e-08	0
535	0	0	0	0	1.78399e-08	0
536	0	0	0	0	1.78399e-08	0
537	0	0	0	0	1.78399e-08	0
538	0	0	0	0	1.78399e-08	0
539	0	0	0	0	3.56798e-08	0
540	0	0	0	0	8.91995e-08	0
541	0	0	0	0	8.91995e-08	0
542	0	0	0	0	1.24879e-07	0
543	0	0	0	0	1.24879e-07	0
544	0	0	0	0	1.24879e-07	0
545	0	0	0	0	1.24879e-07	0
546	0	0	0	0	1.24879e-07	0
547	0	0	0	0	1.24879e-07	0
548	0	0	0	0	1.24879e-07	0
549	0	0	0	0	1.24879e-07	0
550	0	0	0	0	1.24879e-07	0
551	0	0	0	0	1.24879e-07	0
552	0	0	0	0	1.24879e-07	0
553	0	0	0	0	1.24879e-07	0
554	0	0	0	0	1.42719e-07	0
555	0	0	0	0	1.42719e-07	0
556	0	0	0	0	1.42719e-07	0
557	0	0	0	0	1.42719e-07	0
558	0	0	0	0	1.42719e-07	0
559	0	0	0	0	1.42719e-07	0
560	0	0	0	0	1.42719e-07	0
561	0	0	0	0	1.42719e-07	0
562	0	0	0	0	1.42719e-07	0
563	0	0	0	0	1.42719e-07	0
564	0	0	0	0	1.42719e-07	0
565	0	0	0	0	1.42719e-07	0
566	0	0	0	0	1.42719e-07	0
567	0	0	0	0	1.42719e-07	0
568	0	0	0	0	1.42719e-07	0
569	0	0	0	0	1.42719e-07	0
570	0	0	0	0	1.42719e-07	0
571	0	0	0	0	1.42719e-07	0
572	0	0	0	0	1.42719e-07	0
573	0	0	0	0	1.42719e-07	0
574	0	0	0	0	1.42719e-07	0
575	0	0	0	0	1.60559e-07	0
576	0	0	0	0	1.60559e-07	0
577	0	0	0	0	1.60559e-07	0
578	0	0	0	0	1.60559e-07	0
579	0	0	0	0	1.60559e-07	0
580	0	0	0	0	1.60559e-07	0
581	0	0	0	0	1.60559e-07	0
582	0	0	0	0	1.78399e-07	0
583	0	0	0	0	1.78399e-07	0
584	0	0	0	0	1.78399e-07	0
585	0	0	0	0	1.78399e-07	0
586	0	0	0	0	1.78399e-07	0
587	0	0	0	0	1.78399e-07	0
588	0	0	0	0	1.78399e-07	0
589	0	0	0	0	1.78399e-07	0
590	0	0	0	0	1.78399e-07	0
591	0	0	0	0	1.78399e-07	0
592	0	0	0	0	1.78399e-07	0
593	0	0	0	0	1.78399e-07	0
594	0	0	0	0	1.78399e-07	0
595	0	0	0	0	1.78399e-07	0
596	0	0	0	0	1.78399e-07	0
597	0	0	0	0	1.78399e-07	0
598	0	0	0	0	2.14079e-07	0
599	0	0	0	0	2.14079e-07	0
600	0	0	0	0	2.14079e-07	0
601	0	0	0	0	2.31919e-07	0
602	0	0	0	0	2.31919e-07	0
603	0	0	0	0	2.31919e-07	0
604	0	0	0	0	2.31919e-07	0
605	0	0	0	0	2.31919e-07	0
606	0	0	0	0	2.31919e-07	0
607	0	0	0	0	2.31919e-07	0
608	0	0	0	0	2.31919e-07	0
609	0	0	0	0	2.31919e-07	0
610	0	0	0	0	2.31919e-07	0
611	0	0	0	0	2.31919e-07	0
612	0	0	0	0	2.31919e-07	0
613	0	0	0	0	2.31919e-07	0
614	0	0	0	0	2.31919e-07	0
615	0	0	0	0	2.31919e-07	0
616	0	0	0	0	2.31919e-07	0
617	0	0	0	0	2.49759e-07	0
618	0	0	0	0	2.49759e-07	0
619	0	0	0	0	2.49759e-07	0
620	0	0	0	0	2.49759e-07	0
621	0	0	0	0	2.49759e-07	0
622	0	0	0	0	2.67598e-07	0
623	0	0	0	0	2.67598e-07	0
624	0	0	0	0	2.67598e-07	0
625	0	0	0	0	2.67598e-07	0
626	0	0	0	0	2.67598e-07	0
627	0	0	0	0	2.67598e-07	0
628	0	0	0	0	2.67598e-07	0
629	0	0	0	0	2.67598e-07	0
630	0	0	0	0	3.21118e-07	0
631	0	0	0	0	3.21118e-07	0
632	0	0	0	0	3.38958e-07	0
633	0	0	0	0	3.56798e-07	1.78399e-08
634	0	0	0	0	3.56798e-07	1.78399e-08
635	0	0	0	0	3.56798e-07	1.78399e-08
636	0	0	0	0	3.56798e-07	1.78399e-08
637	0	0	0	0	3.56798e-07	1.78399e-08
638	0	0	0	0	3.56798e-07	1.78399e-08
639	0	0	0	0	3.56798e-07	1.78399e-08
640	0	0	0	0	3.56798e-07	1.78399e-08
641	0	0	0	0	3.56798e-07	1.78399e-08
642	0	0	0	0	3.56798e-07	1.78399e-08
643	0	0	0	0	3.56798e-07	1.78399e-08
644	0	0	0	0	3.56798e-07	1.78399e-08
645	0	0	0	0	3.56798e-07	1.78399e-08
646	0	0	0	0	3.56798e-07	1.78399e-08
647	0	0	0	0	3.56798e-07	1.78399e-08
648	0	0	0	0	3.56798e-07	1.78399e-08
649	0	0	0	0	3.56798e-07	1.78399e-08
650	0	0	0	0	3.56798e-07	1.78399e-08
651	0	0	0	0	3.56798e-07	3.56798e-08
652	0	0	0	0	3.56798e-07	3.56798e-08
653	0	0	0	0	3.56798e-07	3.56798e-08
654	0	0	0	0	3.56798e-07	3.56798e-08
655	0	0	0	0	3.56798e-07	3.56798e-08
656	0	0	0	0	3.56798e-07	3.56798e-08
657	0	0	0	0	3.56798e-07	3.56798e-08
658	0	0	0	0	3.56798e-07	3.56798e-08
659	0	0	0	0	3.56798e-07	3.56798e-08
660	0	0	0	0	3.56798e-07	3.56798e-08
661	0	0	0	0	3.56798e-07	3.56798e-08
662	0	0	0	0	3.56798e-07	3.56798e-08
663	0	0	0	0	3.56798e-07	3.56798e-08
664	0	0	0	0	3.56798e-07	3.56798e-08
665	0	0	0	0	3.56798e-07	3.56798e-08
666	0	0	0	0	3.56798e-07	3.56798e-08
667	0	0	0	0	3.56798e-07	3.56798e-08
668	0	0	0	0	3.38958e-07	3.56798e-08
669	0	0	0	0	3.38958e-07	3.56798e-08
670	0	0	0	0	3.38958e-07	3.56798e-08
671	0	0	0	0	3.38958e-07	3.56798e-08
672	0	0	0	0	3.38958e-07	3.56798e-08
673	0	0	0	0	3.38958e-07	3.56798e-08
674	0	0	0	0	3.38958e-07	3.56798e-08
675	0	0	0	0	3.38958e-07	3.56798e-08
676	0	0	0	0	3.38958e-07	3.56798e-08
677	0	0	0	0	3.38958e-07	3.56798e-08
678	0	0	0	0	3.38958e-07	3.56798e-08
679	0	0	0	0	3.38958e-07	3.56798e-08
680	0	0	0	0	3.38958e-07	3.56798e-08
681	0	0	0	0	3.38958e-07	3.56798e-08
682	0	0	0	0	3.38958e-07	3.56798e-08
683	0	0	0	0	3.38958e-07	3.56798e-08
684	0	0	0	0	3.38958e-07	3.56798e-08
685	0	0	0	0	3.38958e-07	3.56798e-08
686	0	0	0	0	3.38958e-07	3.56798e-08
687	0	0	0	0	3.38958e-07	3.56798e-08
688	0	0	0	0	3.38958e-07	3.56798e-08
689	0	0	0	0	3.38958e-07	3.56798e-08
690	0	0	0	0	3.21118e-07	3.56798e-08
691	0	0	0	0	2.85438e-07	3.56798e-08
692	0	0	0	0	2.14079e-07	3.56798e-08
693	0	0	0	0	1.96239e-07	3.56798e-08
694	0	0	0	0	1.78399e-07	3.56798e-08
695	0	0	0	0	1.78399e-07	3.56798e-08
696	0	0	0	0	1.78399e-07	3.56798e-08
697	0	0	0	0	1.78399e-07	3.56798e-08
698	0	0	0	0	1.78399e-07	3.56798e-08
699	0	0	0	0	1.78399e-07	3.56798e-08
700	0	0	0	0	1.78399e-07	3.56798e-08
701	0	0	0	0	1.78399e-07	3.56798e-08
702	0	0	0	0	1.78399e-07	3.56798e-08
703	0	0	0	0	1.78399e-07	3.56798e-08
704	0	0	0	0	1.78399e-07	3.56798e-08
705	0	0	0	0	1.78399e-07	3.56798e-08
706	0	0	0	0	1.78399e-07	3.56798e-08
707	0	0	0	0	1.78399e-07	3.56798e-08
708	0	0	0	0	1.78399e-07	3.56798e-08
709	0	0	0	0	1.78399e-07	3.56798e-08
710	0	0	0	0	1.78399e-07	3.56798e-08
711	0	0	0	0	1.78399e-07	3.56798e-08
712	0	0	0	0	1.78399e-07	3.56798e-08
713	0	0	0	0	1.78399e-07	3.56798e-08
714	0	0	0	0	1.78399e-07	3.56798e-08
715	0	0	0	0	1.78399e-07	3.56798e-08
716	0	0	0	0	1.78399e-07	3.56798e-08
717	0	0	0	0	1.78399e-07	3.56798e-08
718	0	0	0	0	1.78399e-07	3.56798e-08
719	0	0	0	0	1.78399e-07	3.56798e-08
720	0	0	0	0	1.78399e-07	3.56798e-08
721	0	0	0	0	1.78399e-07	3.56798e-08
722	0	0	0	0	1.78399e-07	3.56798e-08
723	0	0	0	0	1.78399e-07	3.56798e-08
724	0	0	0	0	1.78399e-07	3.56798e-08
725	0	0	0	0	1.78399e-07	3.56798e-08
726	0	0	0	0	1.78399e-07	3.56798e-08
727	0	0	0	0	1.96239e-07	3.56798e-08
728	0	0	0	0	1.96239e-07	3.56798e-08
729	0	0	0	0	1.96239e-07	3.56798e-08
730	0	0	0	0	1.96239e-07	3.56798e-08
731	0	0	0	0	1.96239e-07	3.56798e-08
732	0	0	0	0	1.96239e-07	3.56798e-08
733	0	0	0	0	1.96239e-07	3.56798e-08
734	0	0	0	0	1.96239e-07	3.56798e-08
735	0	0	0	0	1.96239e-07	3.56798e-08
736	0	0	0	0	1.96239e-07	3.56798e-08
737	0	0	0	0	1.96239e-07	3.56798e-08
738	0	0	0	0	1.96239e-07	3.56798e-08
739	0	0	0	0	1.96239e-07	3.56798e-08
740	0	0	0	0	1.96239e-07	3.56798e-08
741	0	0	0	0	1.96239e-07	3.56798e-08
742	0	0	0	0	1.96239e-07	3.56798e-08
743	0	0	0	0	1.96239e-07	3.56798e-08
744	0	0	0	0	1.96239e-07	3.56798e-08
745	0	0	0	0	1.96239e-07	3.56798e-08
746	0	0	0	0	1.96239e-07	3.56798e-08
747	0	0	0	0	1.96239e-07	3.56798e-08
748	0	0	0	0	1.96239e-07	3.56798e-08
749	0	0	0	0	1.60559e-07	3.56798e-08
750	0	0	0	0	1.42719e-07	3.56798e-08
751	0	0	0	0	1.24879e-07	3.56798e-08
752	0	0	0	0	1.24879e-07	3.56798e-08
753	0	0	0	0	1.24879e-07	3.56798e-08
754	0	0	0	0	1.24879e-07	3.56798e-08
755	0	0	0	0	1.24879e-07	3.56798e-08
756	0	0	0	0	1.24879e-07	3.56798e-08
757	0	0	0	0	1.24879e-07	3.56798e-08
758	0	0	0	0	1.24879e-07	3.56798e-08
759	0	0	0	0	1.24879e-07	3.56798e-08
760	0	0	0	0	1.24879e-07	3.56798e-08
761	0	0	0	0	1.24879e-07	3.56798e-08
762	0	0	0	0	1.24879e-07	3.56798e-08
763	0	0	0	0	1.24879e-07	3.56798e-08
764	0	0	0	0	1.24879e-07	3.56798e-08
765	0	0	0	0	1.24879e-07	3.56798e-08
766	0	0	0	0	1.24879e-07	1.78399e-08
767	0	0	0	0	1.24879e-07	1.78399e-08
768	0	0	0	0	1.07039e-07	1.78399e-08
769	0	0	0	0	1.07039e-07	1.78399e-08
770	0	0	0	0	1.07039e-07	1.78399e-08
771	0	0	0	0	1.07039e-07	1.78399e-08
772	0	0	0	0	1.07039e-07	1.78399e-08
773	0	0	0	0	1.07039e-07	1.78399e-08
774	0	0	0	0	1.07039e-07	1.78399e-08
775	0	0	0	0	1.07039e-07	1.78399e-08
776	0	0	0	0	1.07039e-07	1.78399e-08
777	0	0	0	0	1.07039e-07	1.78399e-08
778	0	0	0	0	1.07039e-07	1.78399e-08
779	0	0	0	0	1.07039e-07	1.78399e-08
780	0	0	0	0	1.07039e-07	1.78399e-08
781	0	0	0	0	8.91995e-08	0
782	0	0	0	0	5.35197e-08	0
783	0	0	0	0	5.35197e-08	0
784	0	0	0	0	3.56798e-08	0
785	0	0	0	0	1.78399e-08	0
786	0	0	0	0	1.78399e-08	0
787	0	0	0	0	1.78399e-08	0
788	0	0	0	0	1.78399e-08	0
789	0	0	0	0	1.78399e-08	0
790	0	0	0	0	1.78399e-08	0
791	0	0	0	0	1.78399e-08	0
792	0	0	0	0	1.78399e-08	0
793	0	0	0	0	3.56798e-08	0
794	0	0	0	0	3.56798e-08	0
795	0	0	0	0	3.56798e-08	0
796	0	0	0	0	3.56798e-08	0
797	0	0	0	0	3.56798e-08	0
798	0	0	0	0	3.56798e-08	0
799	0	0	0	0	3.56798e-08	0
800	0	0	0	0	3.56798e-08	0
801	0	0	0	0	3.56798e-08	0
802	0	0	0	0	3.56798e-08	0
803	0	0	0	0	3.56798e-08	0
804	0	0	0	0	3.56798e-08	0
805	0	0	0	0	3.56798e-08	0
806	0	0	0	0	3.56798e-08	0
807	0	0	0	0	3.56798e-08	0
808	0	0	0	0	3.56798e-08	0
809	0	0	0	0	3.56798e-08	0
810	0	0	0	0	3.56798e-08	0
811	0	0	0	0	3.56798e-08	0
812	0	0	0	0	3.56798e-08	0
813	0	0	0	0	3.56798e-08	0
814	0	0	0	0	3.56798e-08	0
815	0	0	0	0	3.56798e-08	0
816	0	0	0	0	5.35197e-08	0
817	0	0	0	0	5.35197e-08	0
818	0	0	0	0	8.91995e-08	0
819	0	0	0	0	8.91995e-08	0
820	0	0	0	0	8.91995e-08	0
821	0	0	0	0	8.91995e-08	0
822	0	0	0	0	8.91995e-08	0
823	0	0	0	0	8.91995e-08	0
824	0	0	0	0	8.91995e-08	0
825	0	0	0	0	8.91995e-08	0
826	0	0	0	0	8.91995e-08	0
827	0	0	0	0	8.91995e-08	0
828	0	0	0	0	8.91995e-08	0
829	0	0	0	0	8.91995e-08	0
830	0	0	0	0	8.91995e-08	0
831	0	0	0	0	8.91995e-08	0
832	0	0	0	0	8.91995e-08	0
833	0	0	0	0	8.91995e-08	0
834	0	0	0	0	8.91995e-08	0
835	0	0	0	0	8.91995e-08	0
836	0	0	0	0	8.91995e-08	0
837	0	0	0	0	8.91995e-08	0
838	0	0	0	0	8.91995e-08	0
839	0	0	0	0	8.91995e-08	0
840	0	0	0	0	8.91995e-08	0
841	0	0	0	0	8.91995e-08	0
842	0	0	0	0	8.91995e-08	0
843	0	0	0	0	8.91995e-08	0
844	0	0	0	0	8.91995e-08	0
845	0	0	0	0	8.91995e-08	0
846	0	0	0	0	8.91995e-08	0
847	0	0	0	0	8.91995e-08	0
848	0	0	0	0	8.91995e-08	0
849	0	0	0	0	8.91995e-08	0
850	0	0	0	0	8.91995e-08	0
851	0	0	0	0	8.91995e-08	0
852	0	0	0	0	8.91995e-08	0
853	0	0	0	0	8.91995e-08	0
854	0	0	0	0	8.91995e-08	0
855	0	0	0	0	8.91995e-08	0
856	0	0	0	0	8.91995e-08	0
857	0	0	0	0	8.91995e-08	0
858	0	0	0	0	8.91995e-08	0
859	0	0	0	0	8.91995e-08	0
860	0	0	0	0	8.91995e-08	0
861	0	0	0	0	8.91995e-08	0
862	0	0	0	0	8.91995e-08	0
863	0	0	0	0	8.91995e-08	0
864	0	0	0	0	8.91995e-08	0
865	0	0	0	0	8.91995e-08	0
866	0	0	0	0	8.91995e-08	0
867	0	0	0	0	8.91995e-08	0
868	0	0	0	0	8.91995e-08	0
869	0	0	0	0	8.91995e-08	0
870	0	0	0	0	8.91995e-08	0
871	0	0	0	0	8.91995e-08	0
872	0	0	0	0	8.91995e-08	0
873	0	0	0	0	8.91995e-08	0
874	0	0	0	0	8.91995e-08	0
875	0	0	0	0	8.91995e-08	0
876	0	0	0	0	1.07039e-07	0
877	0	0	0	0	1.07039e-07	0
878	0	0	0	0	1.07039e-07	0
879	0	0	0	0	8.91995e-08	0
880	0	0	0	0	8.91995e-08	0
881	0	0	0	0	8.91995e-08	0
882	0	0	0	0	8.91995e-08	0
883	0	0	0	0	8.91995e-08	0
884	0	0	0	0	8.91995e-08	0
885	0	0	0	0	8.91995e-08	0
886	0	0	0	0	8.91995e-08	0
887	0	0	0	0	8.91995e-08	0
888	0	0	0	0	8.91995e-08	0
889	0	0	0	0	1.07039e-07	0
890	0	0	0	0	1.96239e-07	0
891	0	0	0	0	1.96239e-07	0
892	0	0	0	0	1.96239e-07	0
893	0	0	0	0	1.96239e-07	0
894	0	0	0	0	2.31919e-07	0
895	0	0	0	0	2.31919e-07	0
896	0	0	0	0	2.31919e-07	0
897	0	0	0	0	2.31919e-07	0
898	0	0	0	0	2.31919e-07	0
899	0	0	0	0	2.31919e-07	0
900	0	0	0	0	2.31919e-07	0
901	0	0	0	0	2.31919e-07	0
902	0	0	0	0	2.31919e-07	0
903	0	0	0	0	2.31919e-07	0
904	0	0	0	0	2.31919e-07	0
905	0	0	0	0	2.31919e-07	0
906	0	0	0	0	2.31919e-07	0
907	0	0	0	0	2.31919e-07	0
908	0	0	0	0	2.31919e-07	0
909	0	0	0	0	2.31919e-07	0
910	0	0	0	0	2.31919e-07	0
911	0	0	0	0	2.31919e-07	0
912	0	0	0	0	2.49759e-07	0
913	0	0	0	0	2.67598e-07	0
914	0	0	0	0	2.67598e-07	0
915	0	0	0	0	2.67598e-07	0
916	0	0	0	0	2.67598e-07	0
917	0	0	0	0	2.67598e-07	0
918	0	0	0	0	2.67598e-07	0
919	0	0	0	0	2.67598e-07	0
920	0	0	0	0	2.67598e-07	0
921	0	0	0	0	2.67598e-07	0
922	0	0	0	0	2.67598e-07	0
923	0	0	0	0	2.67598e-07	0
924	0	0	0	0	2.67598e-07	0
925	0	0	0	0	2.67598e-07	0
926	0	0	0	0	2.67598e-07	0
927	0	0	0	0	2.67598e-07	0
928	0	0	0	0	2.67598e-07	0
929	0	0	0	0	2.67598e-07	0
930	0	0	0	0	2.67598e-07	0
931	0	0	0	0	2.67598e-07	0
932	0	0	0	0	2.67598e-07	0
933	0	0	0	0	2.67598e-07	0
934	0	0	0	0	2.67598e-07	0
935	0	0	0	0	2.67598e-07	0
936	0	0	0	0	2.67598e-07	0
937	0	0	0	0	2.67598e-07	0
938	0	0	0	0	2.67598e-07	0
939	0	0	0	0	2.67598e-07	0
940	0	0	0	0	2.67598e-07	0
941	0	0	0	0	2.67598e-07	0
942	0	0	0	0	2.67598e-07	0
943	0	0	0	0	2.67598e-07	0
944	0	0	0	0	2.67598e-07	0
945	0	0	0	0	2.49759e-07	0
946	0	0	0	0	2.49759e-07	0
947	0	0	0	0	2.49759e-07	0
948	0	0	0	0	2.49759e-07	0
949	0	0	0	0	2.49759e-07	0
950	0	0	0	0	2.49759e-07	0
951	0	0	0	0	2.49759e-07	0
952	0	0	0	0	2.31919e-07	0
953	0	0	0	0	2.31919e-07	0
954	0	0	0	0	2.31919e-07	0
955	0	0	0	0	2.31919e-07	0
956	0	0	0	0	2.49759e-07	0
957	0	0	0	0	2.49759e-07	0
958	0	0	0	0	2.49759e-07	0
959	0	0	0	0	2.49759e-07	0
960	0	0	0	0	2.49759e-07	0
961	0	0	0	0	2.49759e-07	0
962	0	0	0	0	2.49759e-07	0
963	0	0	0	0	2.49759e-07	0
964	0	0	0	0	2.49759e-07	0
965	0	0	0	0	2.49759e-07	0
966	0	0	0	0	2.49759e-07	0
967	0	0	0	0	2.49759e-07	0
968	0	0	0	0	2.49759e-07	0
969	0	0	0	0	2.14079e-07	0
970	0	0	0	0	2.14079e-07	0
971	0	0	0	0	2.14079e-07	0
972	0	0	0	0	2.14079e-07	0
973	0	0	0	0	2.14079e-07	0
974	0	0	0	0	2.14079e-07	0
975	0	0	0	0	2.14079e-07	0
976	0	0	0	0	2.14079e-07	0
977	0	0	0	0	2.14079e-07	0
978	0	0	0	0	2.31919e-07	0
979	0	0	0	0	2.31919e-07	0
980	0	0	0	0	2.31919e-07	0
981	0	0	0	0	2.31919e-07	0
982	0	0	0	0	2.31919e-07	0
983	0	0	0	0	2.31919e-07	0
984	0	0	0	0	2.31919e-07	0
985	0	0	0	0	2.31919e-07	0
986	0	0	0	0	2.31919e-07	0
987	0	0	0	0	2.31919e-07	0
988	0	0	0	0	2.31919e-07	0
989	0	0	0	0	2.31919e-07	0
990	0	0	0	0	2.49759e-07	0
991	0	0	0	0	2.49759e-07	0
992	0	0	0	0	2.49759e-07	0
993	0	0	0	0	2.49759e-07	0
994	0	0	0	0	2.49759e-07	0
995	0	0	0	0	2.49759e-07	0
996	0	0	0	0	2.49759e-07	0
997	0	0	0	0	2.49759e-07	0
998	0	0	0	0	2.49759e-07	0
999	0	0	0	0	2.49759e-07	0
1000	0	0	0	0	2.49759e-07	0
1001	0	0	0	0	2.49759e-07	0
1002	0	0	0	0	2.49759e-07	0
1003	0	0	0	0	2.49759e-07	0
1004	0	0	0	0	2.49759e-07	0
1005	0	0	0	0	2.49759e-07	0
1006	0	0	0	0	2.49759e-07	0
1007	0	0	0	0	2.67598e-07	0
1008	0	0	0	0	2.67598e-07	0
1009	0	0	0	0	2.67598e-07	0
1010	0	0	0	0	2.85438e-07	0
1011	0	0	0	0	2.85438e-07	0
1012	0	0	0	0	2.85438e-07	0
1013	0	0	0	0	2.85438e-07	0
1014	0	0	0	0	2.85438e-07	0
1015	0	0	0	0	2.85438e-07	0
1016	0	0	0	0	2.85438e-07	0
1017	0	0	0	0	2.85438e-07	0
1018	0	0	0	0	2.85438e-07	0
1019	0	0	0	0	2.85438e-07	0
1020	0	0	0	0	2.85438e-07	0
1021	0	0	0	0	2.85438e-07	0
1022	0	0	0	0	2.85438e-07	0
1023	0	0	0	0	2.85438e-07	0
1024	0	0	0	0	2.85438e-07	0
1025	0	0	0	0	2.85438e-07	0
1026	0	0	0	0	2.85438e-07	0
1027	0	0	0	0	2.67598e-07	0
1028	0	0	0	0	2.67598e-07	0
1029	0	0	0	0	2.67598e-07	0
1030	0	0	0	0	2.67598e-07	0
1031	0	0	0	0	2.67598e-07	0
1032	0	0	0	0	2.67598e-07	0
1033	0	0	0	0	2.67598e-07	0
1034	0	0	0	0	2.67598e-07	0
1035	0	0	0	0	2.67598e-07	0
1036	0	0	0	0	2.67598e-07	0
1037	0	0	0	0	2.67598e-07	0
1038	0	0	0	0	2.67598e-07	0
1039	0	0	0	0	2.67598e-07	0
1040	0	0	0	0	2.49759e-07	0
1041	0	0	0	0	2.49759e-07	0
1042	0	0	0	0	1.60559e-07	0
1043	0	0	0	0	1.60559e-07	0
1044	0	0	0	0	1.60559e-07	0
1045	0	0	0	0	1.24879e-07	0
1046	0	0	0	0	1.24879e-07	0
1047	0	0	0	0	1.07039e-07	0
1048	0	0	0	0	1.07039e-07	0
1049	0	0	0	0	1.07039e-07	0
1050	0	0	0	0	1.07039e-07	0
1051	0	0	0	0	1.07039e-07	0
1052	0	0	0	0	1.07039e-07	0
1053	0	0	0	0	1.07039e-07	0
1054	0	0	0	0	1.07039e-07	0
1055	0	0	0	0	1.07039e-07	0
1056	0	0	0	0	1.07039e-07	0
1057	0	0	0	0	1.07039e-07	0
1058	0	0	0	0	1.07039e-07	0
1059	0	0	0	0	1.07039e-07	0
1060	0	0	0	0	1.07039e-07	0
1061	0	0	0	0	1.07039e-07	0
1062	0	0	0	0	1.07039e-07	0
1063	0	0	0	0	1.07039e-07	0
1064	0	0	0	0	8.91995e-08	0
1065	0	0	0	0	8.91995e-08	0
1066	0	0	0	0	7.13596e-08	0
1067	0	0	0	0	7.13596e-08	0
1068	0	0	0	0	7.13596e-08	0
1069	0	0	0	0	7.13596e-08	0
1070	0	0	0	0	7.13596e-08	0
1071	0	0	0	0	7.13596e-08	0
1072	0	0	0	0	7.13596e-08	0
1073	0	0	0	0	7.13596e-08	0
1074	0	0	0	0	7.13596e-08	0
1075	0	0	0	0	7.13596e-08	0
1076	0	0	0	0	7.13596e-08	0
1077	0	0	0	0	7.13596e-08	0
1078	0	0	0	0	7.13596e-08	0
1079	0	0	0	0	7.13596e-08	0
1080	0	0	0	0	7.13596e-08	0
1081	0	0	0	0	7.13596e-08	0
1082	0	0	0	0	7.13596e-08	0
1083	0	0	0	0	7.13596e-08	0
1084	0	0	0	0	7.13596e-08	0
1085	0	0	0	0	7.13596e-08	0
1086	0	0	0	0	7.13596e-08	0
1087	0	0	0	0	7.13596e-08	0
1088	0	0	0	0	7.13596e-08	0
1089	0	0	0	0	8.91995e-08	0
1090	0	0	0	0	8.91995e-08	0
1091	0	0	0	0	8.91995e-08	0
1092	0	0	0	0	8.91995e-08	0
1093	0	0	0	0	8.91995e-08	0
1094	0	0	0	0	8.91995e-08	0
1095	0	0	0	0	8.91995e-08	0
1096	0	0	0	0	8.91995e-08	0
1097	0	0	0	0	8.91995e-08	0
1098	0	0	0	0	8.91995e-08	0
1099	0	0	0	0	8.91995e-08	0
1100	0	0	0	0	8.91995e-08	0
1101	0	0	0	0	8.91995e-08	0
1102	0	0	0	0	8.91995e-08	0
1103	0	0	0	0	8.91995e-08	1.78399e-08
1104	0	0	0	0	8.91995e-08	1.78399e-08
1105	0	0	0	0	8.91995e-08	1.78399e-08
1106	0	0	0	0	8.91995e-08	1.78399e-08
1107	0	0	0	0	8.91995e-08	1.78399e-08
1108	0	0	0	0	8.91995e-08	1.78399e-08
1109	0	0	0	0	8.91995e-08	1.78399e-08
1110	0	0	0	0	8.91995e-08	1.78399e-08
1111	0	0	0	0	8.91995e-08	1.78399e-08
1112	0	0	0	0	8.91995e-08	1.78399e-08
1113	0	0	0	0	8.91995e-08	1.78399e-08
1114	0	0	0	0	8.91995e-08	1.78399e-08
1115	0	0	0	0	8.91995e-08	1.78399e-08
1116	0	0	0	0	8.91995e-08	1.78399e-08
1117	0	0	0	0	8.91995e-08	1.78399e-08
1118	0	0	0	0	8.91995e-08	1.78399e-08
1119	0	0	0	0	8.91995e-08	1.78399e-08
1120	0	0	0	0	8.91995e-08	1.78399e-08
1121	0	0	0	0	8.91995e-08	1.78399e-08
1122	0	0	0	0	8.91995e-08	1.78399e-08
1123	0	0	0	0	8.91995e-08	1.78399e-08
1124	0	0	0	0	8.91995e-08	1.78399e-08
1125	0	0	0	3.8585e-07	1.07039e-07	1.78399e-08
1126	0	0	0	3.8585e-07	1.07039e-07	1.78399e-08
1127	0	0	0	3.8585e-07	1.07039e-07	1.78399e-08
1128	0	0	0	3.8585e-07	1.07039e-07	1.78399e-08
1129	0	0	0	3.8585e-07	1.07039e-07	1.78399e-08
1130	0	0	0	3.8585e-07	7.13596e-08	1.78399e-08
1131	0	0	3.8585e-07	3.8585e-07	5.35197e-08	1.78399e-08
1132	0	0	3.8585e-07	3.8585e-07	5.35197e-08	1.78399e-08
1133	0	0	3.8585e-07	3.8585e-07	5.35197e-08	1.78399e-08
1134	0	0	3.8585e-07	3.8585e-07	5.35197e-08	1.78399e-08
1135	0	0	3.8585e-07	3.8585e-07	5.35197e-08	1.78399e-08
1136	0	0	3.8585e-07	3.8585e-07	5.35197e-08	1.78399e-08
1137	0	0	3.8585e-07	3.8585e-07	5.35197e-08	1.78399e-08
1138	0	0	3.8585e-07	3.8585e-07	5.35197e-08	1.78399e-08
1139	0	0	3.8585e-07	3.8585e-07	5.35197e-08	1.78399e-08
1140	0	0	3.8585e-07	3.8585e-07	5.35197e-08	1.78399e-08
1141	0	0	3.8585e-07	3.8585e-07	5.35197e-08	1.78399e-08
1142	0	0	3.8585e-07	3.8585e-07	5.35197e-08	1.78399e-08
1143	0	0	3.8585e-07	3.8585e-07	5.35197e-08	1.78399e-08
1144	0	0	3.8585e-07	3.8585e-07	5.35197e-08	1.78399e-08
1145	0	0	3.8585e-07	3.8585e-07	5.35197e-08	5.35197e-08
1146	0	0	3.8585e-07	3.8585e-07	5.35197e-08	5.35197e-08
1147	0	0	3.8585e-07	3.8585e-07	5.35197e-08	5.35197e-08
1148	0	0	3.8585e-07	3.8585e-07	5.35197e-08	5.35197e-08
1149	0	0	3.8585e-07	3.8585e-07	5.35197e-08	5.35197e-08
1150	0	0	3.8585e-07	3.8585e-07	5.35197e-08	5.35197e-08
1151	0	0	3.8585e-07	3.8585e-07	5.35197e-08	5.35197e-08
1152	0	0	3.8585e-07	3.8585e-07	5.35197e-08	5.35197e-08
1153	0	0	3.8585e-07	3.8585e-07	5.35197e-08	5.35197e-08
1154	0	0	3.8585e-07	3.8585e-07	5.35197e-08	5.35197e-08
1155	0	0	3.8585e-07	3.8585e-07	5.35197e-08	5.35197e-08
1156	0	0	3.8585e-07	3.8585e-07	5.35197e-08	5.35197e-08
1157	0	0	3.8585e-07	3.8585e-07	5.35197e-08	5.35197e-08
1158	0	0	3.8585e-07	3.8585e-07	5.35197e-08	5.35197e-08
1159	0	0	3.8585e-07	3.8585e-07	3.56798e-08	5.35197e-08
1160	0	0	3.8585e-07	3.8585e-07	3.56798e-08	5.35197e-08
1161	0	0	3.8585e-07	3.8585e-07	3.56798e-08	5.35197e-08
1162	0	0	3.8585e-07	3.8585e-07	3.56798e-08	5.35197e-08
1163	0	0	3.8585e-07	3.8585e-07	3.56798e-08	5.35197e-08
1164	0	0	3.8585e-07	3.8585e-07	3.56798e-08	5.35197e-08
1165	0	0	3.8585e-07	3.8585e-07	3.56798e-08	5.35197e-08
1166	0	0	3.8585e-07	3.8585e-07	3.56798e-08	5.35197e-08
1167	0	0	3.8585e-07	3.8585e-07	3.56798e-08	5.35197e-08
1168	0	0	3.8585e-07	3.8585e-07	3.56798e-08	5.35197e-08
1169	0	0	3.8585e-07	3.8585e-07	3.56798e-08	5.35197e-08
1170	0	0	3.8585e-07	3.8585e-07	3.56798e-08	5.35197e-08
1171	0	0	3.8585e-07	3.8585e-07	3.56798e-08	5.35197e-08
1172	0	0	3.8585e-07	3.8585e-07	3.56798e-08	5.35197e-08
1173	0	0	3.8585e-07	3.8585e-07	3.56798e-08	5.35197e-08
1174	0	0	3.8585e-07	3.8585e-07	5.35197e-08	5.35197e-08
1175	0	0	3.8585e-07	3.8585e-07	7.13596e-08	5.35197e-08
1176	0	0	3.8585e-07	3.8585e-07	7.13596e-08	5.35197e-08
1177	0	0	3.8585e-07	3.8585e-07	8.91995e-08	5.35197e-08
1178	0	0	3.8585e-07	3.8585e-07	8.91995e-08	5.35197e-08
1179	0	0	3.8585e-07	3.8585e-07	8.91995e-08	5.35197e-08
1180	0	0	3.8585e-07	3.8585e-07	8.91995e-08	5.35197e-08
1181	0	0	3.8585e-07	3.8585e-07	8.91995e-08	5.35197e-08
1182	0	0	3.8585e-07	3.8585e-07	8.91995e-08	5.35197e-08
1183	0	0	3.8585e-07	3.8585e-07	8.91995e-08	5.35197e-08
1184	0	0	3.8585e-07	3.8585e-07	8.91995e-08	5.35197e-08
1185	0	0	3.8585e-07	3.8585e-07	8.91995e-08	5.35197e-08
1186	0	0	7.717e-07	3.8585e-07	8.91995e-08	5.35197e-08
1187	0	0	7.717e-07	3.8585e-07	8.91995e-08	5.35197e-08
1188	0	0	7.717e-07	3.8585e-07	8.91995e-08	5.35197e-08
1189	0	0	7.717e-07	3.8585e-07	8.91995e-08	5.35197e-08
1190	0	0	7.717e-07	3.8585e-07	8.91995e-08	5.35197e-08
1191	0	0	7.717e-07	3.8585e-07	8.91995e-08	5.35197e-08
1192	0	0	7.717e-07	3.8585e-07	8.91995e-08	5.35197e-08
1193	0	0	7.717e-07	3.8585e-07	8.91995e-08	5.35197e-08
1194	0	0	7.717e-07	3.8585e-07	8.91995e-08	5.35197e-08
1195	0	0	7.717e-07	3.8585e-07	8.91995e-08	5.35197e-08
1196	0	0	7.717e-07	3.8585e-07	8.91995e-08	5.35197e-08
1197	0	0	7.717e-07	3.8585e-07	8.91995e-08	5.35197e-08
1198	0	0	7.717e-07	3.8585e-07	8.91995e-08	5.35197e-08
1199	0	0	7.717e-07	3.8585e-07	8.91995e-08	5.35197e-08
1200	0	0	7.717e-07	3.8585e-07	8.91995e-08	5.35197e-08
1201	0	0	7.717e-07	3.8585e-07	8.91995e-08	5.35197e-08
1202	0	0	7.717e-07	3.8585e-07	8.91995e-08	5.35197e-08
1203	0	0	7.717e-07	3.8585e-07	1.07039e-07	5.35197e-08
1204	0	0	7.717e-07	3.8585e-07	1.07039e-07	5.35197e-08
1205	0	0	7.717e-07	3.8585e-07	1.07039e-07	5.35197e-08
1206	0	0	7.717e-07	3.8585e-07	1.07039e-07	5.35197e-08
1207	0	0	7.717e-07	3.8585e-07	1.07039e-07	5.35197e-08
1208	0	0	7.717e-07	3.8585e-07	1.07039e-07	5.35197e-08
1209	0	0	7.717e-07	3.8585e-07	1.07039e-07	5.35197e-08
1210	0	0	7.717e-07	3.8585e-07	1.07039e-07	5.35197e-08
1211	0	0	7.717e-07	3.8585e-07	1.07039e-07	5.35197e-08
1212	0	0	7.717e-07	3.8585e-07	1.07039e-07	5.35197e-08
1213	0	0	7.717e-07	3.8585e-07	1.07039e-07	5.35197e-08
1214	0	0	7.717e-07	3.8585e-07	1.07039e-07	5.35197e-08
1215	0	0	7.717e-07	3.8585e-07	1.07039e-07	5.35197e-08
1216	0	0	7.717e-07	3.8585e-07	1.07039e-07	5.35197e-08
1217	0	0	7.717e-07	3.8585e-07	1.07039e-07	5.35197e-08
1218	0	0	7.717e-07	3.8585e-07	1.07039e-07	5.35197e-08
1219	0	0	7.717e-07	3.8585e-07	1.07039e-07	5.35197e-08
1220	0	0	7.717e-07	3.8585e-07	1.07039e-07	5.35197e-08
1221	0	0	7.717e-07	3.8585e-07	1.07039e-07	5.35197e-08
1222	0	0	7.717e-07	3.8585e-07	1.07039e-07	5.35197e-08
1223	0	0	7.717e-07	3.8585e-07	1.07039e-07	5.35197e-08
1224	0	0	7.717e-07	3.8585e-07	1.07039e-07	5.35197e-08
1225	0	0	7.717e-07	3.8585e-07	1.07039e-07	5.35197e-08
1226	0	0	7.717e-07	3.8585e-07	1.07039e-07	5.35197e-08
1227	0	0	7.717e-07	3.8585e-07	1.07039e-07	5.35197e-08
1228	0	0	7.717e-07	3.8585e-07	1.07039e-07	5.35197e-08
1229	0	0	7.717e-07	3.8585e-07	1.07039e-07	5.35197e-08
1230	0	0	7.717e-07	3.8585e-07	1.07039e-07	5.35197e-08
1231	0	0	7.717e-07	3.8585e-07	1.07039e-07	5.35197e-08
1232	0	0	7.717e-07	3.8585e-07	1.07039e-07	5.35197e-08
1233	0	0	7.717e-07	3.8585e-07	1.07039e-07	5.35197e-08
1234	0	0	7.717e-07	3.8585e-07	1.07039e-07	5.35197e-08
1235	0	0	7.717e-07	3.8585e-07	1.07039e-07	5.35197e-08
1236	0	0	7.717e-07	3.8585e-07	1.07039e-07	7.13596e-08
1237	0	0	7.717e-07	3.8585e-07	1.07039e-07	7.13596e-08
1238	0	0	7.717e-07	3.8585e-07	1.07039e-07	7.13596e-08
1239	0	0	7.717e-07	3.8585e-07	1.78399e-07	7.13596e-08
1240	0	0	7.717e-07	3.8585e-07	1.78399e-07	7.13596e-08
1241	0	0	7.717e-07	3.8585e-07	1.78399e-07	7.13596e-08
1242	0	0	7.717e-07	3.8585e-07	1.78399e-07	7.13596e-08
1243	0	0	1.15755e-06	3.8585e-07	4.81677e-07	7.13596e-08
1244	0	0	1.15755e-06	3.8585e-07	4.81677e-07	7.13596e-08
1245	0	0	1.15755e-06	3.8585e-07	4.99517e-07	7.13596e-08
1246	0	0	1.15755e-06	3.8585e-07	5.17357e-07	7.13596e-08
1247	0	0	1.15755e-06	3.8585e-07	5.53037e-07	7.13596e-08
1248	0	0	1.92925e-06	3.8585e-07	6.06556e-07	7.13596e-08
1249	0	0	1.92925e-06	3.8585e-07	6.06556e-07	7.13596e-08
1250	0	0	2.70095e-06	0	6.77916e-07	7.13596e-08
1251	0	0	2.70095e-06	0	6.77916e-07	7.13596e-08
1252	0	0	2.70095e-06	0	6.77916e-07	7.13596e-08
1253	0	0	2.70095e-06	0	6.77916e-07	7.13596e-08
1254	0	0	2.70095e-06	0	6.77916e-07	5.35197e-08
1255	0	0	2.70095e-06	0	6.77916e-07	5.35197e-08
1256	0	0	2.70095e-06	0	6.77916e-07	5.35197e-08
1257	0	0	2.70095e-06	0	6.77916e-07	5.35197e-08
1258	0	0	2.70095e-06	0	6.77916e-07	5.35197e-08
1259	0	0	2.70095e-06	0	6.77916e-07	5.35197e-08
1260	0	0	2.70095e-06	0	6.77916e-07	5.35197e-08
1261	0	0	2.70095e-06	0	6.77916e-07	5.35197e-08
1262	0	0	2.70095e-06	0	6.77916e-07	5.35197e-08
1263	0	0	3.0868e-06	0	6.95756e-07	5.35197e-08
1264	0	0	3.0868e-06	0	6.95756e-07	5.35197e-08
1265	0	0	3.0868e-06	0	6.95756e-07	5.35197e-08
1266	0	0	2.70095e-06	0	6.95756e-07	5.35197e-08
1267	0	0	2.70095e-06	0	6.95756e-07	5.35197e-08
1268	0	0	2.70095e-06	0	6.95756e-07	5.35197e-08
1269	0	0	2.70095e-06	0	6.95756e-07	5.35197e-08
1270	0	0	2.70095e-06	0	6.95756e-07	5.35197e-08
1271	0	0	2.70095e-06	0	6.95756e-07	5.35197e-08
1272	0	0	2.70095e-06	0	6.95756e-07	5.35197e-08
1273	0	0	2.70095e-06	0	6.95756e-07	5.35197e-08
1274	0	0	2.70095e-06	0	6.95756e-07	5.35197e-08
1275	0	0	2.70095e-06	0	6.95756e-07	5.35197e-08
1276	0	0	2.70095e-06	0	6.95756e-07	5.35197e-08
1277	0	0	2.70095e-06	0	6.95756e-07	5.35197e-08
1278	0	0	2.70095e-06	0	6.95756e-07	5.35197e-08
1279	0	0	2.70095e-06	0	6.95756e-07	5.35197e-08
1280	0	0	2.70095e-06	0	6.95756e-07	5.35197e-08
1281	0	0	2.70095e-06	0	6.95756e-07	5.35197e-08
1282	0	0	2.70095e-06	0	6.95756e-07	5.35197e-08
1283	0	0	2.70095e-06	0	6.95756e-07	5.35197e-08
1284	0	0	2.70095e-06	0	6.95756e-07	5.35197e-08
1285	0	0	2.70095e-06	0	6.95756e-07	5.35197e-08
1286	0	0	2.70095e-06	0	6.95756e-07	5.35197e-08
1287	0	0	2.70095e-06	0	6.95756e-07	5.35197e-08
1288	0	0	2.70095e-06	0	6.95756e-07	5.35197e-08
1289	0	0	2.70095e-06	0	6.95756e-07	5.35197e-08
1290	0	0	2.70095e-06	0	6.95756e-07	5.35197e-08
1291	0	0	2.70095e-06	0	6.95756e-07	5.35197e-08
1292	0	0	2.70095e-06	0	6.95756e-07	5.35197e-08
1293	0	0	2.70095e-06	0	6.95756e-07	5.35197e-08
1294	0	0	2.70095e-06	0	6.95756e-07	5.35197e-08
1295	0	0	2.70095e-06	0	6.95756e-07	5.35197e-08
1296	0	0	2.70095e-06	0	6.95756e-07	5.35197e-08
1297	0	0	2.70095e-06	0	6.95756e-07	1.78399e-08
1298	0	0	2.70095e-06	0	6.95756e-07	1.78399e-08
1299	0	0	2.70095e-06	0	6.95756e-07	1.78399e-08
1300	0	0	2.70095e-06	0	6.95756e-07	1.78399e-08
1301	0	0	2.70095e-06	0	6.95756e-07	1.78399e-08
1302	0	0	2.70095e-06	0	6.95756e-07	1.78399e-08
1303	0	0	2.70095e-06	0	6.95756e-07	1.78399e-08
1304	0	0	2.70095e-06	0	6.95756e-07	1.78399e-08
1305	0	0	2.70095e-06	0	6.95756e-07	1.78399e-08
1306	0	0	2.70095e-06	0	6.95756e-07	1.78399e-08
1307	0	0	2.70095e-06	0	6.95756e-07	1.78399e-08
1308	0	0	2.70095e-06	0	6.95756e-07	1.78399e-08
1309	0	0	2.70095e-06	0	6.95756e-07	1.78399e-08
1310	0	0	2.70095e-06	0	6.95756e-07	1.78399e-08
1311	0	0	2.70095e-06	0	6.95756e-07	1.78399e-08
1312	0	0	2.70095e-06	0	6.95756e-07	1.78399e-08
1313	0	0	2.70095e-06	0	6.95756e-07	1.78399e-08
1314	0	0	2.70095e-06	0	6.95756e-07	1.78399e-08
1315	0	0	2.70095e-06	0	6.95756e-07	1.78399e-08
1316	0	0	2.70095e-06	0	6.95756e-07	1.78399e-08
1317	0	0	2.70095e-06	0	6.95756e-07	1.78399e-08
1318	0	0	2.70095e-06	0	6.95756e-07	1.78399e-08
1319	0	0	2.70095e-06	0	6.95756e-07	1.78399e-08
1320	0	0	2.70095e-06	0	6.95756e-07	1.78399e-08
1321	0	0	2.70095e-06	0	6.95756e-07	1.78399e-08
1322	0	0	2.70095e-06	0	6.95756e-07	1.78399e-08
1323	0	0	2.70095e-06	0	6.95756e-07	1.78399e-08
1324	0	0	2.70095e-06	0	6.95756e-07	1.78399e-08
1325	0	0	2.70095e-06	0	6.95756e-07	1.78399e-08
1326	0	0	2.70095e-06	0	6.77916e-07	1.78399e-08
1327	0	0	2.70095e-06	0	6.42236e-07	1.78399e-08
1328	0	0	2.70095e-06	0	6.42236e-07	1.78399e-08
1329	0	0	2.70095e-06	0	6.24396e-07	1.78399e-08
1330	0	0	2.70095e-06	0	6.24396e-07	1.78399e-08
1331	0	0	2.70095e-06	0	6.24396e-07	1.78399e-08
1332	0	0	2.70095e-06	0	6.24396e-07	1.78399e-08
1333	0	0	2.70095e-06	0	6.24396e-07	1.78399e-08
1334	0	0	2.70095e-06	0	6.24396e-07	1.78399e-08
1335	0	0	2.70095e-06	0	6.24396e-07	1.78399e-08
1336	0	0	2.3151e-06	0	5.88717e-07	1.78399e-08
1337	0	0	2.3151e-06	0	5.70877e-07	1.78399e-08
1338	0	0	2.3151e-06	0	5.70877e-07	1.78399e-08
1339	0	0	2.3151e-06	0	5.70877e-07	1.78399e-08
1340	0	0	2.3151e-06	0	5.70877e-07	3.56798e-08
1341	0	0	2.3151e-06	0	5.70877e-07	3.56798e-08
1342	0	0	2.3151e-06	0	5.88717e-07	3.56798e-08
1343	0	0	2.3151e-06	0	5.88717e-07	3.56798e-08
1344	0	0	2.3151e-06	0	6.06556e-07	3.56798e-08
1345	0	0	2.3151e-06	0	6.06556e-07	3.56798e-08
1346	0	0	2.3151e-06	0	6.06556e-07	3.56798e-08
1347	0	0	2.3151e-06	0	6.06556e-07	3.56798e-08
1348	0	0	2.3151e-06	0	6.06556e-07	3.56798e-08
1349	0	0	2.3151e-06	0	6.06556e-07	3.56798e-08
1350	0	0	2.3151e-06	0	6.06556e-07	3.56798e-08
1351	0	0	2.3151e-06	0	6.06556e-07	3.56798e-08
1352	0	0	2.3151e-06	0	6.06556e-07	3.56798e-08
1353	0	0	2.3151e-06	0	6.06556e-07	3.56798e-08
1354	0	0	2.3151e-06	0	6.06556e-07	3.56798e-08
1355	0	0	2.3151e-06	0	6.06556e-07	3.56798e-08
1356	0	0	2.3151e-06	0	6.06556e-07	3.56798e-08
1357	0	0	2.3151e-06	0	5.88717e-07	3.56798e-08
1358	0	0	2.3151e-06	0	5.88717e-07	3.56798e-08
1359	0	0	2.3151e-06	0	5.88717e-07	3.56798e-08
1360	0	0	2.3151e-06	0	5.88717e-07	3.56798e-08
1361	0	0	2.3151e-06	0	6.06556e-07	3.56798e-08
1362	0	0	2.3151e-06	0	6.06556e-07	3.56798e-08
1363	0	0	2.3151e-06	0	6.06556e-07	3.56798e-08
1364	0	0	2.3151e-06	0	6.06556e-07	3.56798e-08
1365	0	0	2.3151e-06	0	6.06556e-07	3.56798e-08
1366	0	0	2.3151e-06	0	6.24396e-07	3.56798e-08
1367	0	0	2.3151e-06	0	6.42236e-07	3.56798e-08
1368	0	0	2.3151e-06	0	6.42236e-07	3.56798e-08
1369	0	0	2.3151e-06	0	6.60076e-07	3.56798e-08
1370	0	0	2.3151e-06	0	6.60076e-07	3.56798e-08
1371	0	0	2.3151e-06	0	6.77916e-07	3.56798e-08
1372	0	0	2.3151e-06	0	6.77916e-07	3.56798e-08
1373	0	0	2.3151e-06	0	6.77916e-07	3.56798e-08
1374	0	0	2.3151e-06	0	6.95756e-07	3.56798e-08
1375	0	0	2.3151e-06	0	6.95756e-07	3.56798e-08
1376	0	0	2.3151e-06	0	6.95756e-07	3.56798e-08
1377	0	0	2.3151e-06	0	6.95756e-07	3.56798e-08
1378	0	0	2.3151e-06	0	6.95756e-07	3.56798e-08
1379	0	0	2.3151e-06	0	6.95756e-07	3.56798e-08
1380	0	0	2.3151e-06	0	6.95756e-07	3.56798e-08
1381	0	0	2.3151e-06	0	6.95756e-07	3.56798e-08
1382	0	0	2.3151e-06	0	6.95756e-07	3.56798e-08
1383	0	0	2.3151e-06	0	6.95756e-07	3.56798e-08
1384	0	0	2.3151e-06	0	6.95756e-07	3.56798e-08
1385	0	0	2.3151e-06	0	7.13596e-07	3.56798e-08
1386	0	0	2.3151e-06	0	7.13596e-07	3.56798e-08
1387	0	0	2.3151e-06	0	7.13596e-07	1.78399e-08
1388	0	0	2.3151e-06	0	7.13596e-07	1.78399e-08
1389	0	0	2.3151e-06	0	6.95756e-07	1.78399e-08
1390	0	0	2.3151e-06	0	6.95756e-07	1.78399e-08
1391	0	0	2.3151e-06	0	6.95756e-07	1.78399e-08
1392	0	0	2.3151e-06	0	6.95756e-07	1.78399e-08
1393	0	0	2.70095e-06	0	6.95756e-07	1.78399e-08
1394	0	0	2.70095e-06	0	6.95756e-07	1.78399e-08
1395	0	0	1.15755e-06	0	1.96239e-07	1.78399e-08
1396	0	0	1.15755e-06	0	1.96239e-07	1.78399e-08
1397	0	0	1.15755e-06	0	1.96239e-07	1.78399e-08
1398	0	0	1.15755e-06	0	1.96239e-07	1.78399e-08
1399	0	0	7.717e-07	0	1.96239e-07	1.78399e-08
1400	0	0	7.717e-07	0	1.78399e-07	1.78399e-08
1401	0	0	7.717e-07	0	1.78399e-07	1.78399e-08
1402	0	0	7.717e-07	0	1.78399e-07	1.78399e-08
1403	0	0	7.717e-07	0	1.78399e-07	1.78399e-08
1404	0	0	7.717e-07	0	1.96239e-07	1.78399e-08
1405	0	0	7.717e-07	0	1.96239e-07	1.07039e-07
1406	0	0	7.717e-07	0	1.96239e-07	1.07039e-07
1407	0	0	7.717e-07	0	1.96239e-07	1.07039e-07
1408	0	0	7.717e-07	0	1.96239e-07	1.42719e-07
1409	0	0	7.717e-07	0	1.96239e-07	1.42719e-07
1410	0	0	7.717e-07	0	1.96239e-07	1.78399e-07
1411	0	0	7.717e-07	0	1.96239e-07	1.78399e-07
1412	0	0	7.717e-07	0	1.96239e-07	1.78399e-07
1413	0	0	7.717e-07	0	1.96239e-07	1.78399e-07
1414	0	0	7.717e-07	0	3.38958e-07	1.96239e-07
1415	0	0	6.55945e-06	0	3.21118e-06	2.14079e-07
1416	0	0	6.55945e-06	0	3.21118e-06	2.14079e-07
1417	0	0	6.55945e-06	0	3.4431e-06	2.14079e-07
1418	0	0	6.55945e-06	0	3.78206e-06	2.14079e-07
1419	0	0	6.55945e-06	0	4.01398e-06	2.14079e-07
1420	0	0	6.55945e-06	0	4.01398e-06	2.14079e-07
1421	0	0	6.55945e-06	0	4.0675e-06	2.14079e-07
1422	0	0	6.55945e-06	0	4.12102e-06	2.14079e-07
1423	0	0	6.55945e-06	0	4.2459e-06	2.14079e-07
1424	0	0	6.55945e-06	0	4.2459e-06	2.14079e-07
1425	0	0	6.55945e-06	0	4.2459e-06	2.14079e-07
1426	0	0	6.55945e-06	0	4.2459e-06	2.14079e-07
1427	0	0	6.55945e-06	0	4.31725e-06	2.14079e-07
1428	0	0	6.55945e-06	0	4.38861e-06	2.14079e-07
1429	0	0	6.55945e-06	0	4.38861e-06	2.14079e-07
1430	0	0	6.9453e-06	0	4.44213e-06	2.14079e-07
1431	0	0	6.9453e-06	0	4.45997e-06	2.14079e-07
1432	0	0	6.9453e-06	0	4.72757e-06	2.14079e-07
1433	0	0	6.9453e-06	0	4.78109e-06	2.14079e-07
1434	0	0	6.9453e-06	0	4.79893e-06	2.14079e-07
1435	0	0	6.9453e-06	0	4.99517e-06	2.14079e-07
1436	0	0	7.33115e-06	0	5.20925e-06	2.31919e-07
1437	0	0	7.717e-06	0	5.36981e-06	2.31919e-07
1438	0	0	7.717e-06	0	5.38765e-06	2.31919e-07
1439	0	0	7.717e-06	0	5.40549e-06	2.31919e-07
1440	0	0	7.717e-06	0	5.40549e-06	2.31919e-07
1441	0	0	7.717e-06	0	5.45901e-06	2.31919e-07
1442	0	0	7.717e-06	0	5.47685e-06	2.31919e-07
1443	0	0	7.717e-06	0	5.63741e-06	2.31919e-07
1444	0	0	7.717e-06	0	5.63741e-06	2.31919e-07
1445	0	0	8.10285e-06	0	5.65525e-06	2.31919e-07
1446	0	0	8.10285e-06	0	5.65525e-06	2.31919e-07
1447	0	0	8.10285e-06	0	5.67309e-06	2.31919e-07
1448	0	0	8.10285e-06	0	5.67309e-06	2.31919e-07
1449	0	0	8.10285e-06	0	5.67309e-06	2.31919e-07
1450	0	0	8.10285e-06	0	5.69093e-06	2.31919e-07
1451	0	0	8.10285e-06	0	5.72661e-06	2.31919e-07
1452	0	0	8.10285e-06	0	5.74445e-06	2.31919e-07
1453	0	0	8.10285e-06	0	5.74445e-06	2.31919e-07
1454	0	0	8.10285e-06	0	5.74445e-06	2.31919e-07
1455	0	0	8.10285e-06	0	5.74445e-06	2.31919e-07
1456	0	0	8.10285e-06	0	5.76229e-06	2.49759e-07
1457	0	0	8.4887e-06	0	5.78013e-06	2.49759e-07
1458	0	0	8.4887e-06	0	5.79797e-06	2.49759e-07
1459	0	0	8.4887e-06	0	6.10124e-06	2.49759e-07
1460	0	0	8.4887e-06	0	6.10124e-06	2.49759e-07
1461	0	0	8.4887e-06	0	6.10124e-06	2.49759e-07
1462	0	0	8.4887e-06	0	6.22612e-06	2.49759e-07
1463	0	0	8.4887e-06	0	6.2618e-06	2.49759e-07
1464	0	0	8.4887e-06	0	6.27964e-06	2.49759e-07
1465	0	0	8.4887e-06	0	6.29748e-06	2.49759e-07
1466	0	0	8.4887e-06	0	6.31532e-06	2.49759e-07
1467	0	0	8.4887e-06	0	6.31532e-06	2.49759e-07
1468	0	0	8.87455e-06	0	6.38668e-06	2.49759e-07
1469	0	0	8.87455e-06	0	6.40452e-06	2.49759e-07
1470	0	0	8.87455e-06	0	6.40452e-06	2.49759e-07
1471	0	0	8.87455e-06	0	6.40452e-06	2.49759e-07
1472	0	0	8.87455e-06	0	6.40452e-06	2.49759e-07
1473	0	0	8.87455e-06	0	6.45804e-06	2.49759e-07
1474	0	0	8.87455e-06	0	6.51156e-06	2.49759e-07
1475	0	0	8.87455e-06	0	6.51156e-06	2.49759e-07
1476	0	0	8.87455e-06	0	6.54724e-06	2.49759e-07
1477	0	0	8.87455e-06	0	6.54724e-06	2.49759e-07
1478	0	0	8.87455e-06	0	6.65428e-06	2.49759e-07
1479	0	0	8.87455e-06	0	6.65428e-06	2.49759e-07
1480	0	0	8.87455e-06	0	6.67212e-06	2.49759e-07
1481	0	0	8.87455e-06	0	6.67212e-06	2.49759e-07
1482	0	0	8.87455e-06	0	6.7078e-06	2.49759e-07
1483	0	0	8.87455e-06	0	6.72564e-06	2.49759e-07
1484	0	0	8.87455e-06	0	6.72564e-06	2.49759e-07
1485	0	0	8.87455e-06	0	6.74348e-06	2.49759e-07
1486	0	0	8.87455e-06	0	6.74348e-06	2.49759e-07
1487	0	0	8.87455e-06	0	6.74348e-06	2.49759e-07
1488	0	0	8.87455e-06	0	6.76132e-06	2.49759e-07
1489	0	0	9.2604e-06	0	6.81484e-06	2.49759e-07
1490	0	0	1.00321e-05	0	6.85052e-06	2.31919e-07
1491	0	0	1.00321e-05	0	6.85052e-06	2.31919e-07
1492	0	0	1.00321e-05	0	6.99324e-06	2.31919e-07
1493	0	0	1.15755e-05	0	7.47492e-06	2.31919e-07
1494	0	0	1.15755e-05	0	7.49276e-06	2.31919e-07
1495	0	0	1.15755e-05	0	7.5106e-06	2.31919e-07
1496	0	0	1.19614e-05	0	7.5106e-06	2.31919e-07
1497	0	0	1.19614e-05	0	7.5106e-06	2.31919e-07
1498	0	0	1.19614e-05	0	7.56412e-06	2.31919e-07
1499	0	0	1.19614e-05	0	7.56412e-06	2.31919e-07
1500	0	0	1.19614e-05	0	7.58196e-06	2.31919e-07
1501	0	0	1.19614e-05	0	7.58196e-06	2.31919e-07
1502	0	0	1.19614e-05	0	7.58196e-06	2.31919e-07
1503	0	0	1.19614e-05	0	7.58196e-06	2.31919e-07
1504	0	0	1.19614e-05	0	7.58196e-06	2.31919e-07
1505	0	0	1.19614e-05	0	7.58196e-06	2.31919e-07
1506	0	0	1.19614e-05	0	7.58196e-06	2.31919e-07
1507	0	0	1.19614e-05	0	7.63548e-06	2.31919e-07
1508	0	0	1.19614e-05	0	7.65332e-06	2.31919e-07
1509	0	0	1.19614e-05	0	7.65332e-06	2.31919e-07
1510	0	0	1.19614e-05	0	7.65332e-06	2.31919e-07
1511	0	0	1.19614e-05	0	7.65332e-06	2.31919e-07
1512	0	0	1.19614e-05	0	7.65332e-06	2.31919e-07
1513	0	0	1.19614e-05	0	7.65332e-06	2.31919e-07
1514	0	0	1.19614e-05	0	7.65332e-06	2.31919e-07
1515	0	0	1.19614e-05	0	7.65332e-06	2.31919e-07
1516	0	0	1.19614e-05	0	7.68899e-06	2.31919e-07
1517	0	0	1.15755e-05	0	7.68899e-06	2.31919e-07
1518	0	0	1.15755e-05	0	7.70683e-06	2.31919e-07
1519	0	0	1.15755e-05	0	7.72467e-06	2.31919e-07
1520	0	0	1.15755e-05	0	7.72467e-06	2.31919e-07
1521	0	0	1.15755e-05	0	7.72467e-06	2.31919e-07
1522	0	0	1.15755e-05	0	7.70683e-06	2.31919e-07
1523	0	0	1.15755e-05	0	7.70683e-06	2.31919e-07
1524	0	0	1.15755e-05	0	7.70683e-06	2.31919e-07
1525	0	0	1.15755e-05	0	7.70683e-06	2.31919e-07
1526	0	0	1.15755e-05	0	7.68899e-06	2.31919e-07
1527	0	0	1.15755e-05	0	7.68899e-06	2.31919e-07
1528	0	0	1.15755e-05	0	7.70683e-06	2.31919e-07
1529	0	0	1.15755e-05	0	7.70683e-06	2.14079e-07
1530	0	0	1.15755e-05	0	7.70683e-06	2.14079e-07
1531	0	0	1.15755e-05	0	7.72467e-06	2.14079e-07
1532	0	0	1.15755e-05	0	7.72467e-06	2.14079e-07
1533	0	0	1.15755e-05	0	7.72467e-06	2.14079e-07
1534	0	0	1.15755e-05	0	7.70683e-06	2.14079e-07
1535	0	0	1.15755e-05	0	7.70683e-06	2.14079e-07
1536	0	0	1.15755e-05	0	7.70683e-06	1.96239e-07
1537	0	0	1.15755e-05	0	7.70683e-06	1.96239e-07
1538	0	0	1.15755e-05	0	7.70683e-06	1.96239e-07
1539	0	0	1.15755e-05	0	7.70683e-06	1.96239e-07
1540	0	0	1.15755e-05	0	7.70683e-06	1.78399e-07
1541	0	0	1.15755e-05	0	7.70683e-06	1.78399e-07
1542	0	0	1.15755e-05	0	7.70683e-06	1.96239e-07
1543	0	0	1.15755e-05	0	7.70683e-06	1.96239e-07
1544	0	0	1.15755e-05	0	7.70683e-06	1.60559e-07
1545	0	0	1.15755e-05	0	7.70683e-06	1.60559e-07
1546	0	0	1.15755e-05	0	7.70683e-06	1.60559e-07
1547	0	0	1.15755e-05	0	7.70683e-06	1.60559e-07
1548	0	0	1.15755e-05	0	7.70683e-06	1.60559e-07
1549	0	0	1.15755e-05	0	7.70683e-06	1.60559e-07
1550	0	0	1.15755e-05	0	7.70683e-06	1.60559e-07
1551	0	0	1.15755e-05	0	7.70683e-06	1.60559e-07
1552	0	0	1.15755e-05	0	7.70683e-06	1.60559e-07
1553	0	0	1.15755e-05	0	7.70683e-06	1.60559e-07
1554	0	0	1.15755e-05	0	7.70683e-06	1.60559e-07
1555	0	0	1.15755e-05	0	7.68899e-06	1.60559e-07
1556	0	0	1.15755e-05	0	7.67115e-06	1.60559e-07
1557	0	0	1.15755e-05	0	7.68899e-06	1.07039e-07
1558	0	0	1.15755e-05	0	7.68899e-06	1.07039e-07
1559	0	0	1.15755e-05	0	7.68899e-06	1.07039e-07
1560	0	0	1.15755e-05	0	7.68899e-06	5.35197e-08
1561	0	0	1.15755e-05	0	7.68899e-06	5.35197e-08
1562	0	0	1.15755e-05	0	7.68899e-06	3.56798e-08
1563	0	0	1.15755e-05	0	7.63548e-06	5.35197e-08
1564	0	0	1.15755e-05	0	7.56412e-06	7.13596e-08
1565	0	0	1.15755e-05	0	7.49276e-06	1.07039e-07
1566	0	0	6.9453e-06	0	4.38861e-06	1.24879e-07
1567	0	0	3.8585e-06	3.8585e-07	2.49759e-06	1.24879e-07
1568	0	0	3.8585e-06	3.8585e-07	2.08727e-06	1.24879e-07
1569	0	0	3.8585e-06	3.8585e-07	1.60559e-06	1.24879e-07
1570	0	0	3.8585e-06	3.8585e-07	1.60559e-06	1.24879e-07
1571	0	0	3.8585e-06	3.8585e-07	1.51639e-06	1.24879e-07
1572	0	0	3.8585e-06	3.8585e-07	1.53423e-06	1.24879e-07
1573	0	0	3.8585e-06	3.8585e-07	1.53423e-06	1.24879e-07
1574	0	0	4.24435e-06	3.8585e-07	1.78399e-06	1.24879e-07
1575	0	0	4.24435e-06	3.8585e-07	1.80183e-06	1.24879e-07
1576	0	0	4.24435e-06	3.8585e-07	1.78399e-06	1.24879e-07
1577	0	0	4.24435e-06	3.8585e-07	1.78399e-06	1.24879e-07
1578	0	0	4.24435e-06	3.8585e-07	1.76615e-06	1.24879e-07
1579	0	0	4.24435e-06	3.8585e-07	1.76615e-06	1.24879e-07
1580	0	0	4.24435e-06	3.8585e-07	1.78399e-06	1.24879e-07
1581	0	0	4.24435e-06	3.8585e-07	1.78399e-06	1.24879e-07
1582	0	0	4.24435e-06	3.8585e-07	1.80183e-06	1.24879e-07
1583	0	0	4.24435e-06	3.8585e-07	1.85535e-06	1.24879e-07
1584	0	0	4.24435e-06	3.8585e-07	1.85535e-06	1.24879e-07
1585	0	0	4.24435e-06	3.8585e-07	1.85535e-06	1.24879e-07
1586	0	0	4.24435e-06	3.8585e-07	1.85535e-06	1.24879e-07
1587	0	0	4.24435e-06	3.8585e-07	1.87319e-06	1.24879e-07
1588	0	0	4.24435e-06	3.8585e-07	1.87319e-06	1.24879e-07
1589	0	0	4.24435e-06	3.8585e-07	1.87319e-06	1.24879e-07
1590	0	0	4.24435e-06	3.8585e-07	1.85535e-06	1.24879e-07
1591	0	0	4.24435e-06	3.8585e-07	1.85535e-06	1.24879e-07
1592	0	0	4.24435e-06	7.717e-07	1.85535e-06	1.24879e-07
1593	0	0	4.24435e-06	1.15755e-06	1.85535e-06	1.24879e-07
1594	0	0	4.24435e-06	1.15755e-06	1.85535e-06	1.42719e-07
1595	0	0	4.24435e-06	1.15755e-06	1.85535e-06	1.42719e-07
1596	0	0	3.47265e-06	1.15755e-06	1.85535e-06	1.42719e-07
1597	0	0	3.47265e-06	1.15755e-06	1.83751e-06	1.42719e-07
1598	0	0	3.47265e-06	1.15755e-06	1.83751e-06	1.42719e-07
1599	0	0	3.47265e-06	1.15755e-06	1.83751e-06	1.42719e-07
1600	0	0	3.47265e-06	1.15755e-06	1.83751e-06	1.42719e-07
1601	0	0	3.47265e-06	1.15755e-06	1.83751e-06	1.42719e-07
1602	0	0	3.47265e-06	1.15755e-06	1.83751e-06	1.42719e-07
1603	0	0	3.47265e-06	1.15755e-06	1.83751e-06	1.42719e-07
1604	0	0	3.47265e-06	1.15755e-06	1.83751e-06	1.42719e-07
1605	0	0	3.47265e-06	1.15755e-06	1.85535e-06	1.42719e-07
1606	0	0	3.47265e-06	1.15755e-06	1.85535e-06	1.42719e-07
1607	0	0	3.47265e-06	1.15755e-06	1.85535e-06	1.24879e-07
1608	0	0	3.47265e-06	1.15755e-06	1.85535e-06	1.24879e-07
1609	0	0	3.47265e-06	1.15755e-06	1.89103e-06	1.24879e-07
1610	0	0	3.47265e-06	1.15755e-06	1.89103e-06	1.24879e-07
1611	0	0	3.47265e-06	1.15755e-06	1.87319e-06	1.24879e-07
1612	0	0	3.47265e-06	1.15755e-06	1.87319e-06	1.24879e-07
1613	0	0	3.47265e-06	1.15755e-06	1.87319e-06	1.24879e-07
1614	0	0	3.47265e-06	1.15755e-06	1.76615e-06	1.24879e-07
1615	0	0	3.47265e-06	1.15755e-06	1.73047e-06	1.24879e-07
1616	0	0	3.47265e-06	1.15755e-06	1.73047e-06	1.24879e-07
1617	0	0	3.47265e-06	1.15755e-06	1.74831e-06	1.24879e-07
1618	0	0	3.47265e-06	1.15755e-06	1.76615e-06	1.24879e-07
1619	0	0	3.47265e-06	1.15755e-06	1.76615e-06	1.24879e-07
1620	0	0	3.47265e-06	1.15755e-06	1.76615e-06	1.24879e-07
1621	0	0	3.47265e-06	1.15755e-06	1.76615e-06	1.24879e-07
1622	0	0	3.47265e-06	1.15755e-06	1.76615e-06	1.24879e-07
1623	0	0	3.47265e-06	1.15755e-06	1.76615e-06	1.24879e-07
1624	0	0	3.47265e-06	1.15755e-06	1.74831e-06	1.24879e-07
1625	0	0	3.47265e-06	1.15755e-06	1.71263e-06	1.24879e-07
1626	0	0	3.47265e-06	1.15755e-06	1.69479e-06	1.24879e-07
1627	0	0	3.47265e-06	1.15755e-06	1.65911e-06	1.24879e-07
1628	0	0	3.47265e-06	1.15755e-06	1.65911e-06	1.24879e-07
1629	0	0	3.47265e-06	1.15755e-06	1.65911e-06	1.24879e-07
1630	0	0	3.47265e-06	1.15755e-06	1.64127e-06	1.24879e-07
1631	0	0	3.47265e-06	1.15755e-06	1.62343e-06	1.24879e-07
1632	0	0	3.47265e-06	1.15755e-06	1.64127e-06	1.24879e-07
1633	0	0	3.47265e-06	1.15755e-06	1.64127e-06	1.24879e-07
1634	0	0	3.47265e-06	1.15755e-06	1.65911e-06	1.24879e-07
1635	0	0	3.47265e-06	1.15755e-06	1.65911e-06	1.24879e-07
1636	0	0	3.0868e-06	1.15755e-06	1.65911e-06	1.24879e-07
1637	0	0	3.0868e-06	1.15755e-06	1.62343e-06	1.42719e-07
1638	0	0	3.0868e-06	1.15755e-06	1.62343e-06	1.42719e-07
1639	0	0	3.0868e-06	1.15755e-06	1.62343e-06	1.42719e-07
1640	0	0	3.0868e-06	1.15755e-06	1.58775e-06	1.78399e-07
1641	0	0	2.70095e-06	1.15755e-06	1.55207e-06	1.96239e-07
1642	0	0	2.3151e-06	1.15755e-06	1.51639e-06	1.96239e-07
1643	0	0	2.3151e-06	1.15755e-06	1.49855e-06	2.14079e-07
1644	0	0	2.3151e-06	1.15755e-06	1.30231e-06	2.14079e-07
1645	0	0	3.8585e-07	1.5434e-06	6.24396e-07	2.14079e-07
1646	0	0	3.8585e-07	1.5434e-06	6.24396e-07	2.14079e-07
1647	0	0	3.8585e-07	1.5434e-06	6.06556e-07	1.96239e-07
1648	0	0	3.8585e-07	1.5434e-06	6.06556e-07	1.96239e-07
1649	0	0	3.8585e-07	1.5434e-06	5.88717e-07	1.96239e-07
1650	0	0	3.8585e-07	1.5434e-06	5.88717e-07	1.96239e-07
1651	0	0	3.8585e-07	1.5434e-06	5.88717e-07	2.14079e-07
1652	0	0	3.8585e-07	1.5434e-06	5.88717e-07	2.14079e-07
1653	0	0	3.8585e-07	1.5434e-06	5.88717e-07	2.14079e-07
1654	0	0	3.8585e-07	1.5434e-06	5.88717e-07	2.14079e-07
1655	0	0	3.8585e-07	1.5434e-06	5.88717e-07	2.14079e-07
1656	0	0	3.8585e-07	1.5434e-06	5.88717e-07	2.14079e-07
1657	0	0	3.8585e-07	1.5434e-06	5.88717e-07	2.14079e-07
1658	0	0	3.8585e-07	1.5434e-06	5.88717e-07	2.14079e-07
1659	0	0	3.8585e-07	1.5434e-06	5.88717e-07	2.14079e-07
1660	0	0	3.8585e-07	1.5434e-06	5.88717e-07	2.14079e-07
1661	0	0	3.8585e-07	1.5434e-06	5.88717e-07	2.14079e-07
1662	0	0	3.8585e-07	1.5434e-06	5.88717e-07	2.14079e-07
1663	0	0	3.8585e-07	1.5434e-06	5.88717e-07	2.14079e-07
1664	0	0	3.8585e-07	1.5434e-06	5.88717e-07	2.14079e-07
1665	0	0	3.8585e-07	1.5434e-06	5.88717e-07	2.14079e-07
1666	0	0	3.8585e-07	1.5434e-06	5.88717e-07	2.14079e-07
1667	0	0	3.8585e-07	1.5434e-06	5.88717e-07	2.14079e-07
1668	0	0	3.8585e-07	1.5434e-06	5.88717e-07	2.14079e-07
1669	0	0	3.8585e-07	1.5434e-06	5.88717e-07	2.14079e-07
1670	0	0	3.8585e-07	1.5434e-06	5.88717e-07	2.14079e-07
1671	0	0	3.8585e-07	1.5434e-06	6.24396e-07	2.14079e-07
1672	0	0	3.8585e-07	1.5434e-06	6.24396e-07	2.14079e-07
1673	0	0	3.8585e-07	1.5434e-06	6.24396e-07	2.14079e-07
1674	0	0	3.8585e-07	1.5434e-06	6.42236e-07	1.96239e-07
1675	0	0	3.8585e-07	1.5434e-06	6.42236e-07	1.96239e-07
1676	0	0	3.8585e-07	1.5434e-06	6.42236e-07	1.96239e-07
1677	0	0	3.8585e-07	1.5434e-06	6.42236e-07	1.96239e-07
1678	0	0	3.8585e-07	1.5434e-06	6.42236e-07	1.96239e-07
1679	0	0	3.8585e-07	1.5434e-06	6.42236e-07	1.96239e-07
1680	0	0	3.8585e-07	1.5434e-06	6.42236e-07	1.96239e-07
1681	0	0	3.8585e-07	1.5434e-06	6.42236e-07	1.96239e-07
1682	0	0	3.8585e-07	1.5434e-06	6.42236e-07	1.96239e-07
1683	0	0	3.8585e-07	1.5434e-06	6.42236e-07	1.96239e-07
1684	0	0	3.8585e-07	1.5434e-06	6.42236e-07	1.96239e-07
1685	0	0	3.8585e-07	1.5434e-06	6.42236e-07	1.96239e-07
1686	0	0	3.8585e-07	1.5434e-06	6.42236e-07	2.14079e-07
1687	0	0	3.8585e-07	1.5434e-06	6.42236e-07	2.14079e-07
1688	0	0	3.8585e-07	1.5434e-06	6.42236e-07	2.14079e-07
1689	0	0	3.8585e-07	1.5434e-06	6.42236e-07	2.14079e-07
1690	0	0	3.8585e-07	1.5434e-06	6.42236e-07	2.14079e-07
1691	0	0	3.8585e-07	1.5434e-06	6.42236e-07	2.14079e-07
1692	0	0	3.8585e-07	1.5434e-06	6.42236e-07	2.14079e-07
1693	0	0	3.8585e-07	1.5434e-06	6.42236e-07	1.96239e-07
1694	0	0	3.8585e-07	1.5434e-06	6.42236e-07	1.78399e-07
1695	0	0	3.8585e-07	1.5434e-06	6.95756e-07	1.78399e-07
1696	0	0	3.8585e-07	1.5434e-06	6.95756e-07	1.78399e-07
1697	0	0	3.8585e-07	1.5434e-06	7.13596e-07	1.78399e-07
1698	0	0	3.8585e-07	1.5434e-06	7.49276e-07	1.78399e-07
1699	0	0	3.8585e-07	1.5434e-06	7.49276e-07	1.78399e-07
1700	0	0	3.8585e-07	1.5434e-06	7.49276e-07	1.78399e-07
1701	0	0	3.8585e-07	1.5434e-06	7.49276e-07	1.78399e-07
1702	0	0	3.8585e-07	1.5434e-06	7.67115e-07	1.78399e-07
1703	0	0	3.8585e-07	1.5434e-06	7.67115e-07	1.78399e-07
1704	0	0	3.8585e-07	1.5434e-06	7.67115e-07	1.78399e-07
1705	0	0	3.8585e-07	1.5434e-06	7.67115e-07	1.78399e-07
1706	0	0	3.8585e-07	1.5434e-06	7.67115e-07	1.78399e-07
1707	0	0	3.8585e-07	1.5434e-06	7.49276e-07	1.78399e-07
1708	0	0	3.8585e-07	1.5434e-06	7.49276e-07	1.78399e-07
1709	0	0	3.8585e-07	1.5434e-06	7.67115e-07	1.78399e-07
1710	0	0	3.8585e-07	1.5434e-06	7.67115e-07	1.78399e-07
1711	0	0	3.8585e-07	1.5434e-06	7.67115e-07	1.60559e-07
1712	0	0	3.8585e-07	1.5434e-06	7.67115e-07	1.60559e-07
1713	0	0	3.8585e-07	1.5434e-06	7.67115e-07	1.60559e-07
1714	0	0	3.8585e-07	1.5434e-06	7.67115e-07	1.60559e-07
1715	0	0	3.8585e-07	1.5434e-06	7.67115e-07	1.60559e-07
1716	0	0	3.8585e-07	1.5434e-06	7.67115e-07	1.42719e-07
1717	0	0	3.8585e-07	1.5434e-06	7.67115e-07	1.42719e-07
1718	0	0	3.8585e-07	1.5434e-06	7.67115e-07	1.42719e-07
1719	0	0	3.8585e-07	1.15755e-06	7.67115e-07	1.42719e-07
1720	0	0	3.8585e-07	1.15755e-06	7.67115e-07	1.60559e-07
1721	0	0	3.8585e-07	1.15755e-06	7.67115e-07	1.60559e-07
1722	0	0	3.8585e-07	1.15755e-06	7.67115e-07	1.60559e-07
1723	0	0	3.8585e-07	1.15755e-06	7.49276e-07	1.60559e-07
1724	0	0	3.8585e-07	1.15755e-06	7.67115e-07	1.60559e-07
1725	0	0	3.8585e-07	1.15755e-06	7.49276e-07	1.60559e-07
1726	0	0	0	1.15755e-06	3.56798e-07	1.60559e-07
1727	0	0	0	1.15755e-06	3.38958e-07	1.60559e-07
1728	0	0	0	1.15755e-06	3.38958e-07	1.60559e-07
1729	0	0	0	1.15755e-06	3.38958e-07	1.60559e-07
1730	0	0	0	1.15755e-06	3.38958e-07	1.60559e-07
1731	0	0	0	1.15755e-06	3.38958e-07	1.60559e-07
1732	0	0	0	1.15755e-06	3.21118e-07	1.60559e-07
1733	0	0	0	1.15755e-06	3.21118e-07	1.60559e-07
1734	0	0	0	1.15755e-06	3.21118e-07	1.60559e-07
1735	0	0	0	1.15755e-06	3.21118e-07	1.78399e-07
1736	0	0	0	1.15755e-06	3.03278e-07	1.78399e-07
1737	0	0	0	1.15755e-06	3.21118e-07	1.96239e-07
1738	0	0	0	1.15755e-06	3.21118e-07	1.96239e-07
1739	0	0	0	1.15755e-06	3.03278e-07	1.96239e-07
1740	0	0	0	1.15755e-06	3.03278e-07	1.96239e-07
1741	0	0	0	1.15755e-06	3.03278e-07	1.96239e-07
1742	0	0	0	1.15755e-06	3.03278e-07	1.96239e-07
1743	0	0	0	7.717e-07	3.03278e-07	1.96239e-07
1744	0	0	0	7.717e-07	3.03278e-07	1.96239e-07
1745	0	0	0	3.8585e-07	3.03278e-07	1.78399e-07
1746	0	0	0	3.8585e-07	3.03278e-07	1.78399e-07
1747	0	0	0	3.8585e-07	3.03278e-07	1.78399e-07
1748	0	0	0	3.8585e-07	3.03278e-07	1.78399e-07
1749	0	0	0	3.8585e-07	3.03278e-07	1.60559e-07
1750	0	0	0	3.8585e-07	2.85438e-07	1.60559e-07
1751	0	0	0	3.8585e-07	2.85438e-07	1.60559e-07
1752	0	0	0	3.8585e-07	2.67598e-07	1.24879e-07
1753	0	0	0	3.8585e-07	2.67598e-07	1.24879e-07
1754	0	0	0	3.8585e-07	2.67598e-07	1.24879e-07
1755	0	0	0	3.8585e-07	2.85438e-07	1.78399e-07
1756	0	0	0	3.8585e-07	2.85438e-07	1.78399e-07
1757	0	0	0	3.8585e-07	2.85438e-07	1.78399e-07
1758	0	0	0	3.8585e-07	3.03278e-07	1.78399e-07
1759	0	0	0	3.8585e-07	3.03278e-07	1.78399e-07
1760	0	0	0	3.8585e-07	3.03278e-07	1.60559e-07
1761	0	0	0	3.8585e-07	3.03278e-07	1.60559e-07
1762	0	0	0	3.8585e-07	3.03278e-07	1.60559e-07
1763	0	0	0	3.8585e-07	3.03278e-07	1.60559e-07
1764	0	0	0	3.8585e-07	3.03278e-07	1.60559e-07
1765	0	0	0	3.8585e-07	3.03278e-07	1.60559e-07
1766	0	0	0	3.8585e-07	3.38958e-07	1.60559e-07
1767	0	0	0	3.8585e-07	3.74638e-07	1.60559e-07
1768	0	0	3.8585e-07	3.8585e-07	6.95756e-07	1.60559e-07
1769	0	0	3.8585e-07	3.8585e-07	6.95756e-07	1.60559e-07
1770	0	0	3.8585e-07	3.8585e-07	6.95756e-07	1.60559e-07
1771	0	0	3.8585e-07	3.8585e-07	6.95756e-07	1.60559e-07
1772	0	0	3.8585e-07	3.8585e-07	7.13596e-07	1.60559e-07
1773	0	0	3.8585e-07	3.8585e-07	7.49276e-07	1.60559e-07
1774	0	0	3.8585e-07	3.8585e-07	7.49276e-07	1.60559e-07
1775	0	0	3.8585e-07	3.8585e-07	7.49276e-07	1.60559e-07
1776	0	0	3.8585e-07	3.8585e-07	7.49276e-07	1.60559e-07
1777	0	0	3.8585e-07	3.8585e-07	7.49276e-07	1.60559e-07
1778	0	0	3.8585e-07	3.8585e-07	7.49276e-07	1.60559e-07
1779	0	0	3.8585e-07	3.8585e-07	7.49276e-07	1.60559e-07
1780	0	0	3.8585e-07	3.8585e-07	7.49276e-07	1.60559e-07
1781	0	0	3.8585e-07	3.8585e-07	7.49276e-07	1.60559e-07
1782	0	0	3.8585e-07	3.8585e-07	7.49276e-07	1.60559e-07
1783	0	0	3.8585e-07	3.8585e-07	7.49276e-07	1.42719e-07
1784	0	0	3.8585e-07	0	7.49276e-07	1.42719e-07
1785	0	0	3.8585e-07	0	7.49276e-07	1.42719e-07
1786	0	0	3.8585e-07	0	7.49276e-07	1.42719e-07
1787	0	0	3.8585e-07	0	7.49276e-07	1.42719e-07
1788	0	0	3.8585e-07	0	7.49276e-07	1.42719e-07
1789	0	0	3.8585e-07	0	7.67115e-07	1.42719e-07
1790	0	0	3.8585e-07	0	7.67115e-07	1.42719e-07
1791	0	0	3.8585e-07	0	7.67115e-07	1.24879e-07
1792	0	0	3.8585e-07	0	7.67115e-07	1.24879e-07
1793	0	0	3.8585e-07	0	7.67115e-07	1.24879e-07
1794	0	0	3.8585e-07	0	7.67115e-07	1.24879e-07
1795	0	0	3.8585e-07	0	7.67115e-07	1.24879e-07
1796	0	0	3.8585e-07	0	7.67115e-07	1.24879e-07
1797	0	0	3.8585e-07	0	7.67115e-07	1.24879e-07
1798	0	0	3.8585e-07	0	7.67115e-07	1.24879e-07
1799	0	0	3.8585e-07	0	7.67115e-07	1.24879e-07
1800	0	0	3.8585e-07	0	7.67115e-07	1.24879e-07
1801	0	0	3.8585e-07	0	7.67115e-07	1.24879e-07
1802	0	0	3.8585e-07	0	7.67115e-07	1.24879e-07
1803	0	0	3.8585e-07	0	7.49276e-07	1.24879e-07
1804	0	0	3.8585e-07	0	7.49276e-07	1.24879e-07
1805	0	0	3.8585e-07	0	7.49276e-07	1.24879e-07
1806	0	0	3.8585e-07	0	7.49276e-07	1.24879e-07
1807	0	0	3.8585e-07	0	7.49276e-07	1.24879e-07
1808	0	0	3.8585e-07	0	7.67115e-07	1.24879e-07
1809	0	0	3.8585e-07	0	7.67115e-07	1.24879e-07
1810	0	0	3.8585e-07	0	8.02795e-07	1.24879e-07
1811	0	0	3.8585e-07	0	8.02795e-07	1.24879e-07
1812	0	0	7.717e-07	0	8.20635e-07	1.24879e-07
1813	0	0	7.717e-07	0	8.91995e-07	1.24879e-07
1814	0	0	7.717e-07	0	8.91995e-07	1.24879e-07
1815	0	0	7.717e-07	0	8.91995e-07	1.24879e-07
1816	0	0	7.717e-07	0	8.91995e-07	1.24879e-07
1817	0	0	7.717e-07	0	8.91995e-07	1.24879e-07
1818	0	0	7.717e-07	0	9.45514e-07	1.24879e-07
1819	0	0	7.717e-07	0	9.45514e-07	1.24879e-07
1820	0	0	7.717e-07	0	9.45514e-07	1.24879e-07
1821	0	0	7.717e-07	0	9.45514e-07	1.24879e-07
1822	0	0	7.717e-07	0	9.09835e-07	1.24879e-07
1823	0	0	7.717e-07	0	9.09835e-07	1.24879e-07
1824	0	0	7.717e-07	0	9.09835e-07	1.24879e-07
1825	0	0	7.717e-07	0	8.91995e-07	1.24879e-07
1826	0	0	7.717e-07	0	8.91995e-07	1.24879e-07
1827	0	0	7.717e-07	0	8.91995e-07	1.24879e-07
1828	0	0	7.717e-07	0	8.91995e-07	1.24879e-07
1829	0	0	7.717e-07	0	9.09835e-07	1.42719e-07
1830	0	0	7.717e-07	0	9.09835e-07	1.42719e-07
1831	0	0	7.717e-07	0	9.09835e-07	1.78399e-07
1832	0	0	7.717e-07	0	9.09835e-07	1.78399e-07
1833	0	0	7.717e-07	0	9.09835e-07	1.78399e-07
1834	0	0	7.717e-07	0	9.09835e-07	1.78399e-07
1835	0	0	7.717e-07	0	8.91995e-07	1.78399e-07
1836	0	0	7.717e-07	0	8.91995e-07	1.96239e-07
1837	0	0	7.717e-07	0	8.91995e-07	1.96239e-07
1838	0	0	7.717e-07	0	8.91995e-07	1.78399e-07
1839	0	0	7.717e-07	0	8.91995e-07	1.78399e-07
1840	0	0	7.717e-07	0	9.27675e-07	1.78399e-07
1841	0	0	7.717e-07	0	9.27675e-07	1.78399e-07
1842	0	0	7.717e-07	0	9.27675e-07	1.60559e-07
1843	0	0	7.717e-07	0	9.09835e-07	1.60559e-07
1844	0	0	7.717e-07	0	8.74155e-07	1.60559e-07
1845	0	0	7.717e-07	0	8.38475e-07	1.60559e-07
1846	0	0	7.717e-07	0	8.38475e-07	1.78399e-07
1847	0	0	7.717e-07	0	8.38475e-07	1.78399e-07
1848	0	0	7.717e-07	0	8.38475e-07	1.78399e-07
1849	0	0	7.717e-07	0	8.38475e-07	1.96239e-07
1850	0	0	7.717e-07	0	7.84955e-07	1.78399e-07
1851	0	0	7.717e-07	0	7.84955e-07	1.78399e-07
1852	0	0	7.717e-07	0	7.84955e-07	1.78399e-07
1853	0	0	7.717e-07	0	7.84955e-07	1.78399e-07
1854	0	0	7.717e-07	0	7.84955e-07	1.78399e-07
1855	0	0	7.717e-07	0	7.84955e-07	1.78399e-07
1856	0	0	7.717e-07	0	7.84955e-07	1.78399e-07
1857	0	0	7.717e-07	0	7.84955e-07	1.78399e-07
1858	0	0	7.717e-07	0	7.84955e-07	1.78399e-07
1859	0	0	7.717e-07	0	7.84955e-07	1.78399e-07
1860	0	0	7.717e-07	0	7.84955e-07	1.78399e-07
1861	0	0	7.717e-07	0	7.84955e-07	1.78399e-07
1862	0	0	7.717e-07	0	7.84955e-07	1.78399e-07
1863	0	0	7.717e-07	0	7.84955e-07	1.78399e-07
1864	0	0	7.717e-07	0	7.84955e-07	1.78399e-07
1865	0	0	7.717e-07	0	7.84955e-07	1.78399e-07
1866	0	0	7.717e-07	0	7.84955e-07	1.78399e-07
1867	0	0	7.717e-07	0	7.84955e-07	1.78399e-07
1868	0	0	7.717e-07	0	7.84955e-07	1.78399e-07
1869	0	0	7.717e-07	0	7.84955e-07	1.60559e-07
1870	0	0	7.717e-07	0	7.84955e-07	1.60559e-07
1871	0	0	7.717e-07	0	7.84955e-07	1.60559e-07
1872	0	0	7.717e-07	0	7.84955e-07	1.60559e-07
1873	0	0	7.717e-07	0	7.84955e-07	1.60559e-07
1874	0	0	7.717e-07	0	7.84955e-07	1.60559e-07
1875	0	0	7.717e-07	0	7.84955e-07	1.60559e-07
1876	0	0	7.717e-07	0	8.02795e-07	1.42719e-07
1877	0	0	7.717e-07	0	8.02795e-07	1.42719e-07
1878	0	0	7.717e-07	0	8.02795e-07	1.42719e-07
1879	0	0	7.717e-07	0	8.02795e-07	1.42719e-07
1880	0	0	7.717e-07	0	8.02795e-07	1.42719e-07
1881	0	0	7.717e-07	0	8.02795e-07	1.42719e-07
1882	0	0	7.717e-07	0	7.84955e-07	1.24879e-07
1883	0	0	7.717e-07	0	7.84955e-07	1.24879e-07
1884	0	0	7.717e-07	0	7.84955e-07	1.24879e-07
1885	0	0	7.717e-07	0	7.84955e-07	1.24879e-07
1886	0	0	7.717e-07	0	7.84955e-07	1.07039e-07
1887	0	0	7.717e-07	0	7.84955e-07	1.07039e-07
1888	0	0	7.717e-07	0	7.84955e-07	1.07039e-07
1889	0	0	7.717e-07	0	7.84955e-07	1.07039e-07
1890	0	0	7.717e-07	0	7.84955e-07	1.07039e-07
1891	0	0	7.717e-07	0	7.84955e-07	1.07039e-07
1892	0	0	7.717e-07	0	7.84955e-07	1.07039e-07
1893	0	0	7.717e-07	0	7.84955e-07	1.07039e-07
1894	0	0	7.717e-07	0	7.84955e-07	1.07039e-07
1895	0	0	7.717e-07	0	7.84955e-07	1.07039e-07
1896	0	0	7.717e-07	0	7.84955e-07	1.07039e-07
1897	0	0	7.717e-07	0	7.84955e-07	1.07039e-07
1898	0	0	7.717e-07	0	7.84955e-07	1.07039e-07
1899	0	0	7.717e-07	0	7.84955e-07	1.07039e-07
1900	0	0	7.717e-07	0	7.84955e-07	1.07039e-07
1901	0	0	7.717e-07	0	7.84955e-07	1.07039e-07
1902	0	0	7.717e-07	0	7.84955e-07	1.07039e-07
1903	0	0	7.717e-07	0	7.84955e-07	1.07039e-07
1904	0	0	7.717e-07	0	7.84955e-07	1.07039e-07
1905	0	0	7.717e-07	0	7.84955e-07	1.07039e-07
1906	0	0	7.717e-07	0	7.84955e-07	1.07039e-07
1907	0	0	7.717e-07	0	7.67115e-07	1.07039e-07
1908	0	0	7.717e-07	0	7.67115e-07	1.07039e-07
1909	0	0	7.717e-07	0	7.49276e-07	1.07039e-07
1910	0	0	7.717e-07	0	7.49276e-07	1.07039e-07
1911	0	0	7.717e-07	0	7.49276e-07	1.07039e-07
1912	0	0	7.717e-07	0	7.49276e-07	1.07039e-07
1913	0	0	7.717e-07	0	7.49276e-07	1.07039e-07
1914	0	0	7.717e-07	0	7.49276e-07	1.07039e-07
1915	0	0	7.717e-07	0	7.49276e-07	1.07039e-07
1916	0	0	7.717e-07	0	7.49276e-07	1.07039e-07
1917	0	0	7.717e-07	0	7.13596e-07	1.07039e-07
1918	0	0	7.717e-07	0	6.60076e-07	1.07039e-07
1919	0	0	7.717e-07	0	4.28157e-07	1.07039e-07
1920	0	0	3.8585e-07	0	2.85438e-07	1.07039e-07
1921	0	0	3.8585e-07	0	2.85438e-07	1.07039e-07
1922	0	0	3.8585e-07	0	2.85438e-07	1.07039e-07
1923	0	0	3.8585e-07	0	2.85438e-07	1.07039e-07
1924	0	0	3.8585e-07	0	2.85438e-07	1.07039e-07
1925	0	0	3.8585e-07	0	2.85438e-07	1.07039e-07
1926	0	0	3.8585e-07	0	2.85438e-07	1.07039e-07
1927	0	0	3.8585e-07	0	2.85438e-07	1.07039e-07
1928	0	0	3.8585e-07	0	2.85438e-07	1.07039e-07
1929	0	0	3.8585e-07	0	3.03278e-07	1.07039e-07
1930	0	0	3.8585e-07	0	3.03278e-07	1.07039e-07
1931	0	0	3.8585e-07	0	3.03278e-07	1.07039e-07
1932	0	0	3.8585e-07	0	3.03278e-07	1.07039e-07
1933	0	0	3.8585e-07	0	3.03278e-07	1.07039e-07
1934	0	0	3.8585e-07	0	3.03278e-07	1.07039e-07
1935	0	0	3.8585e-07	0	3.03278e-07	1.07039e-07
1936	0	0	3.8585e-07	0	3.03278e-07	1.07039e-07
1937	0	0	3.8585e-07	0	3.03278e-07	1.07039e-07
1938	0	0	3.8585e-07	0	3.03278e-07	1.07039e-07
1939	0	0	3.8585e-07	0	3.03278e-07	1.07039e-07
1940	0	0	3.8585e-07	0	3.03278e-07	1.07039e-07
1941	0	0	3.8585e-07	0	3.03278e-07	1.07039e-07
1942	0	0	3.8585e-07	0	3.03278e-07	1.07039e-07
1943	0	0	3.8585e-07	0	3.03278e-07	1.07039e-07
1944	0	0	3.8585e-07	0	3.03278e-07	1.07039e-07
1945	0	0	3.8585e-07	0	3.03278e-07	1.07039e-07
1946	0	0	3.8585e-07	0	3.03278e-07	1.07039e-07
1947	0	0	3.8585e-07	0	3.03278e-07	1.07039e-07
1948	0	0	3.8585e-07	0	3.03278e-07	1.07039e-07
1949	0	0	3.8585e-07	0	3.03278e-07	1.07039e-07
1950	0	0	3.8585e-07	0	3.03278e-07	1.07039e-07
1951	0	0	3.8585e-07	0	3.03278e-07	1.07039e-07
1952	0	0	3.8585e-07	0	3.03278e-07	1.07039e-07
1953	0	0	3.8585e-07	0	3.03278e-07	1.07039e-07
1954	0	0	3.8585e-07	0	3.03278e-07	1.07039e-07
1955	0	0	3.8585e-07	0	3.03278e-07	1.07039e-07
1956	0	0	3.8585e-07	0	3.03278e-07	1.07039e-07
1957	0	0	3.8585e-07	0	3.03278e-07	1.07039e-07
1958	0	0	3.8585e-07	0	2.85438e-07	1.07039e-07
1959	0	0	3.8585e-07	0	2.85438e-07	1.07039e-07
1960	0	0	3.8585e-07	0	2.85438e-07	1.07039e-07
1961	0	0	3.8585e-07	0	2.49759e-07	1.07039e-07
1962	0	0	3.8585e-07	0	2.49759e-07	1.07039e-07
1963	0	0	3.8585e-07	0	2.49759e-07	1.07039e-07
1964	0	0	0	0	2.31919e-07	1.07039e-07
1965	0	0	0	0	1.60559e-07	1.07039e-07
1966	0	0	0	0	1.42719e-07	1.07039e-07
1967	0	0	0	0	1.24879e-07	1.07039e-07
1968	0	0	0	0	1.07039e-07	1.07039e-07
1969	0	0	0	0	1.07039e-07	1.07039e-07
1970	0	0	0	0	1.07039e-07	1.07039e-07
1971	0	0	0	0	1.07039e-07	1.07039e-07
1972	0	0	0	0	1.07039e-07	1.07039e-07
1973	0	0	0	0	1.07039e-07	1.07039e-07
1974	0	0	0	0	1.07039e-07	1.07039e-07
1975	0	0	0	0	1.07039e-07	1.07039e-07
1976	0	0	0	0	1.07039e-07	1.07039e-07
1977	0	0	0	0	1.07039e-07	1.07039e-07
1978	0	0	0	0	1.07039e-07	1.07039e-07
1979	0	0	0	0	1.07039e-07	8.91995e-08
1980	0	0	0	0	1.07039e-07	8.91995e-08
1981	0	0	0	0	1.07039e-07	8.91995e-08
1982	0	0	0	0	1.07039e-07	5.35197e-08
1983	0	0	0	0	1.07039e-07	5.35197e-08
1984	0	0	0	0	1.07039e-07	5.35197e-08
1985	0	0	0	0	1.07039e-07	5.35197e-08
1986	0	0	0	0	1.07039e-07	3.56798e-08
1987	0	0	0	0	1.07039e-07	3.56798e-08
1988	0	0	0	0	1.07039e-07	3.56798e-08
1989	0	0	0	0	1.07039e-07	3.56798e-08
1990	0	0	0	0	1.07039e-07	3.56798e-08
1991	0	0	0	0	7.13596e-08	3.56798e-08
1992	0	0	0	0	7.13596e-08	3.56798e-08
1993	0	0	0	0	7.13596e-08	3.56798e-08
1994	0	0	0	0	7.13596e-08	3.56798e-08
1995	0	0	0	0	7.13596e-08	3.56798e-08
1996	0	0	0	0	7.13596e-08	3.56798e-08
1997	0	0	0	0	7.13596e-08	1.78399e-08
1998	0	0	0	0	7.13596e-08	1.78399e-08
1999	0	0	0	0	7.13596e-08	1.78399e-08
[truncated: 41,125 more rows]

## Sheet: H. NM1g6 Spacer library reads
name	spacer	Reads in WT t0	Reads in WT 5hr	Reads in WT ON	Reads in dcsm6 t0	Reads in dcsm6 5hr	Reads in dcsm6 ON	Reads in dHD t0	Reads in dHD 5hr	Reads in dHD ON	Reads in dcsm6_dcsm3 t0	Reads in dcsm6_dcsm3 5hr	Reads in dcsm6_dcsm3 ON	Reads in dHD_dcsm3 t0	Reads in dHD_dcsm3 5hr	Reads in dHD_dcsm3 ON
Primer_for_0	GTCATTATGAATTCTTATTTTAGGCTTGTTATTAC	42	45	51	44	34	0	66	114	10	49	26	0	7	9	17
Primer_for_1	CATTATGAATTCTTATTTTAGGCTTGTTATTACGC	58	97	111	172	68	0	62	88	4	60	98	0	29	56	74
Primer_for_2	TTATGAATTCTTATTTTAGGCTTGTTATTACGCAT	45	54	50	100	63	0	43	61	5	41	53	0	32	47	70
Primer_for_3	ATGAATTCTTATTTTAGGCTTGTTATTACGCATTT	470	767	847	751	217	2	168	158	10	160	191	2	103	202	234
Primer_for_4	GAATTCTTATTTTAGGCTTGTTATTACGCATTTTA	32	43	49	150	74	1	29	46	2	25	47	0	13	28	32
Primer_for_5	ATTCTTATTTTAGGCTTGTTATTACGCATTTTATA	2	3	3	0	2	0	0	0	0	3	3	0	1	7	4
Primer_for_6	TCTTATTTTAGGCTTGTTATTACGCATTTTATAAA	22	30	27	29	23	0	34	66	3	20	24	0	15	70	94
Primer_for_7	TTATTTTAGGCTTGTTATTACGCATTTTATAAACT	33	30	26	24	19	0	16	29	2	30	41	0	10	21	17
Primer_for_8	ATTTTAGGCTTGTTATTACGCATTTTATAAACTCC	40	51	44	43	24	0	45	42	3	44	61	1	12	31	20
Primer_for_9	TTTAGGCTTGTTATTACGCATTTTATAAACTCCTT	22	12	9	7	17	0	18	23	3	16	16	0	5	9	4
Primer_for_10	TAGGCTTGTTATTACGCATTTTATAAACTCCTTAA	46	34	47	39	23	1	57	60	8	21	19	0	25	30	63
Primer_for_11	GGCTTGTTATTACGCATTTTATAAACTCCTTAATC	30	17	38	149	98	0	39	53	4	22	26	0	24	38	39
Primer_for_12	CTTGTTATTACGCATTTTATAAACTCCTTAATCGT	55	47	29	58	32	3	41	36	6	41	43	0	22	45	45
Primer_for_13	TGTTATTACGCATTTTATAAACTCCTTAATCGTTA	4	6	4	11	12	0	18	22	0	22	16	1	19	10	22
Primer_for_14	TTATTACGCATTTTATAAACTCCTTAATCGTTATT	16	26	21	15	8	0	23	24	1	15	22	0	11	11	24
Primer_for_15	ATTACGCATTTTATAAACTCCTTAATCGTTATTTG	25	39	31	52	38	0	59	58	4	37	40	1	29	48	62
Primer_for_16	TACGCATTTTATAAACTCCTTAATCGTTATTTGAT	149	190	220	176	54	0	143	144	8	105	127	0	41	76	216
Primer_for_17	CGCATTTTATAAACTCCTTAATCGTTATTTGATAC	5	8	7	30	21	0	7	5	2	23	20	0	10	7	11
Primer_for_18	CATTTTATAAACTCCTTAATCGTTATTTGATACCG	60	50	66	89	69	0	68	73	8	51	53	1	12	32	27
Primer_for_19	TTTTATAAACTCCTTAATCGTTATTTGATACCGAT	15	11	5	21	25	0	19	15	0	22	18	0	9	22	54
Primer_for_20	TTATAAACTCCTTAATCGTTATTTGATACCGATAT	31	22	22	73	46	1	55	56	3	36	21	0	13	25	46
Primer_for_21	ATAAACTCCTTAATCGTTATTTGATACCGATATGA	14	7	10	38	25	0	18	25	0	7	11	0	5	11	13
Primer_for_22	AAACTCCTTAATCGTTATTTGATACCGATATGATA	13	10	3	103	49	0	28	29	1	22	19	0	9	35	50
Primer_for_23	ACTCCTTAATCGTTATTTGATACCGATATGATACC	18	32	15	111	53	2	42	66	4	35	24	0	23	66	71
Primer_for_24	TCCTTAATCGTTATTTGATACCGATATGATACCAT	134	350	369	55	36	0	17	35	6	29	28	0	22	48	52
Primer_for_25	CTTAATCGTTATTTGATACCGATATGATACCATTT	4	6	3	13	9	0	13	16	0	14	12	0	5	6	24
Primer_for_26	TAATCGTTATTTGATACCGATATGATACCATTTAA	3	1	0	3	8	0	14	14	0	3	1	0	8	23	9
Primer_for_27	ATCGTTATTTGATACCGATATGATACCATTTAATC	12	19	14	8	9	0	5	7	0	37	28	0	10	24	31
Primer_for_28	CGTTATTTGATACCGATATGATACCATTTAATCAA	19	13	8	33	24	0	11	23	1	9	10	0	11	36	44
Primer_for_29	TTATTTGATACCGATATGATACCATTTAATCAAAT	27	25	8	44	31	0	26	27	0	43	48	0	9	15	18
Primer_for_30	ATTTGATACCGATATGATACCATTTAATCAAATAT	37	52	34	102	70	0	49	50	3	22	26	0	13	28	30
Primer_for_31	TTGATACCGATATGATACCATTTAATCAAATATGT	47	35	22	127	85	1	42	55	6	69	80	0	14	45	76
Primer_for_32	GATACCGATATGATACCATTTAATCAAATATGTTC	98	66	46	88	61	1	92	64	2	74	96	0	20	61	76
Primer_for_33	TACCGATATGATACCATTTAATCAAATATGTTCAT	42	29	20	121	61	0	58	56	3	62	52	0	18	42	56
Primer_for_34	CCGATATGATACCATTTAATCAAATATGTTCATAG	19	10	8	47	44	0	34	48	1	38	22	0	12	23	36
Primer_for_35	GATATGATACCATTTAATCAAATATGTTCATAGCT	11	8	3	20	23	0	27	30	2	14	30	0	5	19	11
Primer_for_36	TATGATACCATTTAATCAAATATGTTCATAGCTTG	15	10	16	75	55	1	31	41	1	35	46	0	9	33	43
Primer_for_37	TGATACCATTTAATCAAATATGTTCATAGCTTGAT	22	20	10	30	23	1	18	26	0	36	33	0	10	20	24
Primer_for_38	ATACCATTTAATCAAATATGTTCATAGCTTGATGT	51	41	34	65	64	0	67	58	0	59	54	1	26	73	56
Primer_for_39	ACCATTTAATCAAATATGTTCATAGCTTGATGTTT	14	8	6	44	31	1	36	45	2	39	23	0	12	23	34
Primer_for_40	CATTTAATCAAATATGTTCATAGCTTGATGTTTTT	56	34	21	34	19	1	33	38	3	20	22	0	11	50	68
Primer_for_41	TTTAATCAAATATGTTCATAGCTTGATGTTTTTTA	9	13	4	0	2	0	14	17	0	5	2	0	0	1	1
Primer_for_42	TAATCAAATATGTTCATAGCTTGATGTTTTTTATC	1	1	0	0	4	0	1	2	0	2	3	0	2	2	2
Primer_for_43	ATCAAATATGTTCATAGCTTGATGTTTTTTATCAG	32	24	18	18	25	1	19	30	0	20	17	0	3	13	5
Primer_for_44	CAAATATGTTCATAGCTTGATGTTTTTTATCAGTA	38	26	23	139	66	0	51	84	5	66	75	2	12	58	65
Primer_for_45	AATATGTTCATAGCTTGATGTTTTTTATCAGTATA	7	13	3	26	22	0	18	16	3	9	7	0	4	17	22
Primer_for_46	TATGTTCATAGCTTGATGTTTTTTATCAGTATATA	34	29	19	10	9	0	29	37	1	23	28	0	9	45	53
Primer_for_47	TGTTCATAGCTTGATGTTTTTTATCAGTATATAAA	24	30	13	13	14	0	32	24	0	33	50	0	14	36	42
Primer_for_48	TTCATAGCTTGATGTTTTTTATCAGTATATAAATG	0	0	0	0	0	0	0	0	0	0	0	0	0	0	0
Primer_for_49	CATAGCTTGATGTTTTTTATCAGTATATAAATGAG	17	7	8	40	41	0	40	49	1	38	36	0	14	29	28
Primer_for_50	TAGCTTGATGTTTTTTATCAGTATATAAATGAGAG	9	5	0	2	7	0	8	7	0	16	10	0	3	3	2
Primer_for_51	GCTTGATGTTTTTTATCAGTATATAAATGAGAGTA	0	0	0	6	7	0	11	7	0	3	4	0	1	0	2
Primer_for_52	TTGATGTTTTTTATCAGTATATAAATGAGAGTACG	18	26	14	149	60	2	36	43	1	57	55	0	8	38	48
Primer_for_53	GATGTTTTTTATCAGTATATAAATGAGAGTACGTT	8	12	8	40	23	0	10	16	0	13	12	0	5	7	11
Primer_for_54	TGTTTTTTATCAGTATATAAATGAGAGTACGTTTG	21	13	1	10	9	0	5	7	0	11	8	1	1	2	1
Primer_for_55	TTTTTTATCAGTATATAAATGAGAGTACGTTTGAA	4	3	0	12	8	0	11	22	0	4	3	0	1	1	5
Primer_for_56	TTTTATCAGTATATAAATGAGAGTACGTTTGAATT	0	0	0	4	3	0	6	8	0	14	25	0	0	11	3
Primer_for_57	TTATCAGTATATAAATGAGAGTACGTTTGAATTGT	29	22	11	75	53	0	36	38	0	38	27	0	15	20	15
Primer_for_58	ATCAGTATATAAATGAGAGTACGTTTGAATTGTTT	0	0	0	0	0	0	2	2	0	1	2	0	1	0	1
Primer_for_59	CAGTATATAAATGAGAGTACGTTTGAATTGTTTCT	29	22	10	38	15	0	19	21	0	23	17	0	9	21	19
Primer_for_60	GTATATAAATGAGAGTACGTTTGAATTGTTTCTGT	95	73	62	95	72	1	102	92	3	54	56	0	23	71	42
Primer_for_61	ATATAAATGAGAGTACGTTTGAATTGTTTCTGTAA	30	22	11	66	41	1	57	48	3	59	44	0	20	38	24
Primer_for_62	ATAAATGAGAGTACGTTTGAATTGTTTCTGTAATG	9	6	2	48	50	0	40	42	2	17	14	0	12	24	17
Primer_for_63	AAATGAGAGTACGTTTGAATTGTTTCTGTAATGTT	48	42	26	306	106	2	70	82	3	83	87	1	47	86	84
Primer_for_64	ATGAGAGTACGTTTGAATTGTTTCTGTAATGTTAG	21	29	13	129	92	0	49	52	1	59	70	0	15	14	29
Primer_for_65	GAGAGTACGTTTGAATTGTTTCTGTAATGTTAGAG	5	5	2	43	47	0	19	15	0	9	17	0	4	18	22
Primer_for_66	GAGTACGTTTGAATTGTTTCTGTAATGTTAGAGTG	13	10	6	46	27	0	11	10	1	42	24	0	28	48	31
Primer_for_67	GTACGTTTGAATTGTTTCTGTAATGTTAGAGTGCC	71	58	29	80	55	1	29	43	0	32	28	0	29	61	29
Primer_for_68	ACGTTTGAATTGTTTCTGTAATGTTAGAGTGCCTC	66	54	23	93	64	1	19	26	0	28	23	0	17	41	35
Primer_for_69	GTTTGAATTGTTTCTGTAATGTTAGAGTGCCTCAT	48	34	18	63	41	0	36	49	3	57	32	0	19	39	33
Primer_for_70	TTGAATTGTTTCTGTAATGTTAGAGTGCCTCATTA	102	79	48	144	90	0	81	127	3	74	59	1	45	122	146
Primer_for_71	GAATTGTTTCTGTAATGTTAGAGTGCCTCATTAAT	36	28	14	147	66	0	37	41	1	40	39	0	22	58	61
Primer_for_72	ATTGTTTCTGTAATGTTAGAGTGCCTCATTAATTC	54	41	32	72	77	0	66	69	6	46	36	1	18	50	67
Primer_for_73	TGTTTCTGTAATGTTAGAGTGCCTCATTAATTCCA	36	27	23	39	23	1	29	31	2	18	20	1	8	56	119
Primer_for_74	TTTCTGTAATGTTAGAGTGCCTCATTAATTCCATT	0	0	0	11	12	0	13	18	0	32	29	0	16	18	24
Primer_for_75	TCTGTAATGTTAGAGTGCCTCATTAATTCCATTAA	28	28	24	22	25	0	22	12	0	15	11	0	8	14	16
Primer_for_76	TGTAATGTTAGAGTGCCTCATTAATTCCATTAATA	41	29	24	21	22	0	32	42	2	19	19	0	11	30	29
Primer_for_77	TAATGTTAGAGTGCCTCATTAATTCCATTAATAAA	2	1	1	10	8	0	8	15	0	17	19	0	6	15	4
Primer_for_78	ATGTTAGAGTGCCTCATTAATTCCATTAATAAATA	8	2	1	19	18	0	22	21	1	24	17	0	3	12	8
[truncated: 42,987 more rows]

## Sheet: I. NM4g4 Spc acquisition WT
Spacers matching the MINUS strand	Start	End	Reads	Frequency		Spacers matching the PLUS strand	Start	End	Reads	Frequency
[truncated: 13,137 more rows]

[truncated: 3 more sheets: J. NM4g4 Spc acquisition dCsm6, K. NM4g4 Spc acquisition dHD, L. Spc acquisition frequencies]
